# Supplementary material for: Modeling the kinetics of the neutralizing antibody response against SARS-CoV-2 variants after several administrations of Bnt162b2
Source: PLoS Comput Biol. 2023 Aug 7;19(8):e1011282. doi: 10.1371/journal.pcbi.1011282 (PMC10434962; doi:10.1371/journal.pcbi.1011282)
Supplement: S1 File — The dataset used for this analysis is available in the zip file Neutralization_Data_and_code. (ZIP) [file pcbi.1011282.s005.zip]

Archive with 49 entries (42 files):
- Neutralization_Data_and_code/.Rhistory
- Neutralization_Data_and_code/Construction_Graphs_ED50_Ab_4thdose.R
- Neutralization_Data_and_code/Construction_Graphs_ED50_Ab_individual_fits.R
- Neutralization_Data_and_code/Construction_Graphs_ED50_Ab_Tdect.R
- Neutralization_Data_and_code/Data_AntibodyConcentration_Neutralization.txt
- Neutralization_Data_and_code/MonolixCode_MechanisticAntibodyModel_and_NeutralizationModel.txt
- Neutralization_Data_and_code/MonolixFile_MemoryModel_NeutralizationModel.mlxproperties
- Neutralization_Data_and_code/MonolixFile_MemoryModel_NeutralizationModel.mlxtran
- Neutralization_Data_and_code/MonolixFile_MemoryModel_NeutralizationModel/
- Neutralization_Data_and_code/MonolixFile_MemoryModel_NeutralizationModel/.Internals/
- Neutralization_Data_and_code/MonolixFile_MemoryModel_NeutralizationModel/.Internals/data.dat
- Neutralization_Data_and_code/MonolixFile_MemoryModel_NeutralizationModel/.Internals/individualParameters.dat
- Neutralization_Data_and_code/MonolixFile_MemoryModel_NeutralizationModel/.Internals/individualPhiValues.dat
- Neutralization_Data_and_code/MonolixFile_MemoryModel_NeutralizationModel/.Internals/MonolixFile_MemoryModel_NeutralizationModel.mlxtran
- Neutralization_Data_and_code/MonolixFile_MemoryModel_NeutralizationModel/.Internals/populationParameters.dat
- Neutralization_Data_and_code/MonolixFile_MemoryModel_NeutralizationModel/.Internals/Proposal/
- Neutralization_Data_and_code/MonolixFile_MemoryModel_NeutralizationModel/.Internals/Proposal/proposal.dat
- Neutralization_Data_and_code/MonolixFile_MemoryModel_NeutralizationModel/.Internals/Proposal/version.dat
- Neutralization_Data_and_code/MonolixFile_MemoryModel_NeutralizationModel/.Internals/results.dat
- Neutralization_Data_and_code/MonolixFile_MemoryModel_NeutralizationModel/.Internals/tests.dat
- Neutralization_Data_and_code/MonolixFile_MemoryModel_NeutralizationModel/.Internals/version.dat
- Neutralization_Data_and_code/MonolixFile_MemoryModel_NeutralizationModel/FisherInformation/
- Neutralization_Data_and_code/MonolixFile_MemoryModel_NeutralizationModel/FisherInformation/correlationEstimatesSA.txt
- Neutralization_Data_and_code/MonolixFile_MemoryModel_NeutralizationModel/FisherInformation/covarianceEstimatesSA.txt
- Neutralization_Data_and_code/MonolixFile_MemoryModel_NeutralizationModel/IndividualParameters/
- Neutralization_Data_and_code/MonolixFile_MemoryModel_NeutralizationModel/IndividualParameters/estimatedIndividualParameters.txt
- Neutralization_Data_and_code/MonolixFile_MemoryModel_NeutralizationModel/IndividualParameters/estimatedRandomEffects.txt
- Neutralization_Data_and_code/MonolixFile_MemoryModel_NeutralizationModel/IndividualParameters/simulatedIndividualParameters.txt
- Neutralization_Data_and_code/MonolixFile_MemoryModel_NeutralizationModel/IndividualParameters/simulatedRandomEffects.txt
- Neutralization_Data_and_code/MonolixFile_MemoryModel_NeutralizationModel/LogLikelihood/
- Neutralization_Data_and_code/MonolixFile_MemoryModel_NeutralizationModel/LogLikelihood/individualLL.txt
- Neutralization_Data_and_code/MonolixFile_MemoryModel_NeutralizationModel/LogLikelihood/logLikelihood.txt
- Neutralization_Data_and_code/MonolixFile_MemoryModel_NeutralizationModel/populationParameters.txt
- Neutralization_Data_and_code/MonolixFile_MemoryModel_NeutralizationModel/predictions_y1.txt
- Neutralization_Data_and_code/MonolixFile_MemoryModel_NeutralizationModel/predictions_y2.txt
- Neutralization_Data_and_code/MonolixFile_MemoryModel_NeutralizationModel/predictions_y3.txt
- Neutralization_Data_and_code/MonolixFile_MemoryModel_NeutralizationModel/predictions_y4.txt
- Neutralization_Data_and_code/MonolixFile_MemoryModel_NeutralizationModel/predictions_y5.txt
- Neutralization_Data_and_code/MonolixFile_MemoryModel_NeutralizationModel/predictions_y6.txt
- Neutralization_Data_and_code/MonolixFile_MemoryModel_NeutralizationModel/predictions_y7.txt
- Neutralization_Data_and_code/MonolixFile_MemoryModel_NeutralizationModel/predictions_y8.txt
- Neutralization_Data_and_code/MonolixFile_MemoryModel_NeutralizationModel/summary.txt
- Neutralization_Data_and_code/MonolixFile_MemoryModel_NeutralizationModel/Tests/
- Neutralization_Data_and_code/MonolixFile_MemoryModel_NeutralizationModel/Tests/correlationRandomEffects.txt
- Neutralization_Data_and_code/MonolixFile_MemoryModel_NeutralizationModel/Tests/correlationRandomEffectsCovariates.txt
- Neutralization_Data_and_code/MonolixFile_MemoryModel_NeutralizationModel/Tests/normalityIndividualParameters.txt
- Neutralization_Data_and_code/MonolixFile_MemoryModel_NeutralizationModel/Tests/normalityRandomEffects.txt
- Neutralization_Data_and_code/Readme.docx
- Neutralization_Data_and_code/Readme.pdf
