# Supplementary material for: Modeling the kinetics of the neutralizing antibody response against SARS-CoV-2 variants after several administrations of Bnt162b2
Source: PLoS Comput Biol. 2023 Aug 7;19(8):e1011282. doi: 10.1371/journal.pcbi.1011282 (PMC10434962; doi:10.1371/journal.pcbi.1011282)
Supplement: S1 File — The dataset used for this analysis is available in the zip file Neutralization_Data_and_code. (ZIP) [file pcbi.1011282.s005.zip › Neutralization_Data_and_code/Construction_Graphs_ED50_Ab_4thdose.R]

library(ggplot2)
library(gridExtra )
library(deSolve)
library(plyr)
library(cowplot)

N_MC = 500

folder_name_tdep ="MonolixFile_MemoryModel_NeutralizationModel"   
Data_pfizer <- read.table("Data_AntibodyConcentration_Neutralization.txt", quote="\"", comment.char="",header = TRUE)

coeff_mult_fM4 = 2.8
coeff_mult_f4 = 2

time_integ_ODE = seq(0,1500,1)
LOD_treeshold = 30
log10_LOD_treeshold = log(LOD_treeshold,base = 10)
log10_BAU_protection_treeshold = log(264,base=10)


Mean_first_inj = 0
Mean_second_inj= 27
Mean_third_inj = 269
Mean_fourth_inj = Mean_third_inj +364

index_first_dose = which(time_integ_ODE <= Mean_second_inj)
index_second_dose = which(time_integ_ODE > Mean_second_inj & time_integ_ODE <= Mean_third_inj)
index_third_dose = which(time_integ_ODE >Mean_third_inj& time_integ_ODE <= Mean_fourth_inj)
index_fourth_dose =which(time_integ_ODE > Mean_fourth_inj)

populationParameters_tdep <- read.csv(paste0(folder_name_tdep,"/populationParameters.txt"))
covarianceEstimates_tdep  <- read.csv(paste0(folder_name_tdep,"/FisherInformation/covarianceEstimatesSA.txt"), header=FALSE)
individualParameters_tdep <- read.csv(paste0(folder_name_tdep,"/IndividualParameters/estimatedIndividualParameters.txt"), header=TRUE)

mean_est_param_tdep =populationParameters_tdep$value[c(1,2,3,6,7,8,9,10,11,12,13,14,21,22,23,24,25,26,27)]
nb_param_est_tdep = length(mean_est_param_tdep)

Variance_est_param_tdep = covarianceEstimates_tdep[1:nb_param_est_tdep,2:(nb_param_est_tdep+1)]
Chol_decomp_Variance_est_param_tdep = chol(Variance_est_param_tdep)

log_theta_muS_M_tdep = populationParameters_tdep$value[1]
log_fc_M2_tdep = populationParameters_tdep$value[2]
log_fc_M3_tdep = populationParameters_tdep$value[3]
log_delta_Vac_tdep  = populationParameters_tdep$value[4]
log_delta_S_tdep = populationParameters_tdep$value[5]
log_delta_Ab_tdep  = populationParameters_tdep$value[6]
log_gamma_D614G_tdep = populationParameters_tdep$value[7]
log_gamma_Alpha_tdep = populationParameters_tdep$value[8]
log_gamma_Beta_tdep  = populationParameters_tdep$value[9]
log_gamma_Delta_tdep = populationParameters_tdep$value[10]
log_gamma_Omicron_tdep = populationParameters_tdep$value[11]
log_gamma_BA2_tdep = populationParameters_tdep$value[12]
log_gamma_BA5_tdep = populationParameters_tdep$value[13]
log_diff_gamma_D614G_secondinj_tdep = populationParameters_tdep$value[14]
log_diff_gamma_Alpha_secondinj_tdep = populationParameters_tdep$value[15]
log_diff_gamma_Beta_secondinj_tdep  = populationParameters_tdep$value[16]
log_diff_gamma_Delta_secondinj_tdep = populationParameters_tdep$value[17]
log_diff_gamma_Omicron_secondinj_tdep = populationParameters_tdep$value[18]
log_diff_gamma_BA2_secondinj_tdep= populationParameters_tdep$value[19]
log_diff_gamma_BA5_secondinj_tdep= populationParameters_tdep$value[20]
log_diff_gamma_D614G_thirdinj_tdep  = populationParameters_tdep$value[21]
log_diff_gamma_Alpha_thirdinj_tdep  = populationParameters_tdep$value[22]
log_diff_gamma_Beta_thirdinj_tdep   = populationParameters_tdep$value[23]
log_diff_gamma_Delta_thirdinj_tdep  = populationParameters_tdep$value[24]
log_diff_gamma_Omicron_thirdinj_tdep = populationParameters_tdep$value[25]
log_diff_gamma_BA2_thirdinj_tdep = populationParameters_tdep$value[26]
log_diff_gamma_BA5_thirdinj_tdep = populationParameters_tdep$value[27]

omega_logtheta_muS_M_tdep =  populationParameters_tdep$value[28]
omega_log_fc_muS_M2_tdep =  populationParameters_tdep$value[29]
omega_log_gamma_D614G_tdep = populationParameters_tdep$value[31]

mean_param_tdepH1H3 <- c(log_theta_muS_M_tdep,log_fc_M2_tdep,log_fc_M3_tdep,log_fc_M3_tdep,
                         log_delta_Vac_tdep,log_delta_S_tdep,log_delta_Ab_tdep,
                         log_gamma_D614G_tdep,log_gamma_Alpha_tdep,log_gamma_Beta_tdep,log_gamma_Delta_tdep,log_gamma_Omicron_tdep,log_gamma_BA2_tdep,log_gamma_BA5_tdep,
                         log_diff_gamma_D614G_secondinj_tdep,log_diff_gamma_Alpha_secondinj_tdep,log_diff_gamma_Beta_secondinj_tdep,
                         log_diff_gamma_Delta_secondinj_tdep,log_diff_gamma_Omicron_secondinj_tdep,log_diff_gamma_BA2_secondinj_tdep,log_diff_gamma_BA5_secondinj_tdep,
                         log_diff_gamma_D614G_thirdinj_tdep,log_diff_gamma_Alpha_thirdinj_tdep,log_diff_gamma_Beta_thirdinj_tdep,
                         log_diff_gamma_Delta_thirdinj_tdep,log_diff_gamma_Omicron_thirdinj_tdep,log_diff_gamma_BA2_thirdinj_tdep,log_diff_gamma_BA5_thirdinj_tdep)


mean_param_tdepH2H4 <- c(log_theta_muS_M_tdep,log_fc_M2_tdep,log_fc_M3_tdep,coeff_mult_fM4*log_fc_M3_tdep,
                     log_delta_Vac_tdep,log_delta_S_tdep,log_delta_Ab_tdep,
                     log_gamma_D614G_tdep,log_gamma_Alpha_tdep,log_gamma_Beta_tdep,log_gamma_Delta_tdep,log_gamma_Omicron_tdep,log_gamma_BA2_tdep,log_gamma_BA5_tdep,
                     log_diff_gamma_D614G_secondinj_tdep,log_diff_gamma_Alpha_secondinj_tdep,log_diff_gamma_Beta_secondinj_tdep,
                     log_diff_gamma_Delta_secondinj_tdep,log_diff_gamma_Omicron_secondinj_tdep,log_diff_gamma_BA2_secondinj_tdep,log_diff_gamma_BA5_secondinj_tdep,
                     log_diff_gamma_D614G_thirdinj_tdep,log_diff_gamma_Alpha_thirdinj_tdep,log_diff_gamma_Beta_thirdinj_tdep,
                     log_diff_gamma_Delta_thirdinj_tdep,log_diff_gamma_Omicron_thirdinj_tdep,log_diff_gamma_BA2_thirdinj_tdep,log_diff_gamma_BA5_thirdinj_tdep)


ODESystem <- function(t,state, parms){
  S = state[[1]]
  A = state[[2]]
  
  Second_time = parms[1]
  Third_time = parms[2]
  Fourth_time = parms[3]
  
  log_theta_muS_M = parms[4]
  log_fc_muS_M2 = parms[5]
  log_fc_muS_M3 = parms[6]
  log_fc_muS_M4 = parms[7]
  log_delta_Vac =  parms[8]
  log_delta_S = parms[9]
  log_delta_Ab = parms[10]
  
  theta_muS_M =  exp(log_theta_muS_M)
  
  delta_Vac = exp(log_delta_Vac)
  delta_S = exp(log_delta_S)
  delta_Ab = exp(log_delta_Ab)
  
  t_after_last_inj = t
  
  if (t> Fourth_time){
    t_after_last_inj = t -Fourth_time
    fc_muS_M= exp(log_fc_muS_M4)
  }else{
    
    if (t > Third_time){
      t_after_last_inj = t -Third_time
      fc_muS_M= exp(log_fc_muS_M3)
    }else{
      if (t >Second_time){
        t_after_last_inj = t -Second_time
        fc_muS_M= exp(log_fc_muS_M2)
      }else{
        fc_muS_M= 1
      }
    }
  }
  antigen_load = exp(-delta_Vac*t_after_last_inj)
  
  ddt_S = fc_muS_M*antigen_load - delta_S*S
  ddt_A = theta_muS_M*S -delta_Ab*A
  
  
  #must return a list to call lsoda
  res <- c(ddt_S,ddt_A)
  return(list(res))
  
}


x0= c(0,0.01)


solution_mean_tdepH1H3  <- ode(y=x0 , times =time_integ_ODE, func = ODESystem, parms = c(Mean_second_inj,Mean_third_inj,Mean_fourth_inj,mean_param_tdepH1H3))
solution_mean_tdepH2H4  <- ode(y=x0 , times =time_integ_ODE, func = ODESystem, parms = c(Mean_second_inj,Mean_third_inj,Mean_fourth_inj,mean_param_tdepH2H4))

log10Ab_mean_tdepH1H3 = log(solution_mean_tdepH1H3[,3],base = 10)
log10Ab_mean_tdepH2H4 = log(solution_mean_tdepH2H4[,3],base = 10)

log_gamma_D614G =mean_param_tdepH1H3[8]
log_gamma_Alpha =mean_param_tdepH1H3[9]
log_gamma_Beta  =mean_param_tdepH1H3[10]
log_gamma_Delta =mean_param_tdepH1H3[11]
log_gamma_Omicron =mean_param_tdepH1H3[12]
log_gamma_BA2 =mean_param_tdepH1H3[13]
log_gamma_BA5 =mean_param_tdepH1H3[14]
log_diff_gamma_D614G_secondinj =mean_param_tdepH1H3[15]
log_diff_gamma_Alpha_secondinj =mean_param_tdepH1H3[16]
log_diff_gamma_Beta_secondinj  =mean_param_tdepH1H3[17]
log_diff_gamma_Delta_secondinj =mean_param_tdepH1H3[18]
log_diff_gamma_Omicron_secondinj =mean_param_tdepH1H3[19]
log_diff_gamma_BA2_secondinj =mean_param_tdepH1H3[20]
log_diff_gamma_BA5_secondinj =mean_param_tdepH1H3[21]
log_diff_gamma_D614G_thirdinj =mean_param_tdepH1H3[22]
log_diff_gamma_Alpha_thirdinj  =mean_param_tdepH1H3[23]
log_diff_gamma_Beta_thirdinj   =mean_param_tdepH1H3[24]
log_diff_gamma_Delta_thirdinj  =mean_param_tdepH1H3[25]
log_diff_gamma_Omicron_thirdinj =mean_param_tdepH1H3[26]
log_diff_gamma_BA2_thirdinj =mean_param_tdepH1H3[27]
log_diff_gamma_BA5_thirdinj =mean_param_tdepH1H3[28]

gamma_D614G_firstinj = exp(log_gamma_D614G)
gamma_Alpha_firstinj = exp(log_gamma_D614G+log_gamma_Alpha)
gamma_Beta_firstinj =  exp(log_gamma_D614G+log_gamma_Beta)
gamma_Delta_firstinj = exp(log_gamma_D614G+log_gamma_Delta)
gamma_Omicron_firstinj = exp(log_gamma_D614G+log_gamma_Omicron)
gamma_BA2_firstinj = exp(log_gamma_D614G+log_gamma_BA2)
gamma_BA5_firstinj = exp(log_gamma_D614G+log_gamma_BA5)

diff_gamma_D614G_secondinj =  exp(log_diff_gamma_D614G_secondinj)
diff_gamma_Alpha_secondinj =  exp(log_diff_gamma_D614G_secondinj+log_diff_gamma_Alpha_secondinj)
diff_gamma_Beta_secondinj  =  exp(log_diff_gamma_D614G_secondinj+log_diff_gamma_Beta_secondinj)
diff_gamma_Delta_secondinj  =  exp(log_diff_gamma_D614G_secondinj+log_diff_gamma_Delta_secondinj)
diff_gamma_Omicron_secondinj  =  exp(log_diff_gamma_D614G_secondinj+log_diff_gamma_Omicron_secondinj)
diff_gamma_BA2_secondinj  =  exp(log_diff_gamma_D614G_secondinj+log_diff_gamma_BA2_secondinj)
diff_gamma_BA5_secondinj  =  exp(log_diff_gamma_D614G_secondinj+log_diff_gamma_BA5_secondinj)

diff_gamma_D614G_thirdinj =  exp(log_diff_gamma_D614G_thirdinj)
diff_gamma_Alpha_thirdinj =  exp(log_diff_gamma_D614G_thirdinj+log_diff_gamma_Alpha_thirdinj)
diff_gamma_Beta_thirdinj =  exp(log_diff_gamma_D614G_thirdinj+log_diff_gamma_Beta_thirdinj)
diff_gamma_Delta_thirdinj  =  exp(log_diff_gamma_D614G_thirdinj+log_diff_gamma_Delta_thirdinj)
diff_gamma_Omicron_thirdinj  =  exp(log_diff_gamma_D614G_thirdinj+log_diff_gamma_Omicron_thirdinj)
diff_gamma_BA2_thirdinj  =  exp(log_diff_gamma_D614G_thirdinj+log_diff_gamma_BA2_thirdinj)
diff_gamma_BA5_thirdinj  =  exp(log_diff_gamma_D614G_thirdinj+log_diff_gamma_BA5_thirdinj)

gamma_D614G_secondinj = gamma_D614G_firstinj*diff_gamma_D614G_secondinj 
gamma_Alpha_secondinj = gamma_Alpha_firstinj*diff_gamma_Alpha_secondinj
gamma_Beta_secondinj = gamma_Beta_firstinj*diff_gamma_Beta_secondinj 
gamma_Delta_secondinj = gamma_Delta_firstinj*diff_gamma_Delta_secondinj 
gamma_Omicron_secondinj = gamma_Omicron_firstinj*diff_gamma_Omicron_secondinj 
gamma_BA2_secondinj = gamma_BA2_firstinj*diff_gamma_BA2_secondinj 
gamma_BA5_secondinj = gamma_BA5_firstinj*diff_gamma_BA5_secondinj 

gamma_D614G_thirdinj = gamma_D614G_firstinj*diff_gamma_D614G_thirdinj
gamma_Alpha_thirdinj = gamma_Alpha_firstinj*diff_gamma_Alpha_thirdinj
gamma_Beta_thirdinj = gamma_Beta_firstinj*diff_gamma_Beta_thirdinj 
gamma_Delta_thirdinj = gamma_Delta_firstinj*diff_gamma_Delta_thirdinj
gamma_Omicron_thirdinj = gamma_Omicron_firstinj*diff_gamma_Omicron_thirdinj 
gamma_BA2_thirdinj = gamma_BA2_firstinj*diff_gamma_BA2_thirdinj 
gamma_BA5_thirdinj = gamma_BA5_firstinj*diff_gamma_BA5_thirdinj 

gamma_D614G_fourthinjH1H2 = gamma_D614G_firstinj*diff_gamma_D614G_thirdinj
gamma_Alpha_fourthinjH1H2 = gamma_Alpha_firstinj*diff_gamma_Alpha_thirdinj
gamma_Beta_fourthinjH1H2= gamma_Beta_firstinj*diff_gamma_Beta_thirdinj 
gamma_Delta_fourthinjH1H2 = gamma_Delta_firstinj*diff_gamma_Delta_thirdinj
gamma_Omicron_fourthinjH1H2 = gamma_Omicron_firstinj*diff_gamma_Omicron_thirdinj 
gamma_BA2_fourthinjH1H2 = gamma_BA2_firstinj*diff_gamma_BA2_thirdinj 
gamma_BA5_fourthinjH1H2 = gamma_BA5_firstinj*diff_gamma_BA5_thirdinj 

gamma_D614G_fourthinjH3H4 = coeff_mult_f4*gamma_D614G_firstinj*diff_gamma_D614G_thirdinj
gamma_Alpha_fourthinjH3H4 = coeff_mult_f4*gamma_Alpha_firstinj*diff_gamma_Alpha_thirdinj
gamma_Beta_fourthinjH3H4 = coeff_mult_f4*gamma_Beta_firstinj*diff_gamma_Beta_thirdinj 
gamma_Delta_fourthinjH3H4 = coeff_mult_f4*gamma_Delta_firstinj*diff_gamma_Delta_thirdinj
gamma_Omicron_fourthinjH3H4 = coeff_mult_f4*gamma_Omicron_firstinj*diff_gamma_Omicron_thirdinj 
gamma_BA2_fourthinjH3H4 = coeff_mult_f4*gamma_BA2_firstinj*diff_gamma_BA2_thirdinj 
gamma_BA5_fourthinjH3H4 = coeff_mult_f4*gamma_BA5_firstinj*diff_gamma_BA5_thirdinj 


F1_D614G =gamma_D614G_firstinj*rep(1,1,length(time_integ_ODE))
F1_Alpha = gamma_Alpha_firstinj*rep(1,1,length(time_integ_ODE))
F1_Beta = gamma_Beta_firstinj*rep(1,1,length(time_integ_ODE))
F1_Delta = gamma_Delta_firstinj*rep(1,1,length(time_integ_ODE))
F1_Omicron = gamma_Omicron_firstinj*rep(1,1,length(time_integ_ODE))
F1_BA2 = gamma_BA2_firstinj*rep(1,1,length(time_integ_ODE))
F1_BA5 = gamma_BA5_firstinj*rep(1,1,length(time_integ_ODE))

F2_D614G = gamma_D614G_secondinj*rep(1,1,length(time_integ_ODE))
F2_Alpha = gamma_Alpha_secondinj*rep(1,1,length(time_integ_ODE))
F2_Beta = gamma_Beta_secondinj*rep(1,1,length(time_integ_ODE))
F2_Delta = gamma_Delta_secondinj*rep(1,1,length(time_integ_ODE))
F2_Omicron =gamma_Omicron_secondinj*rep(1,1,length(time_integ_ODE))
F2_BA2 = gamma_BA2_secondinj*rep(1,1,length(time_integ_ODE))
F2_BA5 = gamma_BA5_secondinj*rep(1,1,length(time_integ_ODE))

F3_D614G =gamma_D614G_thirdinj*rep(1,1,length(time_integ_ODE))
F3_Alpha =gamma_Alpha_thirdinj*rep(1,1,length(time_integ_ODE))
F3_Beta =gamma_Beta_thirdinj*rep(1,1,length(time_integ_ODE))
F3_Delta =gamma_Delta_thirdinj*rep(1,1,length(time_integ_ODE))
F3_Omicron = gamma_Omicron_thirdinj*rep(1,1,length(time_integ_ODE))
F3_BA2 = gamma_BA2_thirdinj*rep(1,1,length(time_integ_ODE))
F3_BA5 = gamma_BA5_thirdinj*rep(1,1,length(time_integ_ODE))

F4_D614GH1H2 =gamma_D614G_fourthinjH1H2*rep(1,1,length(time_integ_ODE))
F4_AlphaH1H2 =gamma_Alpha_fourthinjH1H2*rep(1,1,length(time_integ_ODE))
F4_BetaH1H2 =gamma_Beta_fourthinjH1H2*rep(1,1,length(time_integ_ODE))
F4_DeltaH1H2 =gamma_Delta_fourthinjH1H2*rep(1,1,length(time_integ_ODE))
F4_OmicronH1H2 = gamma_Omicron_fourthinjH1H2*rep(1,1,length(time_integ_ODE))
F4_BA2H1H2 = gamma_BA2_fourthinjH1H2*rep(1,1,length(time_integ_ODE))
F4_BA5H1H2 = gamma_BA5_fourthinjH1H2*rep(1,1,length(time_integ_ODE))


F4_D614GH3H4 =gamma_D614G_fourthinjH3H4*rep(1,1,length(time_integ_ODE))
F4_AlphaH3H4 =gamma_Alpha_fourthinjH3H4*rep(1,1,length(time_integ_ODE))
F4_BetaH3H4 =gamma_Beta_fourthinjH3H4*rep(1,1,length(time_integ_ODE))
F4_DeltaH3H4 =gamma_Delta_fourthinjH3H4*rep(1,1,length(time_integ_ODE))
F4_OmicronH3H4 = gamma_Omicron_fourthinjH3H4*rep(1,1,length(time_integ_ODE))
F4_BA2H3H4 = gamma_BA2_fourthinjH3H4*rep(1,1,length(time_integ_ODE))
F4_BA5H3H4 = gamma_BA5_fourthinjH3H4*rep(1,1,length(time_integ_ODE))

F_D614GH1H2 = c(F1_D614G[index_first_dose],F2_D614G[index_second_dose],F3_D614G[index_third_dose],F4_D614GH1H2[index_fourth_dose])
F_AlphaH1H2 = c(F1_Alpha[index_first_dose],F2_Alpha[index_second_dose],F3_Alpha[index_third_dose],F4_AlphaH1H2[index_fourth_dose])
F_BetaH1H2 =  c(F1_Beta[index_first_dose],F2_Beta[index_second_dose],F3_Beta[index_third_dose],F4_BetaH1H2[index_fourth_dose])
F_DeltaH1H2 =  c(F1_Delta[index_first_dose],F2_Delta[index_second_dose],F3_Delta[index_third_dose],F4_DeltaH1H2[index_fourth_dose])
F_OmicronH1H2 =  c(F1_Omicron[index_first_dose],F2_Omicron[index_second_dose],F3_Omicron[index_third_dose],F4_OmicronH1H2[index_fourth_dose]) 
F_BA2H1H2 =  c(F1_BA2[index_first_dose],F2_BA2[index_second_dose],F3_BA2[index_third_dose],F4_BA2H1H2[index_fourth_dose]) 
F_BA5H1H2 =  c(F1_BA5[index_first_dose],F2_BA5[index_second_dose],F3_BA5[index_third_dose],F4_BA5H1H2[index_fourth_dose]) 

F_D614GH3H4 = c(F1_D614G[index_first_dose],F2_D614G[index_second_dose],F3_D614G[index_third_dose],F4_D614GH3H4[index_fourth_dose])
F_AlphaH3H4 = c(F1_Alpha[index_first_dose],F2_Alpha[index_second_dose],F3_Alpha[index_third_dose],F4_AlphaH3H4[index_fourth_dose])
F_BetaH3H4 =  c(F1_Beta[index_first_dose],F2_Beta[index_second_dose],F3_Beta[index_third_dose],F4_BetaH3H4[index_fourth_dose])
F_DeltaH3H4 =  c(F1_Delta[index_first_dose],F2_Delta[index_second_dose],F3_Delta[index_third_dose],F4_DeltaH3H4[index_fourth_dose])
F_OmicronH3H4 =  c(F1_Omicron[index_first_dose],F2_Omicron[index_second_dose],F3_Omicron[index_third_dose],F4_OmicronH3H4[index_fourth_dose]) 
F_BA2H3H4 =  c(F1_BA2[index_first_dose],F2_BA2[index_second_dose],F3_BA2[index_third_dose],F4_BA2H3H4[index_fourth_dose]) 
F_BA5H3H4 =  c(F1_BA5[index_first_dose],F2_BA5[index_second_dose],F3_BA5[index_third_dose],F4_BA5H3H4[index_fourth_dose]) 


log10ED50_mean_tdep1H1 = log(F_D614GH1H2*solution_mean_tdepH1H3[,3],base = 10)
log10ED50_mean_tdep2H1 = log(F_AlphaH1H2*solution_mean_tdepH1H3[,3],base = 10)
log10ED50_mean_tdep3H1 = log(F_BetaH1H2*solution_mean_tdepH1H3[,3],base = 10)
log10ED50_mean_tdep4H1 = log(F_DeltaH1H2*solution_mean_tdepH1H3[,3],base = 10)
log10ED50_mean_tdep5H1 = log(F_OmicronH1H2*solution_mean_tdepH1H3[,3],base = 10)
log10ED50_mean_tdep6H1 = log(F_BA2H1H2*solution_mean_tdepH1H3[,3],base = 10)
log10ED50_mean_tdep7H1 = log(F_BA5H1H2*solution_mean_tdepH1H3[,3],base = 10)

log10ED50_mean_tdep1H2 = log(F_D614GH1H2*solution_mean_tdepH2H4[,3],base = 10)
log10ED50_mean_tdep2H2 = log(F_AlphaH1H2*solution_mean_tdepH2H4[,3],base = 10)
log10ED50_mean_tdep3H2 = log(F_BetaH1H2*solution_mean_tdepH2H4[,3],base = 10)
log10ED50_mean_tdep4H2 = log(F_DeltaH1H2*solution_mean_tdepH2H4[,3],base = 10)
log10ED50_mean_tdep5H2 = log(F_OmicronH1H2*solution_mean_tdepH2H4[,3],base = 10)
log10ED50_mean_tdep6H2 = log(F_BA2H1H2*solution_mean_tdepH2H4[,3],base = 10)
log10ED50_mean_tdep7H2 = log(F_BA5H1H2*solution_mean_tdepH2H4[,3],base = 10)

log10ED50_mean_tdep1H3 = log(F_D614GH3H4*solution_mean_tdepH1H3[,3],base = 10)
log10ED50_mean_tdep2H3 = log(F_AlphaH3H4*solution_mean_tdepH1H3[,3],base = 10)
log10ED50_mean_tdep3H3 = log(F_BetaH3H4*solution_mean_tdepH1H3[,3],base = 10)
log10ED50_mean_tdep4H3 = log(F_DeltaH3H4*solution_mean_tdepH1H3[,3],base = 10)
log10ED50_mean_tdep5H3 = log(F_OmicronH3H4*solution_mean_tdepH1H3[,3],base = 10)
log10ED50_mean_tdep6H3 = log(F_BA2H3H4*solution_mean_tdepH1H3[,3],base = 10)
log10ED50_mean_tdep7H3 = log(F_BA5H3H4*solution_mean_tdepH1H3[,3],base = 10)

log10ED50_mean_tdep1H4 = log(F_D614GH3H4*solution_mean_tdepH2H4[,3],base = 10)
log10ED50_mean_tdep2H4 = log(F_AlphaH3H4*solution_mean_tdepH2H4[,3],base = 10)
log10ED50_mean_tdep3H4 = log(F_BetaH3H4*solution_mean_tdepH2H4[,3],base = 10)
log10ED50_mean_tdep4H4 = log(F_DeltaH3H4*solution_mean_tdepH2H4[,3],base = 10)
log10ED50_mean_tdep5H4 = log(F_OmicronH3H4*solution_mean_tdepH2H4[,3],base = 10)
log10ED50_mean_tdep6H4 = log(F_BA2H3H4*solution_mean_tdepH2H4[,3],base = 10)
log10ED50_mean_tdep7H4 = log(F_BA5H3H4*solution_mean_tdepH2H4[,3],base = 10)

matrix_log10ED50_tdep1H1 =c()
matrix_log10ED50_tdep2H1 =c()
matrix_log10ED50_tdep3H1 =c()
matrix_log10ED50_tdep4H1 =c()
matrix_log10ED50_tdep5H1 =c()
matrix_log10ED50_tdep6H1 =c()
matrix_log10ED50_tdep7H1 =c()

matrix_log10ED50_tdep1H2 =c()
matrix_log10ED50_tdep2H2 =c()
matrix_log10ED50_tdep3H2 =c()
matrix_log10ED50_tdep4H2 =c()
matrix_log10ED50_tdep5H2 =c()
matrix_log10ED50_tdep6H2 =c()
matrix_log10ED50_tdep7H2 =c()

matrix_log10ED50_tdep1H3 =c()
matrix_log10ED50_tdep2H3 =c()
matrix_log10ED50_tdep3H3 =c()
matrix_log10ED50_tdep4H3 =c()
matrix_log10ED50_tdep5H3 =c()
matrix_log10ED50_tdep6H3 =c()
matrix_log10ED50_tdep7H3 =c()

matrix_log10ED50_tdep1H4 =c()
matrix_log10ED50_tdep2H4 =c()
matrix_log10ED50_tdep3H4 =c()
matrix_log10ED50_tdep4H4 =c()
matrix_log10ED50_tdep5H4 =c()
matrix_log10ED50_tdep6H4 =c()
matrix_log10ED50_tdep7H4 =c()

matrix_log10Ab_tdepH1H3 = c() 
matrix_log10Ab_tdepH2H4 = c() 

for (mc in 1:N_MC){
  
  if (mc%%50 ==0){
    print(mc)    
  }
  
  # out_try_catch <- tryCatch({  
  
  sampled_pert_tdep=  t(Chol_decomp_Variance_est_param_tdep)%*%rnorm(nb_param_est_tdep,0)
  
  pert_param_ini_tdepH1H3 <-   c(log_theta_muS_M_tdep+ sampled_pert_tdep[1],log_fc_M2_tdep+ sampled_pert_tdep[2],log_fc_M3_tdep+ sampled_pert_tdep[3],log_fc_M3_tdep+sampled_pert_tdep[3],
                                 log_delta_Vac_tdep,log_delta_S_tdep,log_delta_Ab_tdep+ sampled_pert_tdep[4],
                                 log_gamma_D614G_tdep+ sampled_pert_tdep[5],log_gamma_Alpha_tdep+ sampled_pert_tdep[6],log_gamma_Beta_tdep+ sampled_pert_tdep[7],
                                 log_gamma_Delta_tdep+ sampled_pert_tdep[8],log_gamma_Omicron_tdep+ sampled_pert_tdep[9],
                                 log_gamma_BA2_tdep+ sampled_pert_tdep[10],log_gamma_BA5_tdep+ sampled_pert_tdep[11],
                                 log_diff_gamma_D614G_secondinj_tdep+ sampled_pert_tdep[12],log_diff_gamma_Alpha_secondinj_tdep,log_diff_gamma_Beta_secondinj_tdep,
                                 log_diff_gamma_Delta_secondinj_tdep,log_diff_gamma_Omicron_secondinj_tdep,
                                 log_diff_gamma_BA2_secondinj_tdep,log_diff_gamma_BA5_secondinj_tdep,
                                 log_diff_gamma_D614G_thirdinj_tdep+ sampled_pert_tdep[13],log_diff_gamma_Alpha_thirdinj_tdep+ sampled_pert_tdep[14],log_diff_gamma_Beta_thirdinj_tdep+ sampled_pert_tdep[15],
                                 log_diff_gamma_Delta_thirdinj_tdep+ sampled_pert_tdep[16],log_diff_gamma_Omicron_thirdinj_tdep+ sampled_pert_tdep[17],
                                 log_diff_gamma_BA2_thirdinj_tdep+ sampled_pert_tdep[18],log_diff_gamma_BA5_thirdinj_tdep+ sampled_pert_tdep[19])
      
  pert_param_ini_tdepH2H4 <-   c(log_theta_muS_M_tdep+ sampled_pert_tdep[1],log_fc_M2_tdep+ sampled_pert_tdep[2],log_fc_M3_tdep+ sampled_pert_tdep[3],coeff_mult_fM4*(log_fc_M3_tdep+sampled_pert_tdep[3]),
                                 log_delta_Vac_tdep,log_delta_S_tdep,log_delta_Ab_tdep+ sampled_pert_tdep[4],
                                 log_gamma_D614G_tdep+ sampled_pert_tdep[5],log_gamma_Alpha_tdep+ sampled_pert_tdep[6],log_gamma_Beta_tdep+ sampled_pert_tdep[7],
                                 log_gamma_Delta_tdep+ sampled_pert_tdep[8],log_gamma_Omicron_tdep+ sampled_pert_tdep[9],
                                 log_gamma_BA2_tdep+ sampled_pert_tdep[10],log_gamma_BA5_tdep+ sampled_pert_tdep[11],
                                 log_diff_gamma_D614G_secondinj_tdep+ sampled_pert_tdep[12],log_diff_gamma_Alpha_secondinj_tdep,log_diff_gamma_Beta_secondinj_tdep,
                                 log_diff_gamma_Delta_secondinj_tdep,log_diff_gamma_Omicron_secondinj_tdep,
                                 log_diff_gamma_BA2_secondinj_tdep,log_diff_gamma_BA5_secondinj_tdep,
                                 log_diff_gamma_D614G_thirdinj_tdep+ sampled_pert_tdep[13],log_diff_gamma_Alpha_thirdinj_tdep+ sampled_pert_tdep[14],log_diff_gamma_Beta_thirdinj_tdep+ sampled_pert_tdep[15],
                                 log_diff_gamma_Delta_thirdinj_tdep+ sampled_pert_tdep[16],log_diff_gamma_Omicron_thirdinj_tdep+ sampled_pert_tdep[17],
                                 log_diff_gamma_BA2_thirdinj_tdep+ sampled_pert_tdep[18],log_diff_gamma_BA5_thirdinj_tdep+ sampled_pert_tdep[19])
  
  solution_pert_tdepH1H3  <- ode(y=x0 , times =time_integ_ODE, func = ODESystem,parms = c(Mean_second_inj,Mean_third_inj,Mean_fourth_inj,pert_param_ini_tdepH1H3))
  log10Ab_pert_tdepH1H3 = log(solution_pert_tdepH1H3[,3],base = 10)
  
  solution_pert_tdepH2H4  <- ode(y=x0 , times =time_integ_ODE, func = ODESystem,parms = c(Mean_second_inj,Mean_third_inj,Mean_fourth_inj,pert_param_ini_tdepH2H4))
  log10Ab_pert_tdepH2H4 = log(solution_pert_tdepH2H4[,3],base = 10)
  
  log_gamma_D614G =pert_param_ini_tdepH1H3[8]
  log_gamma_Alpha =pert_param_ini_tdepH1H3[9]
  log_gamma_Beta  =pert_param_ini_tdepH1H3[10]
  log_gamma_Delta =pert_param_ini_tdepH1H3[11]
  log_gamma_Omicron =pert_param_ini_tdepH1H3[12]
  log_gamma_BA2 =pert_param_ini_tdepH1H3[13]
  log_gamma_BA5 =pert_param_ini_tdepH1H3[14]
  log_diff_gamma_D614G_secondinj =pert_param_ini_tdepH1H3[15]
  log_diff_gamma_Alpha_secondinj =pert_param_ini_tdepH1H3[16]
  log_diff_gamma_Beta_secondinj  =pert_param_ini_tdepH1H3[17]
  log_diff_gamma_Delta_secondinj =pert_param_ini_tdepH1H3[18]
  log_diff_gamma_Omicron_secondinj =pert_param_ini_tdepH1H3[19]
  log_diff_gamma_BA2_secondinj =pert_param_ini_tdepH1H3[20]
  log_diff_gamma_BA5_secondinj =pert_param_ini_tdepH1H3[21]
  log_diff_gamma_D614G_thirdinj =pert_param_ini_tdepH1H3[22]
  log_diff_gamma_Alpha_thirdinj  =pert_param_ini_tdepH1H3[23]
  log_diff_gamma_Beta_thirdinj   =pert_param_ini_tdepH1H3[24]
  log_diff_gamma_Delta_thirdinj  =pert_param_ini_tdepH1H3[25]
  log_diff_gamma_Omicron_thirdinj =pert_param_ini_tdepH1H3[26]
  log_diff_gamma_BA2_thirdinj =pert_param_ini_tdepH1H3[27]
  log_diff_gamma_BA5_thirdinj =pert_param_ini_tdepH1H3[28]
  
  gamma_D614G_firstinj = exp(log_gamma_D614G)
  gamma_Alpha_firstinj = exp(log_gamma_D614G+log_gamma_Alpha)
  gamma_Beta_firstinj =  exp(log_gamma_D614G+log_gamma_Beta)
  gamma_Delta_firstinj = exp(log_gamma_D614G+log_gamma_Delta)
  gamma_Omicron_firstinj = exp(log_gamma_D614G+log_gamma_Omicron)
  gamma_BA2_firstinj = exp(log_gamma_D614G+log_gamma_BA2)
  gamma_BA5_firstinj = exp(log_gamma_D614G+log_gamma_BA5)
  
  diff_gamma_D614G_secondinj =  exp(log_diff_gamma_D614G_secondinj)
  diff_gamma_Alpha_secondinj =  exp(log_diff_gamma_D614G_secondinj+log_diff_gamma_Alpha_secondinj)
  diff_gamma_Beta_secondinj  =  exp(log_diff_gamma_D614G_secondinj+log_diff_gamma_Beta_secondinj)
  diff_gamma_Delta_secondinj  =  exp(log_diff_gamma_D614G_secondinj+log_diff_gamma_Delta_secondinj)
  diff_gamma_Omicron_secondinj  =  exp(log_diff_gamma_D614G_secondinj+log_diff_gamma_Omicron_secondinj)
  diff_gamma_BA2_secondinj  =  exp(log_diff_gamma_D614G_secondinj+log_diff_gamma_BA2_secondinj)
  diff_gamma_BA5_secondinj  =  exp(log_diff_gamma_D614G_secondinj+log_diff_gamma_BA5_secondinj)
  
  diff_gamma_D614G_thirdinj =  exp(log_diff_gamma_D614G_thirdinj)
  diff_gamma_Alpha_thirdinj =  exp(log_diff_gamma_D614G_thirdinj+log_diff_gamma_Alpha_thirdinj)
  diff_gamma_Beta_thirdinj =  exp(log_diff_gamma_D614G_thirdinj+log_diff_gamma_Beta_thirdinj)
  diff_gamma_Delta_thirdinj  =  exp(log_diff_gamma_D614G_thirdinj+log_diff_gamma_Delta_thirdinj)
  diff_gamma_Omicron_thirdinj  =  exp(log_diff_gamma_D614G_thirdinj+log_diff_gamma_Omicron_thirdinj)
  diff_gamma_BA2_thirdinj  =  exp(log_diff_gamma_D614G_thirdinj+log_diff_gamma_BA2_thirdinj)
  diff_gamma_BA5_thirdinj  =  exp(log_diff_gamma_D614G_thirdinj+log_diff_gamma_BA5_thirdinj)
  
  gamma_D614G_secondinj = gamma_D614G_firstinj*diff_gamma_D614G_secondinj 
  gamma_Alpha_secondinj = gamma_Alpha_firstinj*diff_gamma_Alpha_secondinj
  gamma_Beta_secondinj = gamma_Beta_firstinj*diff_gamma_Beta_secondinj 
  gamma_Delta_secondinj = gamma_Delta_firstinj*diff_gamma_Delta_secondinj 
  gamma_Omicron_secondinj = gamma_Omicron_firstinj*diff_gamma_Omicron_secondinj 
  gamma_BA2_secondinj = gamma_BA2_firstinj*diff_gamma_BA2_secondinj 
  gamma_BA5_secondinj = gamma_BA5_firstinj*diff_gamma_BA5_secondinj 
  
  gamma_D614G_thirdinj = gamma_D614G_firstinj*diff_gamma_D614G_thirdinj
  gamma_Alpha_thirdinj = gamma_Alpha_firstinj*diff_gamma_Alpha_thirdinj
  gamma_Beta_thirdinj = gamma_Beta_firstinj*diff_gamma_Beta_thirdinj 
  gamma_Delta_thirdinj = gamma_Delta_firstinj*diff_gamma_Delta_thirdinj
  gamma_Omicron_thirdinj = gamma_Omicron_firstinj*diff_gamma_Omicron_thirdinj 
  gamma_BA2_thirdinj = gamma_BA2_firstinj*diff_gamma_BA2_thirdinj 
  gamma_BA5_thirdinj = gamma_BA5_firstinj*diff_gamma_BA5_thirdinj 
  
  gamma_D614G_fourthinjH1H2 = gamma_D614G_firstinj*diff_gamma_D614G_thirdinj
  gamma_Alpha_fourthinjH1H2 = gamma_Alpha_firstinj*diff_gamma_Alpha_thirdinj
  gamma_Beta_fourthinjH1H2= gamma_Beta_firstinj*diff_gamma_Beta_thirdinj 
  gamma_Delta_fourthinjH1H2 = gamma_Delta_firstinj*diff_gamma_Delta_thirdinj
  gamma_Omicron_fourthinjH1H2 = gamma_Omicron_firstinj*diff_gamma_Omicron_thirdinj 
  gamma_BA2_fourthinjH1H2 = gamma_BA2_firstinj*diff_gamma_BA2_thirdinj 
  gamma_BA5_fourthinjH1H2 = gamma_BA5_firstinj*diff_gamma_BA5_thirdinj 
  
  gamma_D614G_fourthinjH3H4 = coeff_mult_f4*gamma_D614G_firstinj*diff_gamma_D614G_thirdinj
  gamma_Alpha_fourthinjH3H4 = coeff_mult_f4*gamma_Alpha_firstinj*diff_gamma_Alpha_thirdinj
  gamma_Beta_fourthinjH3H4 = coeff_mult_f4*gamma_Beta_firstinj*diff_gamma_Beta_thirdinj 
  gamma_Delta_fourthinjH3H4 = coeff_mult_f4*gamma_Delta_firstinj*diff_gamma_Delta_thirdinj
  gamma_Omicron_fourthinjH3H4 = coeff_mult_f4*gamma_Omicron_firstinj*diff_gamma_Omicron_thirdinj 
  gamma_BA2_fourthinjH3H4 = coeff_mult_f4*gamma_BA2_firstinj*diff_gamma_BA2_thirdinj 
  gamma_BA5_fourthinjH3H4 = coeff_mult_f4*gamma_BA5_firstinj*diff_gamma_BA5_thirdinj 
  
  F1_D614G =gamma_D614G_firstinj*rep(1,1,length(time_integ_ODE))
  F1_Alpha = gamma_Alpha_firstinj*rep(1,1,length(time_integ_ODE))
  F1_Beta = gamma_Beta_firstinj*rep(1,1,length(time_integ_ODE))
  F1_Delta = gamma_Delta_firstinj*rep(1,1,length(time_integ_ODE))
  F1_Omicron = gamma_Omicron_firstinj*rep(1,1,length(time_integ_ODE))
  F1_BA2 = gamma_BA2_firstinj*rep(1,1,length(time_integ_ODE))
  F1_BA5 = gamma_BA5_firstinj*rep(1,1,length(time_integ_ODE))
  
  F2_D614G = gamma_D614G_secondinj*rep(1,1,length(time_integ_ODE))
  F2_Alpha = gamma_Alpha_secondinj*rep(1,1,length(time_integ_ODE))
  F2_Beta = gamma_Beta_secondinj*rep(1,1,length(time_integ_ODE))
  F2_Delta = gamma_Delta_secondinj*rep(1,1,length(time_integ_ODE))
  F2_Omicron =gamma_Omicron_secondinj*rep(1,1,length(time_integ_ODE))
  F2_BA2 = gamma_BA2_secondinj*rep(1,1,length(time_integ_ODE))
  F2_BA5 = gamma_BA5_secondinj*rep(1,1,length(time_integ_ODE))
  
  F3_D614G =gamma_D614G_thirdinj*rep(1,1,length(time_integ_ODE))
  F3_Alpha =gamma_Alpha_thirdinj*rep(1,1,length(time_integ_ODE))
  F3_Beta =gamma_Beta_thirdinj*rep(1,1,length(time_integ_ODE))
  F3_Delta =gamma_Delta_thirdinj*rep(1,1,length(time_integ_ODE))
  F3_Omicron = gamma_Omicron_thirdinj*rep(1,1,length(time_integ_ODE))
  F3_BA2 = gamma_BA2_thirdinj*rep(1,1,length(time_integ_ODE))
  F3_BA5 = gamma_BA5_thirdinj*rep(1,1,length(time_integ_ODE))
  
  
  F4_D614GH1H2 =gamma_D614G_fourthinjH1H2*rep(1,1,length(time_integ_ODE))
  F4_AlphaH1H2 =gamma_Alpha_fourthinjH1H2*rep(1,1,length(time_integ_ODE))
  F4_BetaH1H2 =gamma_Beta_fourthinjH1H2*rep(1,1,length(time_integ_ODE))
  F4_DeltaH1H2 =gamma_Delta_fourthinjH1H2*rep(1,1,length(time_integ_ODE))
  F4_OmicronH1H2 = gamma_Omicron_fourthinjH1H2*rep(1,1,length(time_integ_ODE))
  F4_BA2H1H2 = gamma_BA2_fourthinjH1H2*rep(1,1,length(time_integ_ODE))
  F4_BA5H1H2 = gamma_BA5_fourthinjH1H2*rep(1,1,length(time_integ_ODE))
  
  
  F4_D614GH3H4 =gamma_D614G_fourthinjH3H4*rep(1,1,length(time_integ_ODE))
  F4_AlphaH3H4 =gamma_Alpha_fourthinjH3H4*rep(1,1,length(time_integ_ODE))
  F4_BetaH3H4 =gamma_Beta_fourthinjH3H4*rep(1,1,length(time_integ_ODE))
  F4_DeltaH3H4 =gamma_Delta_fourthinjH3H4*rep(1,1,length(time_integ_ODE))
  F4_OmicronH3H4 = gamma_Omicron_fourthinjH3H4*rep(1,1,length(time_integ_ODE))
  F4_BA2H3H4 = gamma_BA2_fourthinjH3H4*rep(1,1,length(time_integ_ODE))
  F4_BA5H3H4 = gamma_BA5_fourthinjH3H4*rep(1,1,length(time_integ_ODE))
  
  F_D614GH1H2 = c(F1_D614G[index_first_dose],F2_D614G[index_second_dose],F3_D614G[index_third_dose],F4_D614GH1H2[index_fourth_dose])
  F_AlphaH1H2 = c(F1_Alpha[index_first_dose],F2_Alpha[index_second_dose],F3_Alpha[index_third_dose],F4_AlphaH1H2[index_fourth_dose])
  F_BetaH1H2 =  c(F1_Beta[index_first_dose],F2_Beta[index_second_dose],F3_Beta[index_third_dose],F4_BetaH1H2[index_fourth_dose])
  F_DeltaH1H2 =  c(F1_Delta[index_first_dose],F2_Delta[index_second_dose],F3_Delta[index_third_dose],F4_DeltaH1H2[index_fourth_dose])
  F_OmicronH1H2 =  c(F1_Omicron[index_first_dose],F2_Omicron[index_second_dose],F3_Omicron[index_third_dose],F4_OmicronH1H2[index_fourth_dose]) 
  F_BA2H1H2 =  c(F1_BA2[index_first_dose],F2_BA2[index_second_dose],F3_BA2[index_third_dose],F4_BA2H1H2[index_fourth_dose]) 
  F_BA5H1H2 =  c(F1_BA5[index_first_dose],F2_BA5[index_second_dose],F3_BA5[index_third_dose],F4_BA5H1H2[index_fourth_dose]) 
  
  F_D614GH3H4 = c(F1_D614G[index_first_dose],F2_D614G[index_second_dose],F3_D614G[index_third_dose],F4_D614GH3H4[index_fourth_dose])
  F_AlphaH3H4 = c(F1_Alpha[index_first_dose],F2_Alpha[index_second_dose],F3_Alpha[index_third_dose],F4_AlphaH3H4[index_fourth_dose])
  F_BetaH3H4 =  c(F1_Beta[index_first_dose],F2_Beta[index_second_dose],F3_Beta[index_third_dose],F4_BetaH3H4[index_fourth_dose])
  F_DeltaH3H4 =  c(F1_Delta[index_first_dose],F2_Delta[index_second_dose],F3_Delta[index_third_dose],F4_DeltaH3H4[index_fourth_dose])
  F_OmicronH3H4 =  c(F1_Omicron[index_first_dose],F2_Omicron[index_second_dose],F3_Omicron[index_third_dose],F4_OmicronH3H4[index_fourth_dose]) 
  F_BA2H3H4 =  c(F1_BA2[index_first_dose],F2_BA2[index_second_dose],F3_BA2[index_third_dose],F4_BA2H3H4[index_fourth_dose]) 
  F_BA5H3H4 =  c(F1_BA5[index_first_dose],F2_BA5[index_second_dose],F3_BA5[index_third_dose],F4_BA5H3H4[index_fourth_dose]) 
  
  log10ED50_pert_tdep1H1 = log(F_D614GH1H2*solution_pert_tdepH1H3[,3],base = 10)
  log10ED50_pert_tdep2H1 = log(F_AlphaH1H2*solution_pert_tdepH1H3[,3],base = 10)
  log10ED50_pert_tdep3H1 = log(F_BetaH1H2*solution_pert_tdepH1H3[,3],base = 10)
  log10ED50_pert_tdep4H1 = log(F_DeltaH1H2*solution_pert_tdepH1H3[,3],base = 10)
  log10ED50_pert_tdep5H1 = log(F_OmicronH1H2*solution_pert_tdepH1H3[,3],base = 10)
  log10ED50_pert_tdep6H1 = log(F_BA2H1H2*solution_pert_tdepH1H3[,3],base = 10)
  log10ED50_pert_tdep7H1 = log(F_BA5H1H2*solution_pert_tdepH1H3[,3],base = 10)
  
  log10ED50_pert_tdep1H2 = log(F_D614GH1H2*solution_pert_tdepH2H4[,3],base = 10)
  log10ED50_pert_tdep2H2 = log(F_AlphaH1H2*solution_pert_tdepH2H4[,3],base = 10)
  log10ED50_pert_tdep3H2 = log(F_BetaH1H2*solution_pert_tdepH2H4[,3],base = 10)
  log10ED50_pert_tdep4H2 = log(F_DeltaH1H2*solution_pert_tdepH2H4[,3],base = 10)
  log10ED50_pert_tdep5H2 = log(F_OmicronH1H2*solution_pert_tdepH2H4[,3],base = 10)
  log10ED50_pert_tdep6H2 = log(F_BA2H1H2*solution_pert_tdepH2H4[,3],base = 10)
  log10ED50_pert_tdep7H2 = log(F_BA5H1H2*solution_pert_tdepH2H4[,3],base = 10)
  
  log10ED50_pert_tdep1H3 = log(F_D614GH3H4*solution_pert_tdepH1H3[,3],base = 10)
  log10ED50_pert_tdep2H3 = log(F_AlphaH3H4*solution_pert_tdepH1H3[,3],base = 10)
  log10ED50_pert_tdep3H3 = log(F_BetaH3H4*solution_pert_tdepH1H3[,3],base = 10)
  log10ED50_pert_tdep4H3 = log(F_DeltaH3H4*solution_pert_tdepH1H3[,3],base = 10)
  log10ED50_pert_tdep5H3 = log(F_OmicronH3H4*solution_pert_tdepH1H3[,3],base = 10)
  log10ED50_pert_tdep6H3 = log(F_BA2H3H4*solution_pert_tdepH1H3[,3],base = 10)
  log10ED50_pert_tdep7H3 = log(F_BA5H3H4*solution_pert_tdepH1H3[,3],base = 10)
  
  log10ED50_pert_tdep1H4 = log(F_D614GH3H4*solution_pert_tdepH2H4[,3],base = 10)
  log10ED50_pert_tdep2H4 = log(F_AlphaH3H4*solution_pert_tdepH2H4[,3],base = 10)
  log10ED50_pert_tdep3H4 = log(F_BetaH3H4*solution_pert_tdepH2H4[,3],base = 10)
  log10ED50_pert_tdep4H4 = log(F_DeltaH3H4*solution_pert_tdepH2H4[,3],base = 10)
  log10ED50_pert_tdep5H4 = log(F_OmicronH3H4*solution_pert_tdepH2H4[,3],base = 10)
  log10ED50_pert_tdep6H4 = log(F_BA2H3H4*solution_pert_tdepH2H4[,3],base = 10)
  log10ED50_pert_tdep7H4 = log(F_BA5H3H4*solution_pert_tdepH2H4[,3],base = 10)
  
  matrix_log10ED50_tdep1H1 = rbind(matrix_log10ED50_tdep1H1, log10ED50_pert_tdep1H1)
  matrix_log10ED50_tdep2H1 = rbind(matrix_log10ED50_tdep2H1, log10ED50_pert_tdep2H1)
  matrix_log10ED50_tdep3H1 = rbind(matrix_log10ED50_tdep3H1, log10ED50_pert_tdep3H1)
  matrix_log10ED50_tdep4H1 = rbind(matrix_log10ED50_tdep4H1, log10ED50_pert_tdep4H1)
  matrix_log10ED50_tdep5H1 = rbind(matrix_log10ED50_tdep5H1, log10ED50_pert_tdep5H1)
  matrix_log10ED50_tdep6H1 = rbind(matrix_log10ED50_tdep6H1, log10ED50_pert_tdep6H1)
  matrix_log10ED50_tdep7H1 = rbind(matrix_log10ED50_tdep7H1, log10ED50_pert_tdep7H1)
  
  matrix_log10ED50_tdep1H2 = rbind(matrix_log10ED50_tdep1H2, log10ED50_pert_tdep1H2)
  matrix_log10ED50_tdep2H2 = rbind(matrix_log10ED50_tdep2H2, log10ED50_pert_tdep2H2)
  matrix_log10ED50_tdep3H2 = rbind(matrix_log10ED50_tdep3H2, log10ED50_pert_tdep3H2)
  matrix_log10ED50_tdep4H2 = rbind(matrix_log10ED50_tdep4H2, log10ED50_pert_tdep4H2)
  matrix_log10ED50_tdep5H2 = rbind(matrix_log10ED50_tdep5H2, log10ED50_pert_tdep5H2)
  matrix_log10ED50_tdep6H2 = rbind(matrix_log10ED50_tdep6H2, log10ED50_pert_tdep6H2)
  matrix_log10ED50_tdep7H2 = rbind(matrix_log10ED50_tdep7H2, log10ED50_pert_tdep7H2)
  
  matrix_log10ED50_tdep1H3 = rbind(matrix_log10ED50_tdep1H3, log10ED50_pert_tdep1H3)
  matrix_log10ED50_tdep2H3 = rbind(matrix_log10ED50_tdep2H3, log10ED50_pert_tdep2H3)
  matrix_log10ED50_tdep3H3 = rbind(matrix_log10ED50_tdep3H3, log10ED50_pert_tdep3H3)
  matrix_log10ED50_tdep4H3 = rbind(matrix_log10ED50_tdep4H3, log10ED50_pert_tdep4H3)
  matrix_log10ED50_tdep5H3 = rbind(matrix_log10ED50_tdep5H3, log10ED50_pert_tdep5H3)
  matrix_log10ED50_tdep6H3 = rbind(matrix_log10ED50_tdep6H3, log10ED50_pert_tdep6H3)
  matrix_log10ED50_tdep7H3 = rbind(matrix_log10ED50_tdep7H3, log10ED50_pert_tdep7H3)
  
  matrix_log10ED50_tdep1H4 = rbind(matrix_log10ED50_tdep1H4, log10ED50_pert_tdep1H4)
  matrix_log10ED50_tdep2H4 = rbind(matrix_log10ED50_tdep2H4, log10ED50_pert_tdep2H4)
  matrix_log10ED50_tdep3H4 = rbind(matrix_log10ED50_tdep3H4, log10ED50_pert_tdep3H4)
  matrix_log10ED50_tdep4H4 = rbind(matrix_log10ED50_tdep4H4, log10ED50_pert_tdep4H4)
  matrix_log10ED50_tdep5H4 = rbind(matrix_log10ED50_tdep5H4, log10ED50_pert_tdep5H4)
  matrix_log10ED50_tdep6H4 = rbind(matrix_log10ED50_tdep6H4, log10ED50_pert_tdep6H4)
  matrix_log10ED50_tdep7H4 = rbind(matrix_log10ED50_tdep7H4, log10ED50_pert_tdep7H4)
  
  matrix_log10Ab_tdepH1H3 = rbind(matrix_log10Ab_tdepH1H3, log10Ab_pert_tdepH1H3 )
  matrix_log10Ab_tdepH2H4 = rbind(matrix_log10Ab_tdepH2H4, log10Ab_pert_tdepH2H4 )
}


log10ED50_tdep1H1_LowerBound = c()
log10ED50_tdep1H1_UpperBound = c()

log10ED50_tdep2H1_LowerBound = c()
log10ED50_tdep2H1_UpperBound = c()

log10ED50_tdep3H1_LowerBound = c()
log10ED50_tdep3H1_UpperBound = c()

log10ED50_tdep4H1_LowerBound = c()
log10ED50_tdep4H1_UpperBound = c()

log10ED50_tdep5H1_LowerBound = c()
log10ED50_tdep5H1_UpperBound = c()

log10ED50_tdep6H1_LowerBound = c()
log10ED50_tdep6H1_UpperBound = c()

log10ED50_tdep7H1_LowerBound = c()
log10ED50_tdep7H1_UpperBound = c()


log10ED50_tdep1H2_LowerBound = c()
log10ED50_tdep1H2_UpperBound = c()

log10ED50_tdep2H2_LowerBound = c()
log10ED50_tdep2H2_UpperBound = c()

log10ED50_tdep3H2_LowerBound = c()
log10ED50_tdep3H2_UpperBound = c()

log10ED50_tdep4H2_LowerBound = c()
log10ED50_tdep4H2_UpperBound = c()

log10ED50_tdep5H2_LowerBound = c()
log10ED50_tdep5H2_UpperBound = c()

log10ED50_tdep6H2_LowerBound = c()
log10ED50_tdep6H2_UpperBound = c()

log10ED50_tdep7H2_LowerBound = c()
log10ED50_tdep7H2_UpperBound = c()

log10ED50_tdep1H3_LowerBound = c()
log10ED50_tdep1H3_UpperBound = c()

log10ED50_tdep2H3_LowerBound = c()
log10ED50_tdep2H3_UpperBound = c()

log10ED50_tdep3H3_LowerBound = c()
log10ED50_tdep3H3_UpperBound = c()

log10ED50_tdep4H3_LowerBound = c()
log10ED50_tdep4H3_UpperBound = c()

log10ED50_tdep5H3_LowerBound = c()
log10ED50_tdep5H3_UpperBound = c()

log10ED50_tdep6H3_LowerBound = c()
log10ED50_tdep6H3_UpperBound = c()

log10ED50_tdep7H3_LowerBound = c()
log10ED50_tdep7H3_UpperBound = c()

log10ED50_tdep1H4_LowerBound = c()
log10ED50_tdep1H4_UpperBound = c()

log10ED50_tdep2H4_LowerBound = c()
log10ED50_tdep2H4_UpperBound = c()

log10ED50_tdep3H4_LowerBound = c()
log10ED50_tdep3H4_UpperBound = c()

log10ED50_tdep4H4_LowerBound = c()
log10ED50_tdep4H4_UpperBound = c()

log10ED50_tdep5H4_LowerBound = c()
log10ED50_tdep5H4_UpperBound = c()

log10ED50_tdep6H4_LowerBound = c()
log10ED50_tdep6H4_UpperBound = c()

log10ED50_tdep7H4_LowerBound = c()
log10ED50_tdep7H4_UpperBound = c()


log10Ab_tdepH1H3_LowerBound = c()
log10Ab_tdepH1H3_UpperBound = c()

log10Ab_tdepH2H4_LowerBound = c()
log10Ab_tdepH2H4_UpperBound = c()

for (nt in 1:length(time_integ_ODE)){
  log10ED50_tdep1H1_LowerBound_nt = quantile(matrix_log10ED50_tdep1H1[,nt],0.025,na.rm = TRUE)
  log10ED50_tdep1H1_UpperBound_nt = quantile(matrix_log10ED50_tdep1H1[,nt],0.975,na.rm = TRUE)
  
  log10ED50_tdep2H1_LowerBound_nt = quantile(matrix_log10ED50_tdep2H1[,nt],0.025,na.rm = TRUE)
  log10ED50_tdep2H1_UpperBound_nt = quantile(matrix_log10ED50_tdep2H1[,nt],0.975,na.rm = TRUE)
  
  log10ED50_tdep3H1_LowerBound_nt = quantile(matrix_log10ED50_tdep3H1[,nt],0.025,na.rm = TRUE)
  log10ED50_tdep3H1_UpperBound_nt = quantile(matrix_log10ED50_tdep3H1[,nt],0.975,na.rm = TRUE)
  
  log10ED50_tdep4H1_LowerBound_nt = quantile(matrix_log10ED50_tdep4H1[,nt],0.025,na.rm = TRUE)
  log10ED50_tdep4H1_UpperBound_nt = quantile(matrix_log10ED50_tdep4H1[,nt],0.975,na.rm = TRUE)
  
  log10ED50_tdep5H1_LowerBound_nt = quantile(matrix_log10ED50_tdep5H1[,nt],0.025,na.rm = TRUE)
  log10ED50_tdep5H1_UpperBound_nt = quantile(matrix_log10ED50_tdep5H1[,nt],0.975,na.rm = TRUE)
  
  log10ED50_tdep6H1_LowerBound_nt = quantile(matrix_log10ED50_tdep6H1[,nt],0.025,na.rm = TRUE)
  log10ED50_tdep6H1_UpperBound_nt = quantile(matrix_log10ED50_tdep6H1[,nt],0.975,na.rm = TRUE)
  
  log10ED50_tdep7H1_LowerBound_nt = quantile(matrix_log10ED50_tdep7H1[,nt],0.025,na.rm = TRUE)
  log10ED50_tdep7H1_UpperBound_nt = quantile(matrix_log10ED50_tdep7H1[,nt],0.975,na.rm = TRUE)
  
  log10ED50_tdep1H2_LowerBound_nt = quantile(matrix_log10ED50_tdep1H2[,nt],0.025,na.rm = TRUE)
  log10ED50_tdep1H2_UpperBound_nt = quantile(matrix_log10ED50_tdep1H2[,nt],0.975,na.rm = TRUE)
  
  log10ED50_tdep2H2_LowerBound_nt = quantile(matrix_log10ED50_tdep2H2[,nt],0.025,na.rm = TRUE)
  log10ED50_tdep2H2_UpperBound_nt = quantile(matrix_log10ED50_tdep2H2[,nt],0.975,na.rm = TRUE)
  
  log10ED50_tdep3H2_LowerBound_nt = quantile(matrix_log10ED50_tdep3H2[,nt],0.025,na.rm = TRUE)
  log10ED50_tdep3H2_UpperBound_nt = quantile(matrix_log10ED50_tdep3H2[,nt],0.975,na.rm = TRUE)
  
  log10ED50_tdep4H2_LowerBound_nt = quantile(matrix_log10ED50_tdep4H2[,nt],0.025,na.rm = TRUE)
  log10ED50_tdep4H2_UpperBound_nt = quantile(matrix_log10ED50_tdep4H2[,nt],0.975,na.rm = TRUE)
  
  log10ED50_tdep5H2_LowerBound_nt = quantile(matrix_log10ED50_tdep5H2[,nt],0.025,na.rm = TRUE)
  log10ED50_tdep5H2_UpperBound_nt = quantile(matrix_log10ED50_tdep5H2[,nt],0.975,na.rm = TRUE)
  
  log10ED50_tdep6H2_LowerBound_nt = quantile(matrix_log10ED50_tdep6H2[,nt],0.025,na.rm = TRUE)
  log10ED50_tdep6H2_UpperBound_nt = quantile(matrix_log10ED50_tdep6H2[,nt],0.975,na.rm = TRUE)
  
  log10ED50_tdep7H2_LowerBound_nt = quantile(matrix_log10ED50_tdep7H2[,nt],0.025,na.rm = TRUE)
  log10ED50_tdep7H2_UpperBound_nt = quantile(matrix_log10ED50_tdep7H2[,nt],0.975,na.rm = TRUE)
  
  log10ED50_tdep1H3_LowerBound_nt = quantile(matrix_log10ED50_tdep1H3[,nt],0.025,na.rm = TRUE)
  log10ED50_tdep1H3_UpperBound_nt = quantile(matrix_log10ED50_tdep1H3[,nt],0.975,na.rm = TRUE)
  
  log10ED50_tdep2H3_LowerBound_nt = quantile(matrix_log10ED50_tdep2H3[,nt],0.025,na.rm = TRUE)
  log10ED50_tdep2H3_UpperBound_nt = quantile(matrix_log10ED50_tdep2H3[,nt],0.975,na.rm = TRUE)
  
  log10ED50_tdep3H3_LowerBound_nt = quantile(matrix_log10ED50_tdep3H3[,nt],0.025,na.rm = TRUE)
  log10ED50_tdep3H3_UpperBound_nt = quantile(matrix_log10ED50_tdep3H3[,nt],0.975,na.rm = TRUE)
  
  log10ED50_tdep4H3_LowerBound_nt = quantile(matrix_log10ED50_tdep4H3[,nt],0.025,na.rm = TRUE)
  log10ED50_tdep4H3_UpperBound_nt = quantile(matrix_log10ED50_tdep4H3[,nt],0.975,na.rm = TRUE)
  
  log10ED50_tdep5H3_LowerBound_nt = quantile(matrix_log10ED50_tdep5H3[,nt],0.025,na.rm = TRUE)
  log10ED50_tdep5H3_UpperBound_nt = quantile(matrix_log10ED50_tdep5H3[,nt],0.975,na.rm = TRUE)
  
  log10ED50_tdep6H3_LowerBound_nt = quantile(matrix_log10ED50_tdep6H3[,nt],0.025,na.rm = TRUE)
  log10ED50_tdep6H3_UpperBound_nt = quantile(matrix_log10ED50_tdep6H3[,nt],0.975,na.rm = TRUE)
  
  log10ED50_tdep7H3_LowerBound_nt = quantile(matrix_log10ED50_tdep7H3[,nt],0.025,na.rm = TRUE)
  log10ED50_tdep7H3_UpperBound_nt = quantile(matrix_log10ED50_tdep7H3[,nt],0.975,na.rm = TRUE)
  
  log10ED50_tdep1H4_LowerBound_nt = quantile(matrix_log10ED50_tdep1H4[,nt],0.025,na.rm = TRUE)
  log10ED50_tdep1H4_UpperBound_nt = quantile(matrix_log10ED50_tdep1H4[,nt],0.975,na.rm = TRUE)
  
  log10ED50_tdep2H4_LowerBound_nt = quantile(matrix_log10ED50_tdep2H4[,nt],0.025,na.rm = TRUE)
  log10ED50_tdep2H4_UpperBound_nt = quantile(matrix_log10ED50_tdep2H4[,nt],0.975,na.rm = TRUE)
  
  log10ED50_tdep3H4_LowerBound_nt = quantile(matrix_log10ED50_tdep3H4[,nt],0.025,na.rm = TRUE)
  log10ED50_tdep3H4_UpperBound_nt = quantile(matrix_log10ED50_tdep3H4[,nt],0.975,na.rm = TRUE)
  
  log10ED50_tdep4H4_LowerBound_nt = quantile(matrix_log10ED50_tdep4H4[,nt],0.025,na.rm = TRUE)
  log10ED50_tdep4H4_UpperBound_nt = quantile(matrix_log10ED50_tdep4H4[,nt],0.975,na.rm = TRUE)
  
  log10ED50_tdep5H4_LowerBound_nt = quantile(matrix_log10ED50_tdep5H4[,nt],0.025,na.rm = TRUE)
  log10ED50_tdep5H4_UpperBound_nt = quantile(matrix_log10ED50_tdep5H4[,nt],0.975,na.rm = TRUE)
  
  log10ED50_tdep6H4_LowerBound_nt = quantile(matrix_log10ED50_tdep6H4[,nt],0.025,na.rm = TRUE)
  log10ED50_tdep6H4_UpperBound_nt = quantile(matrix_log10ED50_tdep6H4[,nt],0.975,na.rm = TRUE)
  
  log10ED50_tdep7H4_LowerBound_nt = quantile(matrix_log10ED50_tdep7H4[,nt],0.025,na.rm = TRUE)
  log10ED50_tdep7H4_UpperBound_nt = quantile(matrix_log10ED50_tdep7H4[,nt],0.975,na.rm = TRUE)
  
  log10ED50_tdep1H1_LowerBound   = c(log10ED50_tdep1H1_LowerBound,log10ED50_tdep1H1_LowerBound_nt)
  log10ED50_tdep1H1_UpperBound   = c(log10ED50_tdep1H1_UpperBound,log10ED50_tdep1H1_UpperBound_nt)
  
  log10ED50_tdep2H1_LowerBound   = c(log10ED50_tdep2H1_LowerBound,log10ED50_tdep2H1_LowerBound_nt)
  log10ED50_tdep2H1_UpperBound   = c(log10ED50_tdep2H1_UpperBound,log10ED50_tdep2H1_UpperBound_nt)
  
  log10ED50_tdep3H1_LowerBound   = c(log10ED50_tdep3H1_LowerBound,log10ED50_tdep3H1_LowerBound_nt)
  log10ED50_tdep3H1_UpperBound   = c(log10ED50_tdep3H1_UpperBound,log10ED50_tdep3H1_UpperBound_nt)
  
  log10ED50_tdep4H1_LowerBound   = c(log10ED50_tdep4H1_LowerBound,log10ED50_tdep4H1_LowerBound_nt)
  log10ED50_tdep4H1_UpperBound   = c(log10ED50_tdep4H1_UpperBound,log10ED50_tdep4H1_UpperBound_nt)
  
  log10ED50_tdep5H1_LowerBound   = c(log10ED50_tdep5H1_LowerBound,log10ED50_tdep5H1_LowerBound_nt)
  log10ED50_tdep5H1_UpperBound   = c(log10ED50_tdep5H1_UpperBound,log10ED50_tdep5H1_UpperBound_nt)
  
  log10ED50_tdep6H1_LowerBound   = c(log10ED50_tdep6H1_LowerBound,log10ED50_tdep6H1_LowerBound_nt)
  log10ED50_tdep6H1_UpperBound   = c(log10ED50_tdep6H1_UpperBound,log10ED50_tdep6H1_UpperBound_nt)
  
  log10ED50_tdep7H1_LowerBound   = c(log10ED50_tdep7H1_LowerBound,log10ED50_tdep7H1_LowerBound_nt)
  log10ED50_tdep7H1_UpperBound   = c(log10ED50_tdep7H1_UpperBound,log10ED50_tdep7H1_UpperBound_nt)
  
  log10ED50_tdep1H2_LowerBound   = c(log10ED50_tdep1H2_LowerBound,log10ED50_tdep1H2_LowerBound_nt)
  log10ED50_tdep1H2_UpperBound   = c(log10ED50_tdep1H2_UpperBound,log10ED50_tdep1H2_UpperBound_nt)
  
  log10ED50_tdep2H2_LowerBound   = c(log10ED50_tdep2H2_LowerBound,log10ED50_tdep2H2_LowerBound_nt)
  log10ED50_tdep2H2_UpperBound   = c(log10ED50_tdep2H2_UpperBound,log10ED50_tdep2H2_UpperBound_nt)
  
  log10ED50_tdep3H2_LowerBound   = c(log10ED50_tdep3H2_LowerBound,log10ED50_tdep3H2_LowerBound_nt)
  log10ED50_tdep3H2_UpperBound   = c(log10ED50_tdep3H2_UpperBound,log10ED50_tdep3H2_UpperBound_nt)
  
  log10ED50_tdep4H2_LowerBound   = c(log10ED50_tdep4H2_LowerBound,log10ED50_tdep4H2_LowerBound_nt)
  log10ED50_tdep4H2_UpperBound   = c(log10ED50_tdep4H2_UpperBound,log10ED50_tdep4H2_UpperBound_nt)
  
  log10ED50_tdep5H2_LowerBound   = c(log10ED50_tdep5H2_LowerBound,log10ED50_tdep5H2_LowerBound_nt)
  log10ED50_tdep5H2_UpperBound   = c(log10ED50_tdep5H2_UpperBound,log10ED50_tdep5H2_UpperBound_nt)
  
  log10ED50_tdep6H2_LowerBound   = c(log10ED50_tdep6H2_LowerBound,log10ED50_tdep6H2_LowerBound_nt)
  log10ED50_tdep6H2_UpperBound   = c(log10ED50_tdep6H2_UpperBound,log10ED50_tdep6H2_UpperBound_nt)
  
  log10ED50_tdep7H2_LowerBound   = c(log10ED50_tdep7H2_LowerBound,log10ED50_tdep7H2_LowerBound_nt)
  log10ED50_tdep7H2_UpperBound   = c(log10ED50_tdep7H2_UpperBound,log10ED50_tdep7H2_UpperBound_nt)
  
  log10ED50_tdep1H3_LowerBound   = c(log10ED50_tdep1H3_LowerBound,log10ED50_tdep1H3_LowerBound_nt)
  log10ED50_tdep1H3_UpperBound   = c(log10ED50_tdep1H3_UpperBound,log10ED50_tdep1H3_UpperBound_nt)
  
  log10ED50_tdep2H3_LowerBound   = c(log10ED50_tdep2H3_LowerBound,log10ED50_tdep2H3_LowerBound_nt)
  log10ED50_tdep2H3_UpperBound   = c(log10ED50_tdep2H3_UpperBound,log10ED50_tdep2H3_UpperBound_nt)
  
  log10ED50_tdep3H3_LowerBound   = c(log10ED50_tdep3H3_LowerBound,log10ED50_tdep3H3_LowerBound_nt)
  log10ED50_tdep3H3_UpperBound   = c(log10ED50_tdep3H3_UpperBound,log10ED50_tdep3H3_UpperBound_nt)
  
  log10ED50_tdep4H3_LowerBound   = c(log10ED50_tdep4H3_LowerBound,log10ED50_tdep4H3_LowerBound_nt)
  log10ED50_tdep4H3_UpperBound   = c(log10ED50_tdep4H3_UpperBound,log10ED50_tdep4H3_UpperBound_nt)
  
  log10ED50_tdep5H3_LowerBound   = c(log10ED50_tdep5H3_LowerBound,log10ED50_tdep5H3_LowerBound_nt)
  log10ED50_tdep5H3_UpperBound   = c(log10ED50_tdep5H3_UpperBound,log10ED50_tdep5H3_UpperBound_nt)
  
  log10ED50_tdep6H3_LowerBound   = c(log10ED50_tdep6H3_LowerBound,log10ED50_tdep6H3_LowerBound_nt)
  log10ED50_tdep6H3_UpperBound   = c(log10ED50_tdep6H3_UpperBound,log10ED50_tdep6H3_UpperBound_nt)
  
  log10ED50_tdep7H3_LowerBound   = c(log10ED50_tdep7H3_LowerBound,log10ED50_tdep7H3_LowerBound_nt)
  log10ED50_tdep7H3_UpperBound   = c(log10ED50_tdep7H3_UpperBound,log10ED50_tdep7H3_UpperBound_nt)
  
  log10ED50_tdep1H4_LowerBound   = c(log10ED50_tdep1H4_LowerBound,log10ED50_tdep1H4_LowerBound_nt)
  log10ED50_tdep1H4_UpperBound   = c(log10ED50_tdep1H4_UpperBound,log10ED50_tdep1H4_UpperBound_nt)
  
  log10ED50_tdep2H4_LowerBound   = c(log10ED50_tdep2H4_LowerBound,log10ED50_tdep2H4_LowerBound_nt)
  log10ED50_tdep2H4_UpperBound   = c(log10ED50_tdep2H4_UpperBound,log10ED50_tdep2H4_UpperBound_nt)
  
  log10ED50_tdep3H4_LowerBound   = c(log10ED50_tdep3H4_LowerBound,log10ED50_tdep3H4_LowerBound_nt)
  log10ED50_tdep3H4_UpperBound   = c(log10ED50_tdep3H4_UpperBound,log10ED50_tdep3H4_UpperBound_nt)
  
  log10ED50_tdep4H4_LowerBound   = c(log10ED50_tdep4H4_LowerBound,log10ED50_tdep4H4_LowerBound_nt)
  log10ED50_tdep4H4_UpperBound   = c(log10ED50_tdep4H4_UpperBound,log10ED50_tdep4H4_UpperBound_nt)
  
  log10ED50_tdep5H4_LowerBound   = c(log10ED50_tdep5H4_LowerBound,log10ED50_tdep5H4_LowerBound_nt)
  log10ED50_tdep5H4_UpperBound   = c(log10ED50_tdep5H4_UpperBound,log10ED50_tdep5H4_UpperBound_nt)
  
  log10ED50_tdep6H4_LowerBound   = c(log10ED50_tdep6H4_LowerBound,log10ED50_tdep6H4_LowerBound_nt)
  log10ED50_tdep6H4_UpperBound   = c(log10ED50_tdep6H4_UpperBound,log10ED50_tdep6H4_UpperBound_nt)
  
  log10ED50_tdep7H4_LowerBound   = c(log10ED50_tdep7H4_LowerBound,log10ED50_tdep7H4_LowerBound_nt)
  log10ED50_tdep7H4_UpperBound   = c(log10ED50_tdep7H4_UpperBound,log10ED50_tdep7H4_UpperBound_nt)
  
  
  log10Ab_tdepH1H3_LowerBound_nt = quantile(matrix_log10Ab_tdepH1H3[,nt],0.025,na.rm = TRUE)
  log10Ab_tdepH1H3_UpperBound_nt = quantile(matrix_log10Ab_tdepH1H3[,nt],0.975,na.rm = TRUE)
  
  log10Ab_tdepH1H3_LowerBound = c(log10Ab_tdepH1H3_LowerBound,log10Ab_tdepH1H3_LowerBound_nt)
  log10Ab_tdepH1H3_UpperBound = c(log10Ab_tdepH1H3_UpperBound,log10Ab_tdepH1H3_UpperBound_nt)
  
  log10Ab_tdepH2H4_LowerBound_nt = quantile(matrix_log10Ab_tdepH2H4[,nt],0.025,na.rm = TRUE)
  log10Ab_tdepH2H4_UpperBound_nt = quantile(matrix_log10Ab_tdepH2H4[,nt],0.975,na.rm = TRUE)
  
  log10Ab_tdepH2H4_LowerBound = c(log10Ab_tdepH2H4_LowerBound,log10Ab_tdepH2H4_LowerBound_nt)
  log10Ab_tdepH2H4_UpperBound = c(log10Ab_tdepH2H4_UpperBound,log10Ab_tdepH2H4_UpperBound_nt)
}


log10ED50_tdep1H1 = data.frame(time_integ_ODE,log10ED50_mean_tdep1H1 , log10ED50_tdep1H1_LowerBound,log10ED50_tdep1H1_UpperBound )
colnames(log10ED50_tdep1H1) = c("Time","Mean_val","LowerBound","UpperBound")

log10ED50_tdep2H1 = data.frame(time_integ_ODE,log10ED50_mean_tdep2H1 , log10ED50_tdep2H1_LowerBound,log10ED50_tdep2H1_UpperBound )
colnames(log10ED50_tdep2H1) = c("Time","Mean_val","LowerBound","UpperBound")

log10ED50_tdep3H1 = data.frame(time_integ_ODE,log10ED50_mean_tdep3H1 , log10ED50_tdep3H1_LowerBound,log10ED50_tdep3H1_UpperBound )
colnames(log10ED50_tdep3H1) = c("Time","Mean_val","LowerBound","UpperBound")

log10ED50_tdep4H1 = data.frame(time_integ_ODE,log10ED50_mean_tdep4H1 , log10ED50_tdep4H1_LowerBound,log10ED50_tdep4H1_UpperBound )
colnames(log10ED50_tdep4H1) = c("Time","Mean_val","LowerBound","UpperBound")

log10ED50_tdep5H1 = data.frame(time_integ_ODE,log10ED50_mean_tdep5H1 , log10ED50_tdep5H1_LowerBound,log10ED50_tdep5H1_UpperBound )
colnames(log10ED50_tdep5H1) = c("Time","Mean_val","LowerBound","UpperBound")

log10ED50_tdep6H1 = data.frame(time_integ_ODE,log10ED50_mean_tdep6H1 , log10ED50_tdep6H1_LowerBound,log10ED50_tdep6H1_UpperBound )
colnames(log10ED50_tdep6H1) = c("Time","Mean_val","LowerBound","UpperBound")

log10ED50_tdep7H1 = data.frame(time_integ_ODE,log10ED50_mean_tdep7H1 , log10ED50_tdep7H1_LowerBound,log10ED50_tdep7H1_UpperBound )
colnames(log10ED50_tdep7H1) = c("Time","Mean_val","LowerBound","UpperBound")

log10ED50_tdep1H1_CI = log10ED50_tdep1H1
log10ED50_tdep1H1_CI$Variant = "D614G"

log10ED50_tdep2H1_CI = log10ED50_tdep2H1
log10ED50_tdep2H1_CI$Variant = "Alpha"

log10ED50_tdep3H1_CI = log10ED50_tdep3H1
log10ED50_tdep3H1_CI$Variant = "Beta"

log10ED50_tdep4H1_CI = log10ED50_tdep4H1
log10ED50_tdep4H1_CI$Variant = "Delta"

log10ED50_tdep5H1_CI = log10ED50_tdep5H1
log10ED50_tdep5H1_CI$Variant = "Om. BA1"

log10ED50_tdep6H1_CI = log10ED50_tdep6H1
log10ED50_tdep6H1_CI$Variant = "Om. BA2"

log10ED50_tdep7H1_CI = log10ED50_tdep7H1
log10ED50_tdep7H1_CI$Variant = "Om. BA5"

log10ED50_tdepH1_CI = rbind(log10ED50_tdep1H1_CI,log10ED50_tdep2H1_CI,log10ED50_tdep3H1_CI,log10ED50_tdep4H1_CI,log10ED50_tdep5H1_CI,log10ED50_tdep6H1_CI,log10ED50_tdep7H1_CI)
log10ED50_tdepH1_CI$LowerBound = pmax(log10ED50_tdepH1_CI$LowerBound,0)
log10ED50_tdepH1_CI$UpperBound = pmin(log10ED50_tdepH1_CI$UpperBound,7.1)


p_log10ED50_tdepH1_CI<-ggplot(log10ED50_tdepH1_CI,aes(x=Time,y=Mean_val,group=Variant))+
  theme_classic()+
  scale_y_continuous(expand=c(0,0),breaks=c(0,1,log(LOD_treeshold,base=10),2,3,4,5,6),limits=c(0,7.2),labels=c(1,10,"LOD",100,1000,10000,100000,10^6))+
  scale_x_continuous(expand=c(0,0),
                     breaks=c(0, Mean_second_inj,Mean_third_inj,Mean_fourth_inj,3*364),
                     label=c(0, expression(bold("t"[2])),expression(bold("t"[3])),expression(bold("t"[4])),"3 years"),
                     limits=c(0,time_integ_ODE[length(time_integ_ODE)]))+
  geom_line(aes(group=Variant, colour=Variant), size=1)+
  geom_ribbon(aes(ymin=LowerBound,ymax=UpperBound,group=Variant, colour=Variant,fill=Variant,alpha=Variant))+
  scale_alpha_manual(name = "Variant", values = c(.5, .5,.5,.5,.5,.5,.5))+
  geom_hline(yintercept = log(LOD_treeshold,base=10), linetype="solid", color = "black", size=0.3)+
  xlab("")+
  ylab("")+
  ggtitle("No change")+
  theme(legend.position = "bottom") +
  scale_fill_manual(values =c("#993333", "#56B4E9", "#009E73","#CC79A7", "#D50E00","#D55E00","#D28E00"))+
  scale_color_manual(values = c("#993333", "#56B4E9", "#009E73","#CC79A7", "#D50E00","#D55E00","#D28E00"))

log10ED50_tdep1H2 = data.frame(time_integ_ODE,log10ED50_mean_tdep1H2 , log10ED50_tdep1H2_LowerBound,log10ED50_tdep1H2_UpperBound )
colnames(log10ED50_tdep1H2) = c("Time","Mean_val","LowerBound","UpperBound")

log10ED50_tdep2H2 = data.frame(time_integ_ODE,log10ED50_mean_tdep2H2 , log10ED50_tdep2H2_LowerBound,log10ED50_tdep2H2_UpperBound )
colnames(log10ED50_tdep2H2) = c("Time","Mean_val","LowerBound","UpperBound")

log10ED50_tdep3H2 = data.frame(time_integ_ODE,log10ED50_mean_tdep3H2 , log10ED50_tdep3H2_LowerBound,log10ED50_tdep3H2_UpperBound )
colnames(log10ED50_tdep3H2) = c("Time","Mean_val","LowerBound","UpperBound")

log10ED50_tdep4H2 = data.frame(time_integ_ODE,log10ED50_mean_tdep4H2 , log10ED50_tdep4H2_LowerBound,log10ED50_tdep4H2_UpperBound )
colnames(log10ED50_tdep4H2) = c("Time","Mean_val","LowerBound","UpperBound")

log10ED50_tdep5H2 = data.frame(time_integ_ODE,log10ED50_mean_tdep5H2 , log10ED50_tdep5H2_LowerBound,log10ED50_tdep5H2_UpperBound )
colnames(log10ED50_tdep5H2) = c("Time","Mean_val","LowerBound","UpperBound")

log10ED50_tdep6H2 = data.frame(time_integ_ODE,log10ED50_mean_tdep6H2 , log10ED50_tdep6H2_LowerBound,log10ED50_tdep6H2_UpperBound )
colnames(log10ED50_tdep6H2) = c("Time","Mean_val","LowerBound","UpperBound")

log10ED50_tdep7H2 = data.frame(time_integ_ODE,log10ED50_mean_tdep7H2 , log10ED50_tdep7H2_LowerBound,log10ED50_tdep7H2_UpperBound )
colnames(log10ED50_tdep7H2) = c("Time","Mean_val","LowerBound","UpperBound")

log10ED50_tdep1H2_CI = log10ED50_tdep1H2
log10ED50_tdep1H2_CI$Variant = "D614G"

log10ED50_tdep2H2_CI = log10ED50_tdep2H2
log10ED50_tdep2H2_CI$Variant = "Alpha"

log10ED50_tdep3H2_CI = log10ED50_tdep3H2
log10ED50_tdep3H2_CI$Variant = "Beta"

log10ED50_tdep4H2_CI = log10ED50_tdep4H2
log10ED50_tdep4H2_CI$Variant = "Delta"

log10ED50_tdep5H2_CI = log10ED50_tdep5H2
log10ED50_tdep5H2_CI$Variant = "Om. BA1"

log10ED50_tdep6H2_CI = log10ED50_tdep6H2
log10ED50_tdep6H2_CI$Variant = "Om. BA2"

log10ED50_tdep7H2_CI = log10ED50_tdep7H2
log10ED50_tdep7H2_CI$Variant = "Om. BA5"

log10ED50_tdepH2_CI = rbind(log10ED50_tdep1H2_CI,log10ED50_tdep2H2_CI,log10ED50_tdep3H2_CI,log10ED50_tdep4H2_CI,log10ED50_tdep5H2_CI,log10ED50_tdep6H2_CI,log10ED50_tdep7H2_CI)
log10ED50_tdepH2_CI$LowerBound = pmax(log10ED50_tdepH2_CI$LowerBound,0)
log10ED50_tdepH2_CI$UpperBound = pmin(log10ED50_tdepH2_CI$UpperBound,7.1)


p_log10ED50_tdepH2_CI<-ggplot(log10ED50_tdepH2_CI,aes(x=Time,y=Mean_val,group=Variant))+
  theme_classic()+
  scale_y_continuous(expand=c(0,0),breaks=c(0,1,log(LOD_treeshold,base=10),2,3,4,5,6),limits=c(0,7.2),labels=c(1,10,"LOD",100,1000,10000,100000,10^6))+
  scale_x_continuous(expand=c(0,0),
                     breaks=c(0, Mean_second_inj,Mean_third_inj,Mean_fourth_inj,3*364),
                     label=c(0, expression(bold("t"[2])),expression(bold("t"[3])),expression(bold("t"[4])),"3 years"),
                     limits=c(0,time_integ_ODE[length(time_integ_ODE)]))+
  geom_line(aes(group=Variant, colour=Variant), size=1)+
  geom_ribbon(aes(ymin=LowerBound,ymax=UpperBound,group=Variant, colour=Variant,fill=Variant,alpha=Variant))+
  scale_alpha_manual(name = "Variant", values = c(.5, .5,.5,.5,.5,.5,.5))+
  geom_hline(yintercept = log(LOD_treeshold,base=10), linetype="solid", color = "black", size=0.3)+
  xlab("")+
  ylab("")+
  ggtitle("Ab change")+
  theme(legend.position = "bottom") +
  scale_fill_manual(values =c("#993333", "#56B4E9", "#009E73","#CC79A7", "#D50E00","#D55E00","#D28E00"))+
  scale_color_manual(values = c("#993333", "#56B4E9", "#009E73","#CC79A7", "#D50E00","#D55E00","#D28E00"))

log10ED50_tdep1H3 = data.frame(time_integ_ODE,log10ED50_mean_tdep1H3 , log10ED50_tdep1H3_LowerBound,log10ED50_tdep1H3_UpperBound )
colnames(log10ED50_tdep1H3) = c("Time","Mean_val","LowerBound","UpperBound")

log10ED50_tdep2H3 = data.frame(time_integ_ODE,log10ED50_mean_tdep2H3 , log10ED50_tdep2H3_LowerBound,log10ED50_tdep2H3_UpperBound )
colnames(log10ED50_tdep2H3) = c("Time","Mean_val","LowerBound","UpperBound")

log10ED50_tdep3H3 = data.frame(time_integ_ODE,log10ED50_mean_tdep3H3 , log10ED50_tdep3H3_LowerBound,log10ED50_tdep3H3_UpperBound )
colnames(log10ED50_tdep3H3) = c("Time","Mean_val","LowerBound","UpperBound")

log10ED50_tdep4H3 = data.frame(time_integ_ODE,log10ED50_mean_tdep4H3 , log10ED50_tdep4H3_LowerBound,log10ED50_tdep4H3_UpperBound )
colnames(log10ED50_tdep4H3) = c("Time","Mean_val","LowerBound","UpperBound")

log10ED50_tdep5H3 = data.frame(time_integ_ODE,log10ED50_mean_tdep5H3 , log10ED50_tdep5H3_LowerBound,log10ED50_tdep5H3_UpperBound )
colnames(log10ED50_tdep5H3) = c("Time","Mean_val","LowerBound","UpperBound")

log10ED50_tdep6H3 = data.frame(time_integ_ODE,log10ED50_mean_tdep6H3 , log10ED50_tdep6H3_LowerBound,log10ED50_tdep6H3_UpperBound )
colnames(log10ED50_tdep6H3) = c("Time","Mean_val","LowerBound","UpperBound")

log10ED50_tdep7H3 = data.frame(time_integ_ODE,log10ED50_mean_tdep7H3 , log10ED50_tdep7H3_LowerBound,log10ED50_tdep7H3_UpperBound )
colnames(log10ED50_tdep7H3) = c("Time","Mean_val","LowerBound","UpperBound")

log10ED50_tdep1H3_CI = log10ED50_tdep1H3
log10ED50_tdep1H3_CI$Variant = "D614G"

log10ED50_tdep2H3_CI = log10ED50_tdep2H3
log10ED50_tdep2H3_CI$Variant = "Alpha"

log10ED50_tdep3H3_CI = log10ED50_tdep3H3
log10ED50_tdep3H3_CI$Variant = "Beta"

log10ED50_tdep4H3_CI = log10ED50_tdep4H3
log10ED50_tdep4H3_CI$Variant = "Delta"

log10ED50_tdep5H3_CI = log10ED50_tdep5H3
log10ED50_tdep5H3_CI$Variant = "Om. BA1"

log10ED50_tdep6H3_CI = log10ED50_tdep6H3
log10ED50_tdep6H3_CI$Variant = "Om. BA2"

log10ED50_tdep7H3_CI = log10ED50_tdep7H3
log10ED50_tdep7H3_CI$Variant = "Om. BA5"

log10ED50_tdepH3_CI = rbind(log10ED50_tdep1H3_CI,log10ED50_tdep2H3_CI,log10ED50_tdep3H3_CI,log10ED50_tdep4H3_CI,log10ED50_tdep5H3_CI,log10ED50_tdep6H3_CI,log10ED50_tdep7H3_CI)
log10ED50_tdepH3_CI$LowerBound = pmax(log10ED50_tdepH3_CI$LowerBound,0)
log10ED50_tdepH3_CI$UpperBound = pmin(log10ED50_tdepH3_CI$UpperBound,7.1)


p_log10ED50_tdepH3_CI<-ggplot(log10ED50_tdepH3_CI,aes(x=Time,y=Mean_val,group=Variant))+
  theme_classic()+
  scale_y_continuous(expand=c(0,0),breaks=c(0,1,log(LOD_treeshold,base=10),2,3,4,5,6),limits=c(0,7.2),labels=c(1,10,"LOD",100,1000,10000,100000,10^6))+
  scale_x_continuous(expand=c(0,0),
                     breaks=c(0, Mean_second_inj,Mean_third_inj,Mean_fourth_inj,3*364),
                     label=c(0, expression(bold("t"[2])),expression(bold("t"[3])),expression(bold("t"[4])),"3 years"),
                     limits=c(0,time_integ_ODE[length(time_integ_ODE)]))+
  geom_line(aes(group=Variant, colour=Variant), size=1)+
  geom_ribbon(aes(ymin=LowerBound,ymax=UpperBound,group=Variant, colour=Variant,fill=Variant,alpha=Variant))+
  scale_alpha_manual(name = "Variant", values = c(.5, .5,.5,.5,.5,.5,.5))+
  geom_hline(yintercept = log(LOD_treeshold,base=10), linetype="solid", color = "black", size=0.3)+
  xlab("")+
  ylab("")+
  ggtitle("Affinity change")+
  theme(legend.position = "bottom") +
  scale_fill_manual(values =c("#993333", "#56B4E9", "#009E73","#CC79A7", "#D50E00","#D55E00","#D28E00"))+
  scale_color_manual(values = c("#993333", "#56B4E9", "#009E73","#CC79A7", "#D50E00","#D55E00","#D28E00"))

log10ED50_tdep1H4 = data.frame(time_integ_ODE,log10ED50_mean_tdep1H4 , log10ED50_tdep1H4_LowerBound,log10ED50_tdep1H4_UpperBound )
colnames(log10ED50_tdep1H4) = c("Time","Mean_val","LowerBound","UpperBound")

log10ED50_tdep2H4 = data.frame(time_integ_ODE,log10ED50_mean_tdep2H4 , log10ED50_tdep2H4_LowerBound,log10ED50_tdep2H4_UpperBound )
colnames(log10ED50_tdep2H4) = c("Time","Mean_val","LowerBound","UpperBound")

log10ED50_tdep3H4 = data.frame(time_integ_ODE,log10ED50_mean_tdep3H4 , log10ED50_tdep3H4_LowerBound,log10ED50_tdep3H4_UpperBound )
colnames(log10ED50_tdep3H4) = c("Time","Mean_val","LowerBound","UpperBound")

log10ED50_tdep4H4 = data.frame(time_integ_ODE,log10ED50_mean_tdep4H4 , log10ED50_tdep4H4_LowerBound,log10ED50_tdep4H4_UpperBound )
colnames(log10ED50_tdep4H4) = c("Time","Mean_val","LowerBound","UpperBound")

log10ED50_tdep5H4 = data.frame(time_integ_ODE,log10ED50_mean_tdep5H4 , log10ED50_tdep5H4_LowerBound,log10ED50_tdep5H4_UpperBound )
colnames(log10ED50_tdep5H4) = c("Time","Mean_val","LowerBound","UpperBound")

log10ED50_tdep6H4 = data.frame(time_integ_ODE,log10ED50_mean_tdep6H4 , log10ED50_tdep6H4_LowerBound,log10ED50_tdep6H4_UpperBound )
colnames(log10ED50_tdep6H4) = c("Time","Mean_val","LowerBound","UpperBound")

log10ED50_tdep7H4 = data.frame(time_integ_ODE,log10ED50_mean_tdep7H4 , log10ED50_tdep7H4_LowerBound,log10ED50_tdep7H4_UpperBound )
colnames(log10ED50_tdep7H4) = c("Time","Mean_val","LowerBound","UpperBound")

log10ED50_tdep1H4_CI = log10ED50_tdep1H4
log10ED50_tdep1H4_CI$Variant = "D614G"

log10ED50_tdep2H4_CI = log10ED50_tdep2H4
log10ED50_tdep2H4_CI$Variant = "Alpha"

log10ED50_tdep3H4_CI = log10ED50_tdep3H4
log10ED50_tdep3H4_CI$Variant = "Beta"

log10ED50_tdep4H4_CI = log10ED50_tdep4H4
log10ED50_tdep4H4_CI$Variant = "Delta"

log10ED50_tdep5H4_CI = log10ED50_tdep5H4
log10ED50_tdep5H4_CI$Variant = "Om. BA1"

log10ED50_tdep6H4_CI = log10ED50_tdep6H4
log10ED50_tdep6H4_CI$Variant = "Om. BA2"

log10ED50_tdep7H4_CI = log10ED50_tdep7H4
log10ED50_tdep7H4_CI$Variant = "Om. BA5"

log10ED50_tdepH4_CI = rbind(log10ED50_tdep1H4_CI,log10ED50_tdep2H4_CI,log10ED50_tdep3H4_CI,log10ED50_tdep4H4_CI,log10ED50_tdep5H4_CI,log10ED50_tdep6H4_CI,log10ED50_tdep7H4_CI)
log10ED50_tdepH4_CI$LowerBound = pmax(log10ED50_tdepH4_CI$LowerBound,0)
log10ED50_tdepH4_CI$UpperBound = pmin(log10ED50_tdepH4_CI$UpperBound,7.1)


p_log10ED50_tdepH4_CI<-ggplot(log10ED50_tdepH4_CI,aes(x=Time,y=Mean_val,group=Variant))+
  theme_classic()+
  scale_y_continuous(expand=c(0,0),breaks=c(0,1,log(LOD_treeshold,base=10),2,3,4,5,6),limits=c(0,7.2),labels=c(1,10,"LOD",100,1000,10000,100000,10^6))+
  scale_x_continuous(expand=c(0,0),
                     breaks=c(0, Mean_second_inj,Mean_third_inj,Mean_fourth_inj,3*364),
                     label=c(0, expression(bold("t"[2])),expression(bold("t"[3])),expression(bold("t"[4])),"3 years"),
                     limits=c(0,time_integ_ODE[length(time_integ_ODE)]))+
  geom_line(aes(group=Variant, colour=Variant), size=1)+
  geom_ribbon(aes(ymin=LowerBound,ymax=UpperBound,group=Variant, colour=Variant,fill=Variant,alpha=Variant))+
  scale_alpha_manual(name = "Variant", values = c(.5, .5,.5,.5,.5,.5,.5))+
  geom_hline(yintercept = log(LOD_treeshold,base=10), linetype="solid", color = "black", size=0.3)+
  xlab("")+
  ylab("")+
  ggtitle("Both change")+
  theme(legend.position = "bottom") +
  scale_fill_manual(values =c("#993333", "#56B4E9", "#009E73","#CC79A7", "#D50E00","#D55E00","#D28E00"))+
  scale_color_manual(values = c("#993333", "#56B4E9", "#009E73","#CC79A7", "#D50E00","#D55E00","#D28E00"))

log10Ab_tdepH1H3 = data.frame(time_integ_ODE,log10Ab_mean_tdepH1H3 , log10Ab_tdepH1H3_LowerBound,log10Ab_tdepH1H3_UpperBound)
colnames(log10Ab_tdepH1H3) = c("Time","Mean_val","LowerBound","UpperBound")

log10Ab_tdepH1H3$Nbinjections = "1 dose"
log10Ab_tdepH1H3[log10Ab_tdepH1H3$Time >=   Mean_second_inj,]$Nbinjections = "2 doses"
log10Ab_tdepH1H3[log10Ab_tdepH1H3$Time >=   Mean_third_inj,]$Nbinjections = "3 doses"
log10Ab_tdepH1H3[log10Ab_tdepH1H3$Time >=   Mean_fourth_inj,]$Nbinjections = "4 doses"

log10Ab_tdepH1H3$UpperBound = pmax(log10Ab_tdepH1H3$UpperBound,0)
log10Ab_tdepH1H3$LowerBound = pmax(log10Ab_tdepH1H3$LowerBound,0)

p_log10AbH1H3<-ggplot(log10Ab_tdepH1H3,aes(x=Time,y=Mean_val,group=Nbinjections))+
  theme_classic()+
  scale_y_continuous(expand=c(0,0),breaks=c(0,1,2,log10_BAU_protection_treeshold,3,4,5),limits=c(0,6),labels=c(1,10,100,"Prot. \n threshold",1000,10000,100000))+
  scale_x_continuous(expand=c(0,0),
                     breaks=c(0, Mean_second_inj, Mean_third_inj, Mean_fourth_inj,3*364),
                     label=c(0, expression(bold("t"[2])),expression(bold("t"[3])),expression(bold("t"[4])),"3 years"))+
  geom_line(aes(group=Nbinjections, colour=Nbinjections), size=1)+
  geom_ribbon(aes(ymin=LowerBound,ymax=UpperBound,group=Nbinjections, colour=Nbinjections,fill=Nbinjections,alpha=Nbinjections))+
  scale_alpha_manual(name = "Nbinjections", values = c(0.7,0.7,0.7,0.7))+
  geom_hline(yintercept = log10_BAU_protection_treeshold, linetype="solid", color = "black", size=0.3)+
  xlab("")+
  ylab("")+
  ggtitle("No change")+
  theme(legend.position = "bottom") +
  scale_fill_manual(values=c( "gray90","gray60",  "gray30","gray0"))+
  scale_color_manual(values=c("gray90", "gray60",  "gray30","gray0"))
#p_log10AbH1H3


log10Ab_tdepH2H4 = data.frame(time_integ_ODE,log10Ab_mean_tdepH2H4 , log10Ab_tdepH2H4_LowerBound,log10Ab_tdepH2H4_UpperBound)
colnames(log10Ab_tdepH2H4) = c("Time","Mean_val","LowerBound","UpperBound")

log10Ab_tdepH2H4$Nbinjections = "1 dose"
log10Ab_tdepH2H4[log10Ab_tdepH2H4$Time >=   Mean_second_inj,]$Nbinjections = "2 doses"
log10Ab_tdepH2H4[log10Ab_tdepH2H4$Time >=   Mean_third_inj,]$Nbinjections = "3 doses"
log10Ab_tdepH2H4[log10Ab_tdepH2H4$Time >=   Mean_fourth_inj,]$Nbinjections = "4 doses"

log10Ab_tdepH2H4 = data.frame(time_integ_ODE,log10Ab_mean_tdepH2H4 , log10Ab_tdepH2H4_LowerBound,log10Ab_tdepH2H4_UpperBound)
colnames(log10Ab_tdepH2H4) = c("Time","Mean_val","LowerBound","UpperBound")

log10Ab_tdepH2H4$Nbinjections = "1 dose"
log10Ab_tdepH2H4[log10Ab_tdepH2H4$Time >=   Mean_second_inj,]$Nbinjections = "2 doses"
log10Ab_tdepH2H4[log10Ab_tdepH2H4$Time >=   Mean_third_inj,]$Nbinjections = "3 doses"
log10Ab_tdepH2H4[log10Ab_tdepH2H4$Time >=   Mean_fourth_inj,]$Nbinjections = "4 doses"

log10Ab_tdepH2H4$UpperBound = pmax(log10Ab_tdepH2H4$UpperBound,0)
log10Ab_tdepH2H4$LowerBound = pmax(log10Ab_tdepH2H4$LowerBound,0)

p_log10AbH2H4<-ggplot(log10Ab_tdepH2H4,aes(x=Time,y=Mean_val,group=Nbinjections))+
  theme_classic()+
  scale_y_continuous(expand=c(0,0),breaks=c(0,1,2,log10_BAU_protection_treeshold,3,4,5),limits=c(0,6),labels=c(1,10,100,"Prot. \n threshold",1000,10000,100000))+
  scale_x_continuous(expand=c(0,0),
                     breaks=c(0, Mean_second_inj,Mean_third_inj,Mean_fourth_inj,3*364),
                     label=c(0, expression(bold("t"[2])),expression(bold("t"[3])),expression(bold("t"[4])),"3 years"))+
  geom_line(aes(group=Nbinjections, colour=Nbinjections), size=1)+
  geom_ribbon(aes(ymin=LowerBound,ymax=UpperBound,group=Nbinjections, colour=Nbinjections,fill=Nbinjections,alpha=Nbinjections))+
  scale_alpha_manual(name = "Nbinjections", values = c(0.7,0.7,0.7,0.7))+
  geom_hline(yintercept = log10_BAU_protection_treeshold, linetype="solid", color = "black", size=0.3)+
  xlab("")+
  ylab("")+
  ggtitle("Ab change")+
  theme(legend.position = "bottom") +
  scale_fill_manual(values=c( "gray90","gray60",  "gray30","gray0"))+
  scale_color_manual(values=c("gray90", "gray60",  "gray30","gray0"))
#p_log10AbH2H4


legend_log10ED50 = get_legend(p_log10ED50_tdepH4_CI)

p_log10ED50_tdepH1_CI = p_log10ED50_tdepH1_CI+ theme(legend.position="none")
p_log10ED50_tdepH2_CI = p_log10ED50_tdepH2_CI+ theme(legend.position="none")
p_log10ED50_tdepH3_CI = p_log10ED50_tdepH3_CI+ theme(legend.position="none")
p_log10ED50_tdepH4_CI = p_log10ED50_tdepH4_CI+ theme(legend.position="none")

p_log10ED50 <-  grid.arrange(p_log10ED50_tdepH1_CI,p_log10ED50_tdepH2_CI,p_log10ED50_tdepH3_CI,p_log10ED50_tdepH4_CI,
                          ncol=2,nrow=2,
                          bottom = legend_log10ED50 ,
                          left= "Neutralization (ED50)")
p_log10ED50


legend_log10Ab = get_legend(p_log10AbH1H3)

p_log10AbH1H3 = p_log10AbH1H3+ theme(legend.position="none")
p_log10AbH2H4 = p_log10AbH2H4+ theme(legend.position="none")

p_log10Ab <-  grid.arrange(p_log10AbH1H3,p_log10AbH2H4,
                             ncol=2,
                             bottom = legend_log10Ab ,
                             left=  "Anti-S IgG (BAU/ml)")
p_log10Ab


############## INTERVAL #########
log10ED50_VoC = log10ED50_tdep1H1_CI
log10ED50_mean = subset(log10ED50_VoC,log10ED50_VoC$Mean_val > log(LOD_treeshold,base=10))
log10ED50_u = subset(log10ED50_VoC,log10ED50_VoC$UpperBound > log(LOD_treeshold,base=10))
log10ED50_l = subset(log10ED50_VoC,log10ED50_VoC$LowerBound > log(LOD_treeshold,base=10))

Time_mean_th1 = max(log10ED50_mean$Time) -Mean_fourth_inj
Time_upper_th1 = max(log10ED50_u$Time) -Mean_fourth_inj
Time_lower_th1 = max(log10ED50_l$Time) -Mean_fourth_inj

log10ED50_VoC = log10ED50_tdep2H1_CI
log10ED50_mean = subset(log10ED50_VoC,log10ED50_VoC$Mean_val > log(LOD_treeshold,base=10))
log10ED50_u = subset(log10ED50_VoC,log10ED50_VoC$UpperBound > log(LOD_treeshold,base=10))
log10ED50_l = subset(log10ED50_VoC,log10ED50_VoC$LowerBound > log(LOD_treeshold,base=10))

Time_mean_th2 = max(log10ED50_mean$Time) -Mean_fourth_inj
Time_upper_th2 = max(log10ED50_u$Time) -Mean_fourth_inj
Time_lower_th2 = max(log10ED50_l$Time) -Mean_fourth_inj

log10ED50_VoC = log10ED50_tdep3H1_CI
log10ED50_mean = subset(log10ED50_VoC,log10ED50_VoC$Mean_val > log(LOD_treeshold,base=10))
log10ED50_u = subset(log10ED50_VoC,log10ED50_VoC$UpperBound > log(LOD_treeshold,base=10))
log10ED50_l = subset(log10ED50_VoC,log10ED50_VoC$LowerBound > log(LOD_treeshold,base=10))

Time_mean_th3 = max(log10ED50_mean$Time) -Mean_fourth_inj
Time_upper_th3 = max(log10ED50_u$Time) -Mean_fourth_inj
Time_lower_th3 = max(log10ED50_l$Time) -Mean_fourth_inj

log10ED50_VoC = log10ED50_tdep4H1_CI
log10ED50_mean = subset(log10ED50_VoC,log10ED50_VoC$Mean_val > log(LOD_treeshold,base=10))
log10ED50_u = subset(log10ED50_VoC,log10ED50_VoC$UpperBound > log(LOD_treeshold,base=10))
log10ED50_l = subset(log10ED50_VoC,log10ED50_VoC$LowerBound > log(LOD_treeshold,base=10))

Time_mean_th4 = max(log10ED50_mean$Time) -Mean_fourth_inj
Time_upper_th4 = max(log10ED50_u$Time) -Mean_fourth_inj
Time_lower_th4 = max(log10ED50_l$Time) -Mean_fourth_inj

log10ED50_VoC = log10ED50_tdep5H1_CI
log10ED50_mean = subset(log10ED50_VoC,log10ED50_VoC$Mean_val > log(LOD_treeshold,base=10))
log10ED50_u = subset(log10ED50_VoC,log10ED50_VoC$UpperBound > log(LOD_treeshold,base=10))
log10ED50_l = subset(log10ED50_VoC,log10ED50_VoC$LowerBound > log(LOD_treeshold,base=10))

Time_mean_th5 = max(log10ED50_mean$Time) -Mean_fourth_inj
Time_upper_th5 = max(log10ED50_u$Time) -Mean_fourth_inj
Time_lower_th5 = max(log10ED50_l$Time) -Mean_fourth_inj

log10ED50_VoC = log10ED50_tdep6H1_CI
log10ED50_mean = subset(log10ED50_VoC,log10ED50_VoC$Mean_val > log(LOD_treeshold,base=10))
log10ED50_u = subset(log10ED50_VoC,log10ED50_VoC$UpperBound > log(LOD_treeshold,base=10))
log10ED50_l = subset(log10ED50_VoC,log10ED50_VoC$LowerBound > log(LOD_treeshold,base=10))

Time_mean_th6 = max(log10ED50_mean$Time) -Mean_fourth_inj
Time_upper_th6 = max(log10ED50_u$Time) -Mean_fourth_inj
Time_lower_th6 = max(log10ED50_l$Time) -Mean_fourth_inj

log10ED50_VoC = log10ED50_tdep7H1_CI
log10ED50_mean = subset(log10ED50_VoC,log10ED50_VoC$Mean_val > log(LOD_treeshold,base=10))
log10ED50_u = subset(log10ED50_VoC,log10ED50_VoC$UpperBound > log(LOD_treeshold,base=10))
log10ED50_l = subset(log10ED50_VoC,log10ED50_VoC$LowerBound > log(LOD_treeshold,base=10))

Time_mean_th7 = max(log10ED50_mean$Time) -Mean_fourth_inj
Time_upper_th7 = max(log10ED50_u$Time) -Mean_fourth_inj
Time_lower_th7 = max(log10ED50_l$Time) -Mean_fourth_inj

print(paste("D614G: ",Time_mean_th1, ' [',Time_lower_th1,"; ",Time_upper_th1, "]" ,sep = ""))
print(paste("Alpha: ",Time_mean_th2, ' [',Time_lower_th2,"; ",Time_upper_th2, "]" ,sep = ""))
print(paste("Beta: ",Time_mean_th3, ' [',Time_lower_th3,"; ",Time_upper_th3, "]" ,sep = ""))
print(paste("Delta: ",Time_mean_th4, ' [',Time_lower_th4,"; ",Time_upper_th4, "]" ,sep = ""))
print(paste("BA.1: ",Time_mean_th5, ' [',Time_lower_th5,"; ",Time_upper_th5, "]" ,sep = ""))
print(paste("BA.2: ",Time_mean_th6, ' [',Time_lower_th6,"; ",Time_upper_th6, "]" ,sep = ""))
print(paste("BA.5: ",Time_mean_th7, ' [',Time_lower_th7,"; ",Time_upper_th7, "]" ,sep = ""))
