# Supplementary material for: Modeling the kinetics of the neutralizing antibody response against SARS-CoV-2 variants after several administrations of Bnt162b2
Source: PLoS Comput Biol. 2023 Aug 7;19(8):e1011282. doi: 10.1371/journal.pcbi.1011282 (PMC10434962; doi:10.1371/journal.pcbi.1011282)
Supplement: S1 File — The dataset used for this analysis is available in the zip file Neutralization_Data_and_code. (ZIP) [file pcbi.1011282.s005.zip › Neutralization_Data_and_code/Construction_Graphs_ED50_Ab_individual_fits.R]

library(ggplot2)
library(gridExtra )
library(deSolve)
library(plyr)
library(grid)

# Index to set to choosing the subjects (integer ranging from 1 to 26)
index_id_cur =1

N_MC = 500

folder_name_tdep ="MonolixFile_MemoryModel_NeutralizationModel"   
Data_pfizer <- read.table("Data_AntibodyConcentration_Neutralization.txt", quote="\"", comment.char="",header = TRUE)

time_integ_ODE = seq(0,500,1)
LOD_treeshold = 30
log10_LOD_treeshold = log(LOD_treeshold,base = 10)
x0_m= c(0,0.01)

ODESystem_monophasic <- function(t,state, parms){
  S = state[[1]]
  A = state[[2]]
  
  SecondInjTime = parms[1]
  ThirdInjTime = parms[2]
  
  log_theta_muS_M = parms[3]
  log_fc_muS_M2 = parms[4]
  log_fc_muS_M3 = parms[5]
  log_delta_Vac =  parms[6]
  log_delta_S = parms[7]
  log_delta_Ab = parms[8]
  
  theta_muS_M =  exp(log_theta_muS_M)
  
  delta_Vac = exp(log_delta_Vac)
  delta_S = exp(log_delta_S)
  delta_Ab = exp(log_delta_Ab)
  
  t_after_last_inj = t
  
  
  if (t > ThirdInjTime){
    t_after_last_inj = t -ThirdInjTime
    fc_muS_M= exp(log_fc_muS_M3)
  }else{
    if (t >SecondInjTime){
      t_after_last_inj = t -SecondInjTime
      fc_muS_M= exp(log_fc_muS_M2)
    }else{
      fc_muS_M= 1
    }
  }
  antigen_load = exp(-delta_Vac*t_after_last_inj)
  
  ddt_S = fc_muS_M*antigen_load - delta_S*S
  ddt_A = theta_muS_M*S -delta_Ab*A
  
  
  #must return a list to call lsoda
  res <- c(ddt_S,ddt_A)
  return(list(res))
  
}

populationParameters_tdep <- read.csv(paste0(folder_name_tdep,"/populationParameters.txt"))
covarianceEstimates_tdep  <- read.csv(paste0(folder_name_tdep,"/FisherInformation/covarianceEstimatesSA.txt"), header=FALSE)
individualParameters_tdep <- read.csv(paste0(folder_name_tdep,"/IndividualParameters/estimatedIndividualParameters.txt"), header=TRUE)

mean_est_param_tdep = populationParameters_tdep$value[c(1,2,3,6,7,8,9,10,11,12,13,14,21,22,23,24,25,26,27)]
nb_param_est_tdep = length(mean_est_param_tdep)

Variance_est_param_tdep = covarianceEstimates_tdep[1:nb_param_est_tdep,2:(nb_param_est_tdep+1)]
Chol_decomp_Variance_est_param_tdep = chol(Variance_est_param_tdep)

id_cur=  unique(Data_pfizer$id)[index_id_cur]

Legend_plot = paste("Subject #",id_cur,sep="")


Data_pfizer_id = subset(Data_pfizer,Data_pfizer$id==id_cur)
SecondInj_id = Data_pfizer_id$SecondInjTime[1]
ThirdInj_id = Data_pfizer_id$ThirdInjTime[1]

index_first_dose = which(time_integ_ODE <= SecondInj_id)
index_second_dose = which(time_integ_ODE > SecondInj_id & time_integ_ODE <= ThirdInj_id)
index_third_dose = which(time_integ_ODE >ThirdInj_id)

data_log10Ab_id = subset(Data_pfizer_id,Data_pfizer_id$BAU_Variant==1)
data_log10ED501_id = subset(Data_pfizer_id,Data_pfizer_id$BAU_Variant==2)
data_log10ED502_id = subset(Data_pfizer_id,Data_pfizer_id$BAU_Variant==3)
data_log10ED503_id = subset(Data_pfizer_id,Data_pfizer_id$BAU_Variant==4)
data_log10ED504_id = subset(Data_pfizer_id,Data_pfizer_id$BAU_Variant==5)
data_log10ED505_id = subset(Data_pfizer_id,Data_pfizer_id$BAU_Variant==6)
data_log10ED506_id = subset(Data_pfizer_id,Data_pfizer_id$BAU_Variant==7)
data_log10ED507_id = subset(Data_pfizer_id,Data_pfizer_id$BAU_Variant==8)

data_log10ED501_id_nocens  = subset(data_log10ED501_id ,(data_log10ED501_id $Censored ==0))
data_log10ED502_id_nocens  = subset(data_log10ED502_id ,(data_log10ED502_id $Censored ==0))
data_log10ED503_id_nocens  = subset(data_log10ED503_id ,(data_log10ED503_id $Censored ==0))
data_log10ED504_id_nocens  = subset(data_log10ED504_id ,(data_log10ED504_id $Censored ==0))
data_log10ED505_id_nocens  = subset(data_log10ED505_id ,(data_log10ED505_id $Censored ==0))
data_log10ED506_id_nocens  = subset(data_log10ED506_id ,(data_log10ED506_id $Censored ==0))
data_log10ED507_id_nocens  = subset(data_log10ED507_id ,(data_log10ED507_id $Censored ==0))

data_log10ED501_id_cens  = subset(data_log10ED501_id ,(data_log10ED501_id $Censored ==1))
data_log10ED502_id_cens  = subset(data_log10ED502_id ,(data_log10ED502_id $Censored ==1))
data_log10ED503_id_cens  = subset(data_log10ED503_id ,(data_log10ED503_id $Censored ==1))
data_log10ED504_id_cens  = subset(data_log10ED504_id ,(data_log10ED504_id $Censored ==1))
data_log10ED505_id_cens  = subset(data_log10ED505_id ,(data_log10ED505_id $Censored ==1))
data_log10ED506_id_cens  = subset(data_log10ED506_id ,(data_log10ED506_id $Censored ==1))
data_log10ED507_id_cens  = subset(data_log10ED507_id ,(data_log10ED507_id $Censored ==1))

bi=  subset(individualParameters_tdep,individualParameters_tdep$id ==id_cur)

ind_param <- c(bi$log_theta_muS_M_mode,
               bi$log_fc_muS_M2_mode, bi$log_fc_muS_M3_mode,
               bi$log_delta_Vac_mode,bi$log_delta_S_mode,bi$log_delta_Ab_mode,
               bi$log_gamma_D614G_mode,bi$log_gamma_Alpha_mode,bi$log_gamma_Beta_mode,bi$log_gamma_Delta_mode,
               bi$log_gamma_Omicron_mode,bi$log_gamma_BA2_mode,bi$log_gamma_BA5_mode,
               bi$log_diff_gamma_D614G_secondinj_mode,bi$log_diff_gamma_Alpha_secondinj_mode,bi$log_diff_gamma_Beta_secondinj_mode,
               bi$log_diff_gamma_Delta_secondinj_mode,bi$log_diff_gamma_Omicron_secondinj_mode,
               bi$log_diff_gamma_BA2_secondinj_mode,bi$log_diff_gamma_BA5_secondinj_mode,
               bi$log_diff_gamma_D614G_thirdinj_mode,bi$log_diff_gamma_Alpha_thirdinj_mode,bi$log_diff_gamma_Beta_thirdinj_mode,
               bi$log_diff_gamma_Delta_thirdinj_mode,bi$log_diff_gamma_Omicron_thirdinj_mode,
               bi$log_diff_gamma_BA2_thirdinj_mode,bi$log_diff_gamma_BA5_thirdinj_mode)

sd_log_theta_muS_M = bi$log_theta_muS_M_sd
sd_log_fc_muS_M2 = bi$log_fc_muS_M2_sd
sd_log_gamma_D614G = bi$log_gamma_D614G_sd

sd_log10BAU = populationParameters_tdep$value[32]
sd_log10ED50D164G =populationParameters_tdep$value[33]
sd_log10ED50Alpha = populationParameters_tdep$value[34]
sd_log10ED50Beta= populationParameters_tdep$value[35]
sd_log10ED50Delta=  populationParameters_tdep$value[36]
sd_log10ED50Omicron=  populationParameters_tdep$value[37]
sd_log10ED50BA2=  populationParameters_tdep$value[38]
sd_log10ED50BA5=  populationParameters_tdep$value[39]

solution_ind <- ode(y=x0_m,times =time_integ_ODE, func = ODESystem_monophasic,parms = c(SecondInj_id, ThirdInj_id,ind_param)) 

log10Ab_mean_tdep = log(solution_ind[,3],base = 10)

log_theta_muS_M = ind_param[1]
log_fc_M2 = ind_param[2]
log_fc_M3 =ind_param[3]
log_delta_Vac  =ind_param[4]
log_delta_S =ind_param[5]
log_delta_Ab  =ind_param[6]
log_gamma_D614G =ind_param[7]
log_gamma_Alpha =ind_param[8]
log_gamma_Beta  =ind_param[9]
log_gamma_Delta =ind_param[10]
log_gamma_Omicron =ind_param[11]
log_gamma_BA2 =ind_param[12]
log_gamma_BA5 =ind_param[13]
log_diff_gamma_D614G_secondinj =ind_param[14]
log_diff_gamma_Alpha_secondinj =ind_param[15]
log_diff_gamma_Beta_secondinj  =ind_param[16]
log_diff_gamma_Delta_secondinj =ind_param[17]
log_diff_gamma_Omicron_secondinj =ind_param[18]
log_diff_gamma_BA2_secondinj =ind_param[19]
log_diff_gamma_BA5_secondinj =ind_param[20]
log_diff_gamma_D614G_thirdinj =ind_param[21]
log_diff_gamma_Alpha_thirdinj  =ind_param[22]
log_diff_gamma_Beta_thirdinj   =ind_param[23]
log_diff_gamma_Delta_thirdinj  =ind_param[24]
log_diff_gamma_Omicron_thirdinj =ind_param[25]
log_diff_gamma_BA2_thirdinj =ind_param[26]
log_diff_gamma_BA5_thirdinj =ind_param[27]

gamma_D614G_firstinj = exp(log_gamma_D614G)
gamma_Alpha_firstinj = exp(log_gamma_D614G+log_gamma_Alpha)
gamma_Beta_firstinj =  exp(log_gamma_D614G+log_gamma_Beta)
gamma_Delta_firstinj = exp(log_gamma_D614G+log_gamma_Delta)
gamma_Omicron_firstinj = exp(log_gamma_D614G+log_gamma_Omicron)
gamma_BA2_firstinj = exp(log_gamma_D614G+log_gamma_BA2)
gamma_BA5_firstinj = exp(log_gamma_D614G+log_gamma_BA5)

diff_gamma_D614G_secondinj =  exp(log_diff_gamma_D614G_secondinj)
diff_gamma_Alpha_secondinj =  exp(log_diff_gamma_D614G_secondinj+log_diff_gamma_Alpha_secondinj)
diff_gamma_Beta_secondinj  =  exp(log_diff_gamma_D614G_secondinj+log_diff_gamma_Beta_secondinj)
diff_gamma_Delta_secondinj  =  exp(log_diff_gamma_D614G_secondinj+log_diff_gamma_Delta_secondinj)
diff_gamma_Omicron_secondinj  =  exp(log_diff_gamma_D614G_secondinj+log_diff_gamma_Omicron_secondinj)
diff_gamma_BA2_secondinj  =  exp(log_diff_gamma_D614G_secondinj+log_diff_gamma_BA2_secondinj)
diff_gamma_BA5_secondinj  =  exp(log_diff_gamma_D614G_secondinj+log_diff_gamma_BA5_secondinj)

diff_gamma_D614G_thirdinj =  exp(log_diff_gamma_D614G_thirdinj)
diff_gamma_Alpha_thirdinj =  exp(log_diff_gamma_D614G_thirdinj+log_diff_gamma_Alpha_thirdinj)
diff_gamma_Beta_thirdinj =  exp(log_diff_gamma_D614G_thirdinj+log_diff_gamma_Beta_thirdinj)
diff_gamma_Delta_thirdinj  =  exp(log_diff_gamma_D614G_thirdinj+log_diff_gamma_Delta_thirdinj)
diff_gamma_Omicron_thirdinj  =  exp(log_diff_gamma_D614G_thirdinj+log_diff_gamma_Omicron_thirdinj)
diff_gamma_BA2_thirdinj  =  exp(log_diff_gamma_D614G_thirdinj+log_diff_gamma_BA2_thirdinj)
diff_gamma_BA5_thirdinj  =  exp(log_diff_gamma_D614G_thirdinj+log_diff_gamma_BA5_thirdinj)

gamma_D614G_secondinj = gamma_D614G_firstinj*diff_gamma_D614G_secondinj 
gamma_Alpha_secondinj = gamma_Alpha_firstinj*diff_gamma_Alpha_secondinj
gamma_Beta_secondinj = gamma_Beta_firstinj*diff_gamma_Beta_secondinj 
gamma_Delta_secondinj = gamma_Delta_firstinj*diff_gamma_Delta_secondinj 
gamma_Omicron_secondinj = gamma_Omicron_firstinj*diff_gamma_Omicron_secondinj 
gamma_BA2_secondinj = gamma_BA2_firstinj*diff_gamma_BA2_secondinj 
gamma_BA5_secondinj = gamma_BA5_firstinj*diff_gamma_BA5_secondinj 

gamma_D614G_thirdinj = gamma_D614G_firstinj*diff_gamma_D614G_thirdinj
gamma_Alpha_thirdinj = gamma_Alpha_firstinj*diff_gamma_Alpha_thirdinj
gamma_Beta_thirdinj = gamma_Beta_firstinj*diff_gamma_Beta_thirdinj 
gamma_Delta_thirdinj = gamma_Delta_firstinj*diff_gamma_Delta_thirdinj
gamma_Omicron_thirdinj = gamma_Omicron_firstinj*diff_gamma_Omicron_thirdinj 
gamma_BA2_thirdinj = gamma_BA2_firstinj*diff_gamma_BA2_thirdinj 
gamma_BA5_thirdinj = gamma_BA5_firstinj*diff_gamma_BA5_thirdinj 

F1_D614G =gamma_D614G_firstinj*rep(1,1,length(time_integ_ODE))
F1_Alpha = gamma_Alpha_firstinj*rep(1,1,length(time_integ_ODE))
F1_Beta = gamma_Beta_firstinj*rep(1,1,length(time_integ_ODE))
F1_Delta = gamma_Delta_firstinj*rep(1,1,length(time_integ_ODE))
F1_Omicron = gamma_Omicron_firstinj*rep(1,1,length(time_integ_ODE))
F1_BA2 = gamma_BA2_firstinj*rep(1,1,length(time_integ_ODE))
F1_BA5 = gamma_BA5_firstinj*rep(1,1,length(time_integ_ODE))

F2_D614G = gamma_D614G_secondinj*rep(1,1,length(time_integ_ODE))
F2_Alpha = gamma_Alpha_secondinj*rep(1,1,length(time_integ_ODE))
F2_Beta = gamma_Beta_secondinj*rep(1,1,length(time_integ_ODE))
F2_Delta = gamma_Delta_secondinj*rep(1,1,length(time_integ_ODE))
F2_Omicron =gamma_Omicron_secondinj*rep(1,1,length(time_integ_ODE))
F2_BA2 = gamma_BA2_secondinj*rep(1,1,length(time_integ_ODE))
F2_BA5 = gamma_BA5_secondinj*rep(1,1,length(time_integ_ODE))

F3_D614G =gamma_D614G_thirdinj*rep(1,1,length(time_integ_ODE))
F3_Alpha =gamma_Alpha_thirdinj*rep(1,1,length(time_integ_ODE))
F3_Beta =gamma_Beta_thirdinj*rep(1,1,length(time_integ_ODE))
F3_Delta =gamma_Delta_thirdinj*rep(1,1,length(time_integ_ODE))
F3_Omicron = gamma_Omicron_thirdinj*rep(1,1,length(time_integ_ODE))
F3_BA2 = gamma_BA2_thirdinj*rep(1,1,length(time_integ_ODE))
F3_BA5 = gamma_BA5_thirdinj*rep(1,1,length(time_integ_ODE))

F_D614G = c(F1_D614G[index_first_dose],F2_D614G[index_second_dose],F3_D614G[index_third_dose])
F_Alpha = c(F1_Alpha[index_first_dose],F2_Alpha[index_second_dose],F3_Alpha[index_third_dose])
F_Beta =  c(F1_Beta[index_first_dose],F2_Beta[index_second_dose],F3_Beta[index_third_dose])
F_Delta =  c(F1_Delta[index_first_dose],F2_Delta[index_second_dose],F3_Delta[index_third_dose]) 
F_Omicron =  c(F1_Omicron[index_first_dose],F2_Omicron[index_second_dose],F3_Omicron[index_third_dose]) 
F_BA2 =  c(F1_BA2[index_first_dose],F2_BA2[index_second_dose],F3_BA2[index_third_dose]) 
F_BA5 =  c(F1_BA5[index_first_dose],F2_BA5[index_second_dose],F3_BA5[index_third_dose]) 

log10ED50_mean_tdep1 = log(F_D614G*solution_ind[,3],base = 10)
log10ED50_mean_tdep2 = log(F_Alpha*solution_ind[,3],base = 10)
log10ED50_mean_tdep3 = log(F_Beta*solution_ind[,3],base = 10)
log10ED50_mean_tdep4 = log(F_Delta*solution_ind[,3],base = 10)
log10ED50_mean_tdep5 = log(F_Omicron*solution_ind[,3],base = 10)
log10ED50_mean_tdep6 = log(F_BA2*solution_ind[,3],base = 10)
log10ED50_mean_tdep7 = log(F_BA5*solution_ind[,3],base = 10)

matrix_log10BAU = c()
matrix_log10ED50_tdep1  = c()
matrix_log10ED50_tdep2  = c()
matrix_log10ED50_tdep3  = c()
matrix_log10ED50_tdep4  = c()
matrix_log10ED50_tdep5  = c()
matrix_log10ED50_tdep6  = c()
matrix_log10ED50_tdep7  = c()
for (mc in 1:N_MC){
  pert_ind_param = ind_param
  pert_ind_param[1] = pert_ind_param[1] + sd_log_theta_muS_M*rnorm(1,0)
  pert_ind_param[2] =pert_ind_param[2]+sd_log_fc_muS_M2*rnorm(1,0)
  pert_ind_param[7] =  pert_ind_param[7] +sd_log_gamma_D614G*rnorm(1,0)
  
  solution_pert_ind  <- ode(y=x0_m,times =time_integ_ODE, func = ODESystem_monophasic,parms = c(SecondInj_id, ThirdInj_id,pert_ind_param)) 
  log10Ab_pert_tdep = log(solution_pert_ind[,3],base = 10)
  
  
  log_theta_muS_M = pert_ind_param[1]
  log_fc_M2 = pert_ind_param[2]
  log_fc_M3 =pert_ind_param[3]
  log_delta_Vac  =pert_ind_param[4]
  log_delta_S =pert_ind_param[5]
  log_delta_Ab  =pert_ind_param[6]
  log_gamma_D614G =pert_ind_param[7]
  log_gamma_Alpha =pert_ind_param[8]
  log_gamma_Beta  =pert_ind_param[9]
  log_gamma_Delta =pert_ind_param[10]
  log_gamma_Omicron =pert_ind_param[11]
  log_gamma_BA2 =pert_ind_param[12]
  log_gamma_BA5 =pert_ind_param[13]
  log_diff_gamma_D614G_secondinj =pert_ind_param[14]
  log_diff_gamma_Alpha_secondinj =pert_ind_param[15]
  log_diff_gamma_Beta_secondinj  =pert_ind_param[16]
  log_diff_gamma_Delta_secondinj =pert_ind_param[17]
  log_diff_gamma_Omicron_secondinj =pert_ind_param[18]
  log_diff_gamma_BA2_secondinj =pert_ind_param[19]
  log_diff_gamma_BA5_secondinj =pert_ind_param[20]
  log_diff_gamma_D614G_thirdinj =pert_ind_param[21]
  log_diff_gamma_Alpha_thirdinj  =pert_ind_param[22]
  log_diff_gamma_Beta_thirdinj   =pert_ind_param[23]
  log_diff_gamma_Delta_thirdinj  =pert_ind_param[24]
  log_diff_gamma_Omicron_thirdinj =pert_ind_param[25]
  log_diff_gamma_BA2_thirdinj =pert_ind_param[26]
  log_diff_gamma_BA5_thirdinj =pert_ind_param[27]
  
  
  gamma_D614G_firstinj = exp(log_gamma_D614G)
  gamma_Alpha_firstinj = exp(log_gamma_D614G+log_gamma_Alpha)
  gamma_Beta_firstinj =  exp(log_gamma_D614G+log_gamma_Beta)
  gamma_Delta_firstinj = exp(log_gamma_D614G+log_gamma_Delta)
  gamma_Omicron_firstinj = exp(log_gamma_D614G+log_gamma_Omicron)
  gamma_BA2_firstinj = exp(log_gamma_D614G+log_gamma_BA2)
  gamma_BA5_firstinj = exp(log_gamma_D614G+log_gamma_BA5)
  
  diff_gamma_D614G_secondinj =  exp(log_diff_gamma_D614G_secondinj)
  diff_gamma_Alpha_secondinj =  exp(log_diff_gamma_D614G_secondinj+log_diff_gamma_Alpha_secondinj)
  diff_gamma_Beta_secondinj  =  exp(log_diff_gamma_D614G_secondinj+log_diff_gamma_Beta_secondinj)
  diff_gamma_Delta_secondinj  =  exp(log_diff_gamma_D614G_secondinj+log_diff_gamma_Delta_secondinj)
  diff_gamma_Omicron_secondinj  =  exp(log_diff_gamma_D614G_secondinj+log_diff_gamma_Omicron_secondinj)
  diff_gamma_BA2_secondinj  =  exp(log_diff_gamma_D614G_secondinj+log_diff_gamma_BA2_secondinj)
  diff_gamma_BA5_secondinj  =  exp(log_diff_gamma_D614G_secondinj+log_diff_gamma_BA5_secondinj)
  
  diff_gamma_D614G_thirdinj =  exp(log_diff_gamma_D614G_thirdinj)
  diff_gamma_Alpha_thirdinj =  exp(log_diff_gamma_D614G_thirdinj+log_diff_gamma_Alpha_thirdinj)
  diff_gamma_Beta_thirdinj =  exp(log_diff_gamma_D614G_thirdinj+log_diff_gamma_Beta_thirdinj)
  diff_gamma_Delta_thirdinj  =  exp(log_diff_gamma_D614G_thirdinj+log_diff_gamma_Delta_thirdinj)
  diff_gamma_Omicron_thirdinj  =  exp(log_diff_gamma_D614G_thirdinj+log_diff_gamma_Omicron_thirdinj)
  diff_gamma_BA2_thirdinj  =  exp(log_diff_gamma_D614G_thirdinj+log_diff_gamma_BA2_thirdinj)
  diff_gamma_BA5_thirdinj  =  exp(log_diff_gamma_D614G_thirdinj+log_diff_gamma_BA5_thirdinj)
  
  gamma_D614G_secondinj = gamma_D614G_firstinj*diff_gamma_D614G_secondinj 
  gamma_Alpha_secondinj = gamma_Alpha_firstinj*diff_gamma_Alpha_secondinj
  gamma_Beta_secondinj = gamma_Beta_firstinj*diff_gamma_Beta_secondinj 
  gamma_Delta_secondinj = gamma_Delta_firstinj*diff_gamma_Delta_secondinj 
  gamma_Omicron_secondinj = gamma_Omicron_firstinj*diff_gamma_Omicron_secondinj 
  gamma_BA2_secondinj = gamma_BA2_firstinj*diff_gamma_BA2_secondinj 
  gamma_BA5_secondinj = gamma_BA5_firstinj*diff_gamma_BA5_secondinj 
  
  gamma_D614G_thirdinj = gamma_D614G_firstinj*diff_gamma_D614G_thirdinj
  gamma_Alpha_thirdinj = gamma_Alpha_firstinj*diff_gamma_Alpha_thirdinj
  gamma_Beta_thirdinj = gamma_Beta_firstinj*diff_gamma_Beta_thirdinj 
  gamma_Delta_thirdinj = gamma_Delta_firstinj*diff_gamma_Delta_thirdinj
  gamma_Omicron_thirdinj = gamma_Omicron_firstinj*diff_gamma_Omicron_thirdinj 
  gamma_BA2_thirdinj = gamma_BA2_firstinj*diff_gamma_BA2_thirdinj 
  gamma_BA5_thirdinj = gamma_BA5_firstinj*diff_gamma_BA5_thirdinj 
  
  F1_D614G =gamma_D614G_firstinj*rep(1,1,length(time_integ_ODE))
  F1_Alpha = gamma_Alpha_firstinj*rep(1,1,length(time_integ_ODE))
  F1_Beta = gamma_Beta_firstinj*rep(1,1,length(time_integ_ODE))
  F1_Delta = gamma_Delta_firstinj*rep(1,1,length(time_integ_ODE))
  F1_Omicron = gamma_Omicron_firstinj*rep(1,1,length(time_integ_ODE))
  F1_BA2 = gamma_BA2_firstinj*rep(1,1,length(time_integ_ODE))
  F1_BA5 = gamma_BA5_firstinj*rep(1,1,length(time_integ_ODE))
  
  F2_D614G = gamma_D614G_secondinj*rep(1,1,length(time_integ_ODE))
  F2_Alpha = gamma_Alpha_secondinj*rep(1,1,length(time_integ_ODE))
  F2_Beta = gamma_Beta_secondinj*rep(1,1,length(time_integ_ODE))
  F2_Delta = gamma_Delta_secondinj*rep(1,1,length(time_integ_ODE))
  F2_Omicron =gamma_Omicron_secondinj*rep(1,1,length(time_integ_ODE))
  F2_BA2 = gamma_BA2_secondinj*rep(1,1,length(time_integ_ODE))
  F2_BA5 = gamma_BA5_secondinj*rep(1,1,length(time_integ_ODE))
  
  F3_D614G =gamma_D614G_thirdinj*rep(1,1,length(time_integ_ODE))
  F3_Alpha =gamma_Alpha_thirdinj*rep(1,1,length(time_integ_ODE))
  F3_Beta =gamma_Beta_thirdinj*rep(1,1,length(time_integ_ODE))
  F3_Delta =gamma_Delta_thirdinj*rep(1,1,length(time_integ_ODE))
  F3_Omicron = gamma_Omicron_thirdinj*rep(1,1,length(time_integ_ODE))
  F3_BA2 = gamma_BA2_thirdinj*rep(1,1,length(time_integ_ODE))
  F3_BA5 = gamma_BA5_thirdinj*rep(1,1,length(time_integ_ODE))
  
  F_D614G = c(F1_D614G[index_first_dose],F2_D614G[index_second_dose],F3_D614G[index_third_dose])
  F_Alpha = c(F1_Alpha[index_first_dose],F2_Alpha[index_second_dose],F3_Alpha[index_third_dose])
  F_Beta =  c(F1_Beta[index_first_dose],F2_Beta[index_second_dose],F3_Beta[index_third_dose])
  F_Delta =  c(F1_Delta[index_first_dose],F2_Delta[index_second_dose],F3_Delta[index_third_dose]) 
  F_Omicron =  c(F1_Omicron[index_first_dose],F2_Omicron[index_second_dose],F3_Omicron[index_third_dose]) 
  F_BA2 =  c(F1_BA2[index_first_dose],F2_BA2[index_second_dose],F3_BA2[index_third_dose]) 
  F_BA5 =  c(F1_BA5[index_first_dose],F2_BA5[index_second_dose],F3_BA5[index_third_dose]) 
  
  
  log10ED50_pert_tdep1 = log(F_D614G* solution_pert_ind[,3],base = 10)
  log10ED50_pert_tdep2 = log(F_Alpha* solution_pert_ind[,3],base = 10)
  log10ED50_pert_tdep3 = log(F_Beta* solution_pert_ind[,3],base = 10)
  log10ED50_pert_tdep4 = log(F_Delta* solution_pert_ind[,3],base = 10)
  log10ED50_pert_tdep5 = log(F_Omicron* solution_pert_ind[,3],base = 10)
  log10ED50_pert_tdep6 = log(F_BA2* solution_pert_ind[,3],base = 10)
  log10ED50_pert_tdep7 = log(F_BA5* solution_pert_ind[,3],base = 10)
  
  matrix_log10BAU = rbind(matrix_log10BAU,log10Ab_pert_tdep)
  matrix_log10ED50_tdep1  = rbind(matrix_log10ED50_tdep1,log10ED50_pert_tdep1)
  matrix_log10ED50_tdep2  = rbind(matrix_log10ED50_tdep2,log10ED50_pert_tdep2)
  matrix_log10ED50_tdep3  = rbind(matrix_log10ED50_tdep3,log10ED50_pert_tdep3)
  matrix_log10ED50_tdep4  = rbind(matrix_log10ED50_tdep4,log10ED50_pert_tdep4)
  matrix_log10ED50_tdep5  = rbind(matrix_log10ED50_tdep5,log10ED50_pert_tdep5)
  matrix_log10ED50_tdep6  = rbind(matrix_log10ED50_tdep6,log10ED50_pert_tdep6)
  matrix_log10ED50_tdep7  = rbind(matrix_log10ED50_tdep7,log10ED50_pert_tdep7)
}

log10BAU_LowerBound = c()
log10BAU_UpperBound = c()

log10ED50_tdep1_LowerBound = c()
log10ED50_tdep1_UpperBound = c()

log10ED50_tdep2_LowerBound = c()
log10ED50_tdep2_UpperBound = c()

log10ED50_tdep3_LowerBound = c()
log10ED50_tdep3_UpperBound = c()

log10ED50_tdep4_LowerBound = c()
log10ED50_tdep4_UpperBound = c()

log10ED50_tdep5_LowerBound = c()
log10ED50_tdep5_UpperBound = c()

log10ED50_tdep6_LowerBound = c()
log10ED50_tdep6_UpperBound = c()

log10ED50_tdep7_LowerBound = c()
log10ED50_tdep7_UpperBound = c()


for (nt in 1:length(time_integ_ODE)){
  log10BAU_lowerBound_nt = quantile( matrix_log10BAU[,nt],0.025,na.rm = TRUE)
  log10BAU_upperBound_nt = quantile( matrix_log10BAU[,nt],0.975,na.rm = TRUE)
  
  log10ED50_tdep1_lowerBound_nt = quantile(matrix_log10ED50_tdep1[,nt],0.025,na.rm = TRUE)
  log10ED50_tdep1_upperBound_nt = quantile(matrix_log10ED50_tdep1[,nt],0.975,na.rm = TRUE)
  
  log10ED50_tdep2_lowerBound_nt = quantile(matrix_log10ED50_tdep2[,nt],0.025,na.rm = TRUE)
  log10ED50_tdep2_upperBound_nt = quantile(matrix_log10ED50_tdep2[,nt],0.975,na.rm = TRUE)
  
  log10ED50_tdep3_lowerBound_nt = quantile(matrix_log10ED50_tdep3[,nt],0.025,na.rm = TRUE)
  log10ED50_tdep3_upperBound_nt = quantile(matrix_log10ED50_tdep3[,nt],0.975,na.rm = TRUE)
  
  log10ED50_tdep4_lowerBound_nt = quantile(matrix_log10ED50_tdep4[,nt],0.025,na.rm = TRUE)
  log10ED50_tdep4_upperBound_nt = quantile(matrix_log10ED50_tdep4[,nt],0.975,na.rm = TRUE)
  
  log10ED50_tdep5_lowerBound_nt = quantile(matrix_log10ED50_tdep5[,nt],0.025,na.rm = TRUE)
  log10ED50_tdep5_upperBound_nt = quantile(matrix_log10ED50_tdep5[,nt],0.975,na.rm = TRUE)
  
  log10ED50_tdep6_lowerBound_nt = quantile(matrix_log10ED50_tdep6[,nt],0.025,na.rm = TRUE)
  log10ED50_tdep6_upperBound_nt = quantile(matrix_log10ED50_tdep6[,nt],0.975,na.rm = TRUE)
  
  log10ED50_tdep7_lowerBound_nt = quantile(matrix_log10ED50_tdep7[,nt],0.025,na.rm = TRUE)
  log10ED50_tdep7_upperBound_nt = quantile(matrix_log10ED50_tdep7[,nt],0.975,na.rm = TRUE)
  
  log10BAU_LowerBound = c(log10BAU_LowerBound,log10BAU_lowerBound_nt)
  log10BAU_UpperBound = c(log10BAU_UpperBound,log10BAU_upperBound_nt)
  
  log10ED50_tdep1_LowerBound  = c(log10ED50_tdep1_LowerBound ,log10ED50_tdep1_lowerBound_nt)
  log10ED50_tdep1_UpperBound  = c(log10ED50_tdep1_UpperBound ,log10ED50_tdep1_upperBound_nt)
  
  log10ED50_tdep2_LowerBound  = c(log10ED50_tdep2_LowerBound ,log10ED50_tdep2_lowerBound_nt)
  log10ED50_tdep2_UpperBound  = c(log10ED50_tdep2_UpperBound ,log10ED50_tdep2_upperBound_nt)
  
  log10ED50_tdep3_LowerBound  = c(log10ED50_tdep3_LowerBound ,log10ED50_tdep3_lowerBound_nt)
  log10ED50_tdep3_UpperBound  = c(log10ED50_tdep3_UpperBound ,log10ED50_tdep3_upperBound_nt)
  
  log10ED50_tdep4_LowerBound  = c(log10ED50_tdep4_LowerBound ,log10ED50_tdep4_lowerBound_nt)
  log10ED50_tdep4_UpperBound  = c(log10ED50_tdep4_UpperBound ,log10ED50_tdep4_upperBound_nt)
  
  log10ED50_tdep5_LowerBound  = c(log10ED50_tdep5_LowerBound ,log10ED50_tdep5_lowerBound_nt)
  log10ED50_tdep5_UpperBound  = c(log10ED50_tdep5_UpperBound ,log10ED50_tdep5_upperBound_nt)
  
  log10ED50_tdep6_LowerBound  = c(log10ED50_tdep6_LowerBound ,log10ED50_tdep6_lowerBound_nt)
  log10ED50_tdep6_UpperBound  = c(log10ED50_tdep6_UpperBound ,log10ED50_tdep6_upperBound_nt)
  
  log10ED50_tdep7_LowerBound  = c(log10ED50_tdep7_LowerBound ,log10ED50_tdep7_lowerBound_nt)
  log10ED50_tdep7_UpperBound  = c(log10ED50_tdep7_UpperBound ,log10ED50_tdep7_upperBound_nt)
}

log10BAU_LowerBound = log10BAU_LowerBound - sd_log10BAU*qnorm(0.975)
log10BAU_UpperBound = log10BAU_UpperBound + sd_log10BAU*qnorm(0.975)

log10ED50_tdep1_LowerBound  =  log10ED50_tdep1_LowerBound - sd_log10ED50D164G*qnorm(0.975)
log10ED50_tdep1_UpperBound  =  log10ED50_tdep1_UpperBound + sd_log10ED50D164G*qnorm(0.975)

log10ED50_tdep1_LowerBound  = pmax(log10ED50_tdep1_LowerBound ,-1)
log10ED50_tdep1_UpperBound = pmin(log10ED50_tdep1_UpperBound,6)
log10ED50_tdep1_UpperBound = pmax(log10ED50_tdep1_UpperBound,-1)

log10ED50_tdep2_LowerBound  =  log10ED50_tdep2_LowerBound - sd_log10ED50Alpha*qnorm(0.975)
log10ED50_tdep2_UpperBound  =  log10ED50_tdep2_UpperBound + sd_log10ED50Alpha*qnorm(0.975)

log10ED50_tdep2_LowerBound  = pmax(log10ED50_tdep2_LowerBound ,-1)
log10ED50_tdep2_UpperBound = pmin(log10ED50_tdep2_UpperBound,6)
log10ED50_tdep2_UpperBound = pmax(log10ED50_tdep2_UpperBound,-1)

log10ED50_tdep3_LowerBound  =  log10ED50_tdep3_LowerBound - sd_log10ED50Beta*qnorm(0.975)
log10ED50_tdep3_UpperBound  =  log10ED50_tdep3_UpperBound + sd_log10ED50Beta*qnorm(0.975)

log10ED50_tdep3_LowerBound  = pmax(log10ED50_tdep3_LowerBound ,-1)
log10ED50_tdep3_UpperBound = pmin(log10ED50_tdep3_UpperBound,6)
log10ED50_tdep3_UpperBound = pmax(log10ED50_tdep3_UpperBound,-1)

log10ED50_tdep4_LowerBound  =  log10ED50_tdep4_LowerBound - sd_log10ED50Delta*qnorm(0.975)
log10ED50_tdep4_UpperBound  =  log10ED50_tdep4_UpperBound + sd_log10ED50Delta*qnorm(0.975)

log10ED50_tdep4_LowerBound  = pmax(log10ED50_tdep4_LowerBound ,-1)
log10ED50_tdep4_UpperBound = pmin(log10ED50_tdep4_UpperBound,6)
log10ED50_tdep4_UpperBound = pmax(log10ED50_tdep4_UpperBound,-1)

log10ED50_tdep5_LowerBound  =  log10ED50_tdep5_LowerBound - sd_log10ED50Omicron*qnorm(0.975)
log10ED50_tdep5_UpperBound  =  log10ED50_tdep5_UpperBound + sd_log10ED50Omicron*qnorm(0.975)

log10ED50_tdep5_LowerBound  = pmax(log10ED50_tdep5_LowerBound ,-1)
log10ED50_tdep5_UpperBound = pmin(log10ED50_tdep5_UpperBound,6)
log10ED50_tdep5_UpperBound = pmax(log10ED50_tdep5_UpperBound,-1)

log10ED50_tdep6_LowerBound  =  log10ED50_tdep6_LowerBound - sd_log10ED50BA2*qnorm(0.975)
log10ED50_tdep6_UpperBound  =  log10ED50_tdep6_UpperBound + sd_log10ED50BA2*qnorm(0.975)

log10ED50_tdep6_LowerBound  = pmax(log10ED50_tdep6_LowerBound ,-1)
log10ED50_tdep6_UpperBound = pmin(log10ED50_tdep6_UpperBound,6)
log10ED50_tdep6_UpperBound = pmax(log10ED50_tdep6_UpperBound,-1)

log10ED50_tdep7_LowerBound  =  log10ED50_tdep7_LowerBound - sd_log10ED50BA5*qnorm(0.975)
log10ED50_tdep7_UpperBound  =  log10ED50_tdep7_UpperBound + sd_log10ED50BA5*qnorm(0.975)

log10ED50_tdep7_LowerBound  = pmax(log10ED50_tdep7_LowerBound ,-1)
log10ED50_tdep7_UpperBound = pmin(log10ED50_tdep7_UpperBound,6)
log10ED50_tdep7_UpperBound = pmax(log10ED50_tdep7_UpperBound,-1)

log10Ab_tdep = data.frame(cbind(time_integ_ODE,log10Ab_mean_tdep,log10BAU_LowerBound,log10BAU_UpperBound))
colnames(log10Ab_tdep) = c("Time","Mean_val","LowerBound","UpperBound")

log10ED50_tdep1 = data.frame(cbind(time_integ_ODE,log10ED50_mean_tdep1,log10ED50_tdep1_LowerBound,log10ED50_tdep1_UpperBound))
colnames(log10ED50_tdep1) = c("Time","Mean_val","LowerBound","UpperBound")

log10ED50_tdep2 = data.frame(cbind(time_integ_ODE,log10ED50_mean_tdep2,log10ED50_tdep2_LowerBound,log10ED50_tdep2_UpperBound))
colnames(log10ED50_tdep2) = c("Time","Mean_val","LowerBound","UpperBound")

log10ED50_tdep3 = data.frame(cbind(time_integ_ODE,log10ED50_mean_tdep3,log10ED50_tdep3_LowerBound,log10ED50_tdep3_UpperBound))
colnames(log10ED50_tdep3) = c("Time","Mean_val","LowerBound","UpperBound")

log10ED50_tdep4 = data.frame(cbind(time_integ_ODE,log10ED50_mean_tdep4,log10ED50_tdep4_LowerBound,log10ED50_tdep4_UpperBound))
colnames(log10ED50_tdep4) = c("Time","Mean_val","LowerBound","UpperBound")

log10ED50_tdep5 = data.frame(cbind(time_integ_ODE,log10ED50_mean_tdep5,log10ED50_tdep5_LowerBound,log10ED50_tdep5_UpperBound))
colnames(log10ED50_tdep5) = c("Time","Mean_val","LowerBound","UpperBound")

log10ED50_tdep6 = data.frame(cbind(time_integ_ODE,log10ED50_mean_tdep6,log10ED50_tdep6_LowerBound,log10ED50_tdep6_UpperBound))
colnames(log10ED50_tdep6) = c("Time","Mean_val","LowerBound","UpperBound")

log10ED50_tdep7 = data.frame(cbind(time_integ_ODE,log10ED50_mean_tdep7,log10ED50_tdep7_LowerBound,log10ED50_tdep7_UpperBound))
colnames(log10ED50_tdep7) = c("Time","Mean_val","LowerBound","UpperBound")

log10Ab_mean_tdep_noCI = data.frame(cbind(time_integ_ODE,log10Ab_mean_tdep))
colnames( log10Ab_mean_tdep_noCI) = c("Time","Mean_val")
log10Ab_mean_tdep_noCI$Variable = "Ab"

log10ED50_mean_tdep1_noCI = data.frame(cbind(time_integ_ODE,log10ED50_mean_tdep1))
colnames(log10ED50_mean_tdep1_noCI) = c("Time","Mean_val")
log10ED50_mean_tdep1_noCI$Variable = "D614G"

log10ED50_mean_tdep2_noCI = data.frame(cbind(time_integ_ODE,log10ED50_mean_tdep2))
colnames(log10ED50_mean_tdep2_noCI) = c("Time","Mean_val")
log10ED50_mean_tdep2_noCI$Variable = "Alpha"

log10ED50_mean_tdep3_noCI = data.frame(cbind(time_integ_ODE,log10ED50_mean_tdep3))
colnames(log10ED50_mean_tdep3_noCI) = c("Time","Mean_val")
log10ED50_mean_tdep3_noCI$Variable = "Beta"

log10ED50_mean_tdep4_noCI = data.frame(cbind(time_integ_ODE,log10ED50_mean_tdep4))
colnames(log10ED50_mean_tdep4_noCI) = c("Time","Mean_val")
log10ED50_mean_tdep4_noCI$Variable = "Delta"

log10ED50_mean_tdep5_noCI = data.frame(cbind(time_integ_ODE,log10ED50_mean_tdep5))
colnames(log10ED50_mean_tdep5_noCI) = c("Time","Mean_val")
log10ED50_mean_tdep5_noCI$Variable = "Om. BA1"

log10ED50_mean_tdep6_noCI = data.frame(cbind(time_integ_ODE,log10ED50_mean_tdep6))
colnames(log10ED50_mean_tdep6_noCI) = c("Time","Mean_val")
log10ED50_mean_tdep6_noCI$Variable = "Om. BA2"

log10ED50_mean_tdep7_noCI = data.frame(cbind(time_integ_ODE,log10ED50_mean_tdep7))
colnames(log10ED50_mean_tdep7_noCI) = c("Time","Mean_val")
log10ED50_mean_tdep7_noCI$Variable = "Om. BA5"

log10Variable_noCI = rbind(log10Ab_mean_tdep_noCI,log10ED50_mean_tdep1_noCI,log10ED50_mean_tdep2_noCI,
                           log10ED50_mean_tdep3_noCI,log10ED50_mean_tdep4_noCI,log10ED50_mean_tdep5_noCI,
                           log10ED50_mean_tdep6_noCI,log10ED50_mean_tdep7_noCI)
log10Variable_noCI$Variable = as.factor(log10Variable_noCI$Variable)

p1_log10AbED50<-ggplot()+
  theme_classic()+
  scale_y_continuous(expand=c(0,0),breaks=c(0,1,2,3,4,5),limits=c(0,5),labels=c(1,10,100,1000,10000,100000))+
  geom_line(data = log10Variable_noCI, aes(x=Time,y=Mean_val,group=Variable, colour=Variable), size=1)+
  scale_color_manual(values = c( "#000000","#993333", "#56B4E9", "#009E73","#CC79A7", "#D50E00","#D55E00","#D28E00"))+
  geom_point(data =data_log10ED501_id_nocens , mapping = aes(x = Time, y = ED50_BAU),color = "#009E73",size=2)+
  geom_point(data =data_log10ED502_id_nocens , mapping = aes(x = Time, y = ED50_BAU),color = "#993333",size=2)+
  geom_point(data =data_log10ED503_id_nocens , mapping = aes(x = Time, y = ED50_BAU),color = "#56B4E9",size=2)+
  geom_point(data =data_log10ED504_id_nocens , mapping = aes(x = Time, y = ED50_BAU),color = "#CC79A7",size=2)+
  geom_point(data =data_log10ED505_id_nocens , mapping = aes(x = Time, y = ED50_BAU),color = "#D50E00",size=2)+
  geom_point(data =data_log10ED506_id_nocens , mapping = aes(x = Time, y = ED50_BAU),color = "#D55E00",size=2)+
  geom_point(data =data_log10ED507_id_nocens , mapping = aes(x = Time, y = ED50_BAU),color = "#D28E00",size=2)+
  geom_point(data =data_log10Ab_id , mapping = aes(x = Time, y = ED50_BAU),color = "#000000",size=2)+
  xlab("Time  after first injection (days)")+
  ylab("log10(ED50) & BAU/ml ")+
  ggtitle(Legend_plot)+
  theme(legend.position = "none")

p_log10Ab<-ggplot()+
  theme_classic()+
  theme(axis.title.x = element_blank(),
        axis.title.y = element_blank())+
  scale_y_continuous(expand=c(0,0),breaks=c(-1,0,1,2,3,4,5,6),limits=c(-1,6),labels=c(0.1,1,10,100,1000,10000,100000,10^6))+
  geom_line(data = log10Ab_tdep,  aes(x=Time,y=Mean_val),colour="#000000", size=1)+
  geom_ribbon(data = log10Ab_tdep, aes(x=Time,ymin=LowerBound,ymax=UpperBound),colour="#000000",fill="#000000",alpha=0.4)+
  geom_point(data =data_log10Ab_id , mapping = aes(x = Time, y = ED50_BAU),color = "#000000",size=2)+
  ggtitle("Ab levels")+
  theme(legend.position = "none")

p_log10ED50_tdep1<-ggplot()+
  theme_classic()+
  theme(axis.title.x = element_blank(),
        axis.title.y = element_blank())+
  scale_y_continuous(expand=c(0,0),breaks=c(-1,0,1,2,3,4,5,6),limits=c(-1,6),labels=c(0.1,1,10,100,1000,10000,100000,10^6))+
  geom_line(data = log10ED50_tdep1,  aes(x=Time,y=Mean_val),colour="#009E73", size=1)+
  geom_ribbon(data = log10ED50_tdep1, aes(x=Time,ymin=LowerBound,ymax=UpperBound),colour="#009E73",fill="#009E73",alpha=0.4)+
  geom_point(data =data_log10ED501_id_nocens  , mapping = aes(x = Time, y = ED50_BAU),color = "#009E73",size=2)+
  geom_point(data =data_log10ED501_id_cens  , mapping = aes(x = Time, y = ED50_BAU),color = "#009E73",size=2,shape=4)+
  ggtitle("D614G")+
  theme(legend.position = "none")

p_log10ED50_tdep2<-ggplot()+
  theme_classic()+
  theme(axis.title.x = element_blank(),
        axis.title.y = element_blank())+
  scale_y_continuous(expand=c(0,0),breaks=c(-1,0,1,2,3,4,5,6),limits=c(-1,6),labels=c(0.1,1,10,100,1000,10000,100000,10^6))+
  geom_line(data = log10ED50_tdep2,  aes(x=Time,y=Mean_val),colour="#993333", size=1)+
  geom_ribbon(data = log10ED50_tdep2, aes(x=Time,ymin=LowerBound,ymax=UpperBound),colour="#993333",fill="#993333",alpha=0.4)+
  geom_point(data =data_log10ED502_id_nocens  , mapping = aes(x = Time, y = ED50_BAU),color = "#993333",size=2)+
  geom_point(data =data_log10ED502_id_cens  , mapping = aes(x = Time, y = ED50_BAU),color = "#993333",size=2,shape=4)+
  ggtitle("Alpha")+
  theme(legend.position = "none")

p_log10ED50_tdep3<-ggplot()+
  theme_classic()+
  theme(axis.title.x = element_blank(),
        axis.title.y = element_blank())+
  scale_y_continuous(expand=c(0,0),breaks=c(-1,0,1,2,3,4,5,6),limits=c(-1,6),labels=c(0.1,1,10,100,1000,10000,100000,10^6))+
  geom_line(data = log10ED50_tdep3,  aes(x=Time,y=Mean_val),colour="#56B4E9", size=1)+
  geom_ribbon(data = log10ED50_tdep3, aes(x=Time,ymin=LowerBound,ymax=UpperBound),colour="#56B4E9",fill="#56B4E9",alpha=0.4)+
  geom_point(data =data_log10ED503_id_nocens  , mapping = aes(x = Time, y = ED50_BAU),color = "#56B4E9",size=2)+
  geom_point(data =data_log10ED503_id_cens  , mapping = aes(x = Time, y = ED50_BAU),color = "#56B4E9",size=2,shape=4)+
  ggtitle("Beta")+
  theme(legend.position = "none")

p_log10ED50_tdep4<-ggplot()+
  theme_classic()+
  theme(axis.title.x = element_blank(),
        axis.title.y = element_blank())+
  scale_y_continuous(expand=c(0,0),breaks=c(-1,0,1,2,3,4,5,6),limits=c(-1,6),labels=c(0.1,1,10,100,1000,10000,100000,10^6))+
  geom_line(data = log10ED50_tdep4,  aes(x=Time,y=Mean_val),colour="#CC79A7", size=1)+
  geom_ribbon(data = log10ED50_tdep4, aes(x=Time,ymin=LowerBound,ymax=UpperBound),colour="#CC79A7",fill="#CC79A7",alpha=0.4)+
  geom_point(data =data_log10ED504_id_nocens  , mapping = aes(x = Time, y = ED50_BAU),color = "#CC79A7",size=2)+
  geom_point(data =data_log10ED504_id_cens  , mapping = aes(x = Time, y = ED50_BAU),color = "#CC79A7",size=2,shape=4)+
  ggtitle("Delta")+
  theme(legend.position = "none")

p_log10ED50_tdep5<-ggplot()+
  theme_classic()+
  theme(axis.title.x = element_blank(),
        axis.title.y = element_blank())+
  scale_y_continuous(expand=c(0,0),breaks=c(-1,0,1,2,3,4,5,6),limits=c(-1,6),labels=c(0.1,1,10,100,1000,10000,100000,10^6))+
  geom_line(data = log10ED50_tdep5,  aes(x=Time,y=Mean_val),colour="#D50E00", size=1)+
  geom_ribbon(data = log10ED50_tdep5, aes(x=Time,ymin=LowerBound,ymax=UpperBound),colour="#D50E00",fill="#D50E00",alpha=0.4)+
  geom_point(data =data_log10ED505_id_nocens  , mapping = aes(x = Time, y = ED50_BAU),color = "#D50E00",size=2)+
  geom_point(data =data_log10ED505_id_cens  , mapping = aes(x = Time, y = ED50_BAU),color = "#D50E00",size=2,shape=4)+
  ggtitle("Om. BA1")+
  theme(legend.position = "none")

p_log10ED50_tdep6<-ggplot()+
  theme_classic()+
  theme(axis.title.x = element_blank(),
        axis.title.y = element_blank())+
  scale_y_continuous(expand=c(0,0),breaks=c(-1,0,1,2,3,4,5,6),limits=c(-1,6),labels=c(0.1,1,10,100,1000,10000,100000,10^6))+
  geom_line(data = log10ED50_tdep6,  aes(x=Time,y=Mean_val),colour="#D55E00", size=1)+
  geom_ribbon(data = log10ED50_tdep6, aes(x=Time,ymin=LowerBound,ymax=UpperBound),colour="#D55E00",fill="#D55E00",alpha=0.4)+
  geom_point(data =data_log10ED506_id_nocens  , mapping = aes(x = Time, y = ED50_BAU),color = "#D55E00",size=2)+
  geom_point(data =data_log10ED506_id_cens  , mapping = aes(x = Time, y = ED50_BAU),color = "#D55E00",size=2,shape=4)+
  ggtitle("Om. BA2")+
  theme(legend.position = "none")

p_log10ED50_tdep7<-ggplot()+
  theme_classic()+
  theme(axis.title.x = element_blank(),
        axis.title.y = element_blank())+
  scale_y_continuous(expand=c(0,0),breaks=c(-1,0,1,2,3,4,5,6),limits=c(-1,6),labels=c(0.1,1,10,100,1000,10000,100000,10^6))+
  geom_line(data = log10ED50_tdep7,  aes(x=Time,y=Mean_val),colour="#D28E00", size=1)+
  geom_ribbon(data = log10ED50_tdep7, aes(x=Time,ymin=LowerBound,ymax=UpperBound),colour="#D28E00",fill="#D28E00",alpha=0.4)+
  geom_point(data =data_log10ED507_id_nocens  , mapping = aes(x = Time, y = ED50_BAU),color = "#D28E00",size=2)+
  geom_point(data =data_log10ED507_id_cens  , mapping = aes(x = Time, y = ED50_BAU),color = "#D28E00",size=2,shape=4)+
  ggtitle("Om. BA5")+
  theme(legend.position = "none")

grid.arrange(p_log10Ab,p_log10ED50_tdep1,p_log10ED50_tdep2,p_log10ED50_tdep3,p_log10ED50_tdep4,
             p_log10ED50_tdep5,p_log10ED50_tdep6,p_log10ED50_tdep7, ncol=2, nrow = 4,
             top =  textGrob(Legend_plot,gp=gpar(fontsize=15,font=2)),
             left = "Anti-S IgG (BAU/ml) OR Neutralization (ED50)",
             bottom = "Time  after first injection (days)")
