# Supplementary material for: Modeling the kinetics of the neutralizing antibody response against SARS-CoV-2 variants after several administrations of Bnt162b2
Source: PLoS Comput Biol. 2023 Aug 7;19(8):e1011282. doi: 10.1371/journal.pcbi.1011282 (PMC10434962; doi:10.1371/journal.pcbi.1011282)
Supplement: S1 File — The dataset used for this analysis is available in the zip file Neutralization_Data_and_code. (ZIP) [file pcbi.1011282.s005.zip › Neutralization_Data_and_code/Construction_Graphs_ED50_Ab_Tdect.R]

library(ggplot2)
library(gridExtra )
library(deSolve)
library(plyr)
library(cowplot)

N_MC = 500
N_MC_inner = 200

folder_name_tdep ="MonolixFile_MemoryModel_NeutralizationModel"   
Data_pfizer <- read.table("Data_AntibodyConcentration_Neutralization.txt", quote="\"", comment.char="",header = TRUE)

time_integ_ODE = seq(0,1200,1)
LOD_treeshold = 30
log10_LOD_treeshold = log(LOD_treeshold,base = 10)

log10_BAU_protection_treeshold = log(264,base=10)

Mean_first_inj = 0
Mean_second_inj= 27
Mean_third_inj = 269

index_first_dose = which(time_integ_ODE <= Mean_second_inj)
index_second_dose = which(time_integ_ODE > Mean_second_inj & time_integ_ODE <= Mean_third_inj)
index_third_dose = which(time_integ_ODE >Mean_third_inj)


populationParameters_tdep <- read.csv(paste0(folder_name_tdep,"/populationParameters.txt"))
covarianceEstimates_tdep  <- read.csv(paste0(folder_name_tdep,"/FisherInformation/covarianceEstimatesSA.txt"), header=FALSE)
individualParameters_tdep <- read.csv(paste0(folder_name_tdep,"/IndividualParameters/estimatedIndividualParameters.txt"), header=TRUE)

mean_est_param_tdep = populationParameters_tdep$value[c(1,2,3,6,7,8,9,10,11,12,13,14,21,22,23,24,25,26,27)]
nb_param_est_tdep = length(mean_est_param_tdep)

Variance_est_param_tdep = covarianceEstimates_tdep[1:nb_param_est_tdep,2:(nb_param_est_tdep+1)]
Chol_decomp_Variance_est_param_tdep = chol(Variance_est_param_tdep)

log_theta_muS_M_tdep = populationParameters_tdep$value[1]
log_fc_M2_tdep = populationParameters_tdep$value[2]
log_fc_M3_tdep = populationParameters_tdep$value[3]
log_delta_Vac_tdep  = populationParameters_tdep$value[4]
log_delta_S_tdep = populationParameters_tdep$value[5]
log_delta_Ab_tdep  = populationParameters_tdep$value[6]
log_gamma_D614G_tdep = populationParameters_tdep$value[7]
log_gamma_Alpha_tdep = populationParameters_tdep$value[8]
log_gamma_Beta_tdep  = populationParameters_tdep$value[9]
log_gamma_Delta_tdep = populationParameters_tdep$value[10]
log_gamma_Omicron_tdep = populationParameters_tdep$value[11]
log_gamma_BA2_tdep = populationParameters_tdep$value[12]
log_gamma_BA5_tdep = populationParameters_tdep$value[13]
log_diff_gamma_D614G_secondinj_tdep = populationParameters_tdep$value[14]
log_diff_gamma_Alpha_secondinj_tdep = populationParameters_tdep$value[15]
log_diff_gamma_Beta_secondinj_tdep  = populationParameters_tdep$value[16]
log_diff_gamma_Delta_secondinj_tdep = populationParameters_tdep$value[17]
log_diff_gamma_Omicron_secondinj_tdep = populationParameters_tdep$value[18]
log_diff_gamma_BA2_secondinj_tdep= populationParameters_tdep$value[19]
log_diff_gamma_BA5_secondinj_tdep= populationParameters_tdep$value[20]
log_diff_gamma_D614G_thirdinj_tdep  = populationParameters_tdep$value[21]
log_diff_gamma_Alpha_thirdinj_tdep  = populationParameters_tdep$value[22]
log_diff_gamma_Beta_thirdinj_tdep   = populationParameters_tdep$value[23]
log_diff_gamma_Delta_thirdinj_tdep  = populationParameters_tdep$value[24]
log_diff_gamma_Omicron_thirdinj_tdep = populationParameters_tdep$value[25]
log_diff_gamma_BA2_thirdinj_tdep = populationParameters_tdep$value[26]
log_diff_gamma_BA5_thirdinj_tdep = populationParameters_tdep$value[27]

omega_logtheta_muS_M_tdep =  populationParameters_tdep$value[28]
omega_log_fc_muS_M2_tdep =  populationParameters_tdep$value[29]
omega_log_gamma_D614G_tdep = populationParameters_tdep$value[31]

mean_param_tdep <- c(log_theta_muS_M_tdep,log_fc_M2_tdep,log_fc_M3_tdep,
                     log_delta_Vac_tdep,log_delta_S_tdep,log_delta_Ab_tdep,
                     log_gamma_D614G_tdep,log_gamma_Alpha_tdep,log_gamma_Beta_tdep,log_gamma_Delta_tdep,log_gamma_Omicron_tdep,log_gamma_BA2_tdep,log_gamma_BA5_tdep,
                     log_diff_gamma_D614G_secondinj_tdep,log_diff_gamma_Alpha_secondinj_tdep,log_diff_gamma_Beta_secondinj_tdep,
                     log_diff_gamma_Delta_secondinj_tdep,log_diff_gamma_Omicron_secondinj_tdep,log_diff_gamma_BA2_secondinj_tdep,log_diff_gamma_BA5_secondinj_tdep,
                     log_diff_gamma_D614G_thirdinj_tdep,log_diff_gamma_Alpha_thirdinj_tdep,log_diff_gamma_Beta_thirdinj_tdep,
                     log_diff_gamma_Delta_thirdinj_tdep,log_diff_gamma_Omicron_thirdinj_tdep,log_diff_gamma_BA2_thirdinj_tdep,log_diff_gamma_BA5_thirdinj_tdep)


ODESystem <- function(t,state, parms){
  S = state[[1]]
  A = state[[2]]
  
  Second_time = parms[1]
  Third_time = parms[2]
  
  log_theta_muS_M = parms[3]
  log_fc_muS_M2 = parms[4]
  log_fc_muS_M3 = parms[5]
  log_delta_Vac =  parms[6]
  log_delta_S = parms[7]
  log_delta_Ab = parms[8]
  
  theta_muS_M =  exp(log_theta_muS_M)
  
  delta_Vac = exp(log_delta_Vac)
  delta_S = exp(log_delta_S)
  delta_Ab = exp(log_delta_Ab)
  
  t_after_last_inj = t
  
  
  if (t > Third_time){
    t_after_last_inj = t -Third_time
    fc_muS_M= exp(log_fc_muS_M3)
  }else{
    if (t >Second_time){
      t_after_last_inj = t -Second_time
      fc_muS_M= exp(log_fc_muS_M2)
    }else{
      fc_muS_M= 1
    }
  }
  antigen_load = exp(-delta_Vac*t_after_last_inj)
  
  ddt_S = fc_muS_M*antigen_load - delta_S*S
  ddt_A = theta_muS_M*S -delta_Ab*A
  
  
  #must return a list to call lsoda
  res <- c(ddt_S,ddt_A)
  return(list(res))
  
}

x0= c(0,0.01)


solution_mean_tdep  <- ode(y=x0 , times =time_integ_ODE, func = ODESystem, parms = c(Mean_second_inj,Mean_third_inj,mean_param_tdep))

solution_mean_one_inj  <- ode(y=x0 , times =time_integ_ODE, func = ODESystem, parms = c(2950,3000,mean_param_tdep))
solution_mean_two_inj  <- ode(y=x0 , times =time_integ_ODE, func = ODESystem, parms = c(Mean_second_inj,3000,mean_param_tdep))
solution_mean_three_inj  <- ode(y=x0 , times =time_integ_ODE, func = ODESystem, parms = c(Mean_second_inj,Mean_third_inj,mean_param_tdep))

log10Ab_mean_tdep = log(solution_mean_tdep[,3],base = 10)

log_theta_muS_M = mean_param_tdep[1]
log_fc_M2 = mean_param_tdep[2]
log_fc_M3 =mean_param_tdep[3]
log_delta_Vac  =mean_param_tdep[4]
log_delta_S =mean_param_tdep[5]
log_delta_Ab  =mean_param_tdep[6]
log_gamma_D614G =mean_param_tdep[7]
log_gamma_Alpha =mean_param_tdep[8]
log_gamma_Beta  =mean_param_tdep[9]
log_gamma_Delta =mean_param_tdep[10]
log_gamma_Omicron =mean_param_tdep[11]
log_gamma_BA2 =mean_param_tdep[12]
log_gamma_BA5 =mean_param_tdep[13]
log_diff_gamma_D614G_secondinj =mean_param_tdep[14]
log_diff_gamma_Alpha_secondinj =mean_param_tdep[15]
log_diff_gamma_Beta_secondinj  =mean_param_tdep[16]
log_diff_gamma_Delta_secondinj =mean_param_tdep[17]
log_diff_gamma_Omicron_secondinj =mean_param_tdep[18]
log_diff_gamma_BA2_secondinj =mean_param_tdep[19]
log_diff_gamma_BA5_secondinj =mean_param_tdep[20]
log_diff_gamma_D614G_thirdinj =mean_param_tdep[21]
log_diff_gamma_Alpha_thirdinj  =mean_param_tdep[22]
log_diff_gamma_Beta_thirdinj   =mean_param_tdep[23]
log_diff_gamma_Delta_thirdinj  =mean_param_tdep[24]
log_diff_gamma_Omicron_thirdinj =mean_param_tdep[25]
log_diff_gamma_BA2_thirdinj =mean_param_tdep[26]
log_diff_gamma_BA5_thirdinj =mean_param_tdep[27]

gamma_D614G_firstinj = exp(log_gamma_D614G)
gamma_Alpha_firstinj = exp(log_gamma_D614G+log_gamma_Alpha)
gamma_Beta_firstinj =  exp(log_gamma_D614G+log_gamma_Beta)
gamma_Delta_firstinj = exp(log_gamma_D614G+log_gamma_Delta)
gamma_Omicron_firstinj = exp(log_gamma_D614G+log_gamma_Omicron)
gamma_BA2_firstinj = exp(log_gamma_D614G+log_gamma_BA2)
gamma_BA5_firstinj = exp(log_gamma_D614G+log_gamma_BA5)

diff_gamma_D614G_secondinj =  exp(log_diff_gamma_D614G_secondinj)
diff_gamma_Alpha_secondinj =  exp(log_diff_gamma_D614G_secondinj+log_diff_gamma_Alpha_secondinj)
diff_gamma_Beta_secondinj  =  exp(log_diff_gamma_D614G_secondinj+log_diff_gamma_Beta_secondinj)
diff_gamma_Delta_secondinj  =  exp(log_diff_gamma_D614G_secondinj+log_diff_gamma_Delta_secondinj)
diff_gamma_Omicron_secondinj  =  exp(log_diff_gamma_D614G_secondinj+log_diff_gamma_Omicron_secondinj)
diff_gamma_BA2_secondinj  =  exp(log_diff_gamma_D614G_secondinj+log_diff_gamma_BA2_secondinj)
diff_gamma_BA5_secondinj  =  exp(log_diff_gamma_D614G_secondinj+log_diff_gamma_BA5_secondinj)

diff_gamma_D614G_thirdinj =  exp(log_diff_gamma_D614G_thirdinj)
diff_gamma_Alpha_thirdinj =  exp(log_diff_gamma_D614G_thirdinj+log_diff_gamma_Alpha_thirdinj)
diff_gamma_Beta_thirdinj =  exp(log_diff_gamma_D614G_thirdinj+log_diff_gamma_Beta_thirdinj)
diff_gamma_Delta_thirdinj  =  exp(log_diff_gamma_D614G_thirdinj+log_diff_gamma_Delta_thirdinj)
diff_gamma_Omicron_thirdinj  =  exp(log_diff_gamma_D614G_thirdinj+log_diff_gamma_Omicron_thirdinj)
diff_gamma_BA2_thirdinj  =  exp(log_diff_gamma_D614G_thirdinj+log_diff_gamma_BA2_thirdinj)
diff_gamma_BA5_thirdinj  =  exp(log_diff_gamma_D614G_thirdinj+log_diff_gamma_BA5_thirdinj)

gamma_D614G_secondinj = gamma_D614G_firstinj*diff_gamma_D614G_secondinj 
gamma_Alpha_secondinj = gamma_Alpha_firstinj*diff_gamma_Alpha_secondinj
gamma_Beta_secondinj = gamma_Beta_firstinj*diff_gamma_Beta_secondinj 
gamma_Delta_secondinj = gamma_Delta_firstinj*diff_gamma_Delta_secondinj 
gamma_Omicron_secondinj = gamma_Omicron_firstinj*diff_gamma_Omicron_secondinj 
gamma_BA2_secondinj = gamma_BA2_firstinj*diff_gamma_BA2_secondinj 
gamma_BA5_secondinj = gamma_BA5_firstinj*diff_gamma_BA5_secondinj 

gamma_D614G_thirdinj = gamma_D614G_firstinj*diff_gamma_D614G_thirdinj
gamma_Alpha_thirdinj = gamma_Alpha_firstinj*diff_gamma_Alpha_thirdinj
gamma_Beta_thirdinj = gamma_Beta_firstinj*diff_gamma_Beta_thirdinj 
gamma_Delta_thirdinj = gamma_Delta_firstinj*diff_gamma_Delta_thirdinj
gamma_Omicron_thirdinj = gamma_Omicron_firstinj*diff_gamma_Omicron_thirdinj 
gamma_BA2_thirdinj = gamma_BA2_firstinj*diff_gamma_BA2_thirdinj 
gamma_BA5_thirdinj = gamma_BA5_firstinj*diff_gamma_BA5_thirdinj 

F1_D614G =gamma_D614G_firstinj*rep(1,1,length(time_integ_ODE))
F1_Alpha = gamma_Alpha_firstinj*rep(1,1,length(time_integ_ODE))
F1_Beta = gamma_Beta_firstinj*rep(1,1,length(time_integ_ODE))
F1_Delta = gamma_Delta_firstinj*rep(1,1,length(time_integ_ODE))
F1_Omicron = gamma_Omicron_firstinj*rep(1,1,length(time_integ_ODE))
F1_BA2 = gamma_BA2_firstinj*rep(1,1,length(time_integ_ODE))
F1_BA5 = gamma_BA5_firstinj*rep(1,1,length(time_integ_ODE))

F2_D614G = gamma_D614G_secondinj*rep(1,1,length(time_integ_ODE))
F2_Alpha = gamma_Alpha_secondinj*rep(1,1,length(time_integ_ODE))
F2_Beta = gamma_Beta_secondinj*rep(1,1,length(time_integ_ODE))
F2_Delta = gamma_Delta_secondinj*rep(1,1,length(time_integ_ODE))
F2_Omicron =gamma_Omicron_secondinj*rep(1,1,length(time_integ_ODE))
F2_BA2 = gamma_BA2_secondinj*rep(1,1,length(time_integ_ODE))
F2_BA5 = gamma_BA5_secondinj*rep(1,1,length(time_integ_ODE))

F3_D614G =gamma_D614G_thirdinj*rep(1,1,length(time_integ_ODE))
F3_Alpha =gamma_Alpha_thirdinj*rep(1,1,length(time_integ_ODE))
F3_Beta =gamma_Beta_thirdinj*rep(1,1,length(time_integ_ODE))
F3_Delta =gamma_Delta_thirdinj*rep(1,1,length(time_integ_ODE))
F3_Omicron = gamma_Omicron_thirdinj*rep(1,1,length(time_integ_ODE))
F3_BA2 = gamma_BA2_thirdinj*rep(1,1,length(time_integ_ODE))
F3_BA5 = gamma_BA5_thirdinj*rep(1,1,length(time_integ_ODE))

F_D614G = c(F1_D614G[index_first_dose],F2_D614G[index_second_dose],F3_D614G[index_third_dose])
F_Alpha = c(F1_Alpha[index_first_dose],F2_Alpha[index_second_dose],F3_Alpha[index_third_dose])
F_Beta =  c(F1_Beta[index_first_dose],F2_Beta[index_second_dose],F3_Beta[index_third_dose])
F_Delta =  c(F1_Delta[index_first_dose],F2_Delta[index_second_dose],F3_Delta[index_third_dose]) 
F_Omicron =  c(F1_Omicron[index_first_dose],F2_Omicron[index_second_dose],F3_Omicron[index_third_dose]) 
F_BA2 =  c(F1_BA2[index_first_dose],F2_BA2[index_second_dose],F3_BA2[index_third_dose]) 
F_BA5 =  c(F1_BA5[index_first_dose],F2_BA5[index_second_dose],F3_BA5[index_third_dose]) 

log10ED50_mean_tdep1 = log(F_D614G*solution_mean_tdep[,3],base = 10)
log10ED50_mean_tdep2 = log(F_Alpha*solution_mean_tdep[,3],base = 10)
log10ED50_mean_tdep3 = log(F_Beta*solution_mean_tdep[,3],base = 10)
log10ED50_mean_tdep4 = log(F_Delta*solution_mean_tdep[,3],base = 10)
log10ED50_mean_tdep5 = log(F_Omicron*solution_mean_tdep[,3],base = 10)
log10ED50_mean_tdep6 = log(F_BA2*solution_mean_tdep[,3],base = 10)
log10ED50_mean_tdep7 = log(F_BA5*solution_mean_tdep[,3],base = 10)

F_D614G_oneinj = c(F1_D614G[index_first_dose],F1_D614G[index_second_dose],F1_D614G[index_third_dose])
F_Alpha_oneinj = c(F1_Alpha[index_first_dose],F1_Alpha[index_second_dose],F1_Alpha[index_third_dose])
F_Beta_oneinj =  c(F1_Beta[index_first_dose],F1_Beta[index_second_dose],F1_Beta[index_third_dose])
F_Delta_oneinj =  c(F1_Delta[index_first_dose],F1_Delta[index_second_dose],F1_Delta[index_third_dose]) 
F_Omicron_oneinj =  c(F1_Omicron[index_first_dose],F1_Omicron[index_second_dose],F1_Omicron[index_third_dose]) 
F_BA2_oneinj =  c(F1_BA2[index_first_dose],F1_BA2[index_second_dose],F1_BA2[index_third_dose]) 
F_BA5_oneinj =  c(F1_BA5[index_first_dose],F1_BA5[index_second_dose],F1_BA5[index_third_dose]) 

F_D614G_twoinj = c(F1_D614G[index_first_dose],F2_D614G[index_second_dose],F2_D614G[index_third_dose])
F_Alpha_twoinj = c(F1_Alpha[index_first_dose],F2_Alpha[index_second_dose],F2_Alpha[index_third_dose])
F_Beta_twoinj =  c(F1_Beta[index_first_dose],F2_Beta[index_second_dose],F2_Beta[index_third_dose])
F_Delta_twoinj =  c(F1_Delta[index_first_dose],F2_Delta[index_second_dose],F2_Delta[index_third_dose]) 
F_Omicron_twoinj =  c(F1_Omicron[index_first_dose],F2_Omicron[index_second_dose],F2_Omicron[index_third_dose]) 
F_BA2_twoinj =  c(F1_BA2[index_first_dose],F2_BA2[index_second_dose],F2_BA2[index_third_dose]) 
F_BA5_twoinj =  c(F1_BA5[index_first_dose],F2_BA5[index_second_dose],F2_BA5[index_third_dose]) 

F_D614G_threeinj = c(F1_D614G[index_first_dose],F2_D614G[index_second_dose],F3_D614G[index_third_dose])
F_Alpha_threeinj = c(F1_Alpha[index_first_dose],F2_Alpha[index_second_dose],F3_Alpha[index_third_dose])
F_Beta_threeinj =  c(F1_Beta[index_first_dose],F2_Beta[index_second_dose],F3_Beta[index_third_dose])
F_Delta_threeinj =  c(F1_Delta[index_first_dose],F2_Delta[index_second_dose],F3_Delta[index_third_dose]) 
F_Omicron_threeinj =  c(F1_Omicron[index_first_dose],F2_Omicron[index_second_dose],F3_Omicron[index_third_dose]) 
F_BA2_threeinj =  c(F1_BA2[index_first_dose],F2_BA2[index_second_dose],F3_BA2[index_third_dose]) 
F_BA5_threeinj =  c(F1_BA5[index_first_dose],F2_BA5[index_second_dose],F3_BA5[index_third_dose]) 

log10ED50_mean_one_inj1 = log( F_D614G_oneinj*solution_mean_one_inj[,3],base = 10)
log10ED50_mean_one_inj2 = log( F_Alpha_oneinj*solution_mean_one_inj[,3],base = 10)
log10ED50_mean_one_inj3 = log( F_Beta_oneinj*solution_mean_one_inj[,3],base = 10)
log10ED50_mean_one_inj4 = log( F_Delta_oneinj*solution_mean_one_inj[,3],base = 10)
log10ED50_mean_one_inj5 = log( F_Omicron_oneinj*solution_mean_one_inj[,3],base = 10)
log10ED50_mean_one_inj6 = log( F_BA2_oneinj*solution_mean_one_inj[,3],base = 10)
log10ED50_mean_one_inj7 = log( F_BA5_oneinj*solution_mean_one_inj[,3],base = 10)

log10Ab_mean_one_inj = log(solution_mean_one_inj[,3],base = 10)

log10ED50_mean_two_inj1 = log( F_D614G_twoinj*solution_mean_two_inj[,3],base = 10)
log10ED50_mean_two_inj2 = log( F_Alpha_twoinj*solution_mean_two_inj[,3],base = 10)
log10ED50_mean_two_inj3 = log( F_Beta_twoinj*solution_mean_two_inj[,3],base = 10)
log10ED50_mean_two_inj4 = log( F_Delta_twoinj*solution_mean_two_inj[,3],base = 10)
log10ED50_mean_two_inj5 = log( F_Omicron_twoinj*solution_mean_two_inj[,3],base = 10)
log10ED50_mean_two_inj6 = log( F_BA2_twoinj*solution_mean_two_inj[,3],base = 10)
log10ED50_mean_two_inj7 = log( F_BA5_twoinj*solution_mean_two_inj[,3],base = 10)

log10Ab_mean_two_inj = log(solution_mean_two_inj[,3],base = 10)

log10ED50_mean_three_inj1 = log( F_D614G_threeinj*solution_mean_three_inj[,3],base = 10)
log10ED50_mean_three_inj2 = log( F_Alpha_threeinj*solution_mean_three_inj[,3],base = 10)
log10ED50_mean_three_inj3 = log(F_Beta_threeinj*solution_mean_three_inj[,3],base = 10)
log10ED50_mean_three_inj4 = log( F_Delta_threeinj*solution_mean_three_inj[,3],base = 10)
log10ED50_mean_three_inj5 = log( F_Omicron_threeinj*solution_mean_three_inj[,3],base = 10)
log10ED50_mean_three_inj6 = log(F_BA2_threeinj*solution_mean_three_inj[,3],base = 10)
log10ED50_mean_three_inj7 = log(F_BA5_threeinj*solution_mean_three_inj[,3],base = 10)

log10Ab_mean_three_inj = log(solution_mean_three_inj[,3],base = 10)

log10ED50_mean_neutra1 = log(F_D614G,base = 10)
log10ED50_mean_neutra2 = log(F_Alpha,base = 10)
log10ED50_mean_neutra3 = log(F_Beta,base = 10)
log10ED50_mean_neutra4 = log(F_Delta,base = 10)
log10ED50_mean_neutra5 = log(F_Omicron,base = 10)
log10ED50_mean_neutra6 = log(F_BA2,base = 10)
log10ED50_mean_neutra7 = log(F_BA5,base = 10)

mean_sampled_protect_BAU_one_inj= c()
mean_sampled_protect_BAU_two_inj= c()
mean_sampled_protect_BAU_three_inj= c()

mean_sampled_Tdect_one_inj1= c()
mean_sampled_Tdect_two_inj1= c()
mean_sampled_Tdect_three_inj1= c()

mean_sampled_Tdect_one_inj2= c()
mean_sampled_Tdect_two_inj2= c()
mean_sampled_Tdect_three_inj2= c()

mean_sampled_Tdect_one_inj3= c()
mean_sampled_Tdect_two_inj3= c()
mean_sampled_Tdect_three_inj3= c()

mean_sampled_Tdect_one_inj4= c()
mean_sampled_Tdect_two_inj4= c()
mean_sampled_Tdect_three_inj4= c()

mean_sampled_Tdect_one_inj5= c()
mean_sampled_Tdect_two_inj5= c()
mean_sampled_Tdect_three_inj5= c()

mean_sampled_Tdect_one_inj6= c()
mean_sampled_Tdect_two_inj6= c()
mean_sampled_Tdect_three_inj6= c()

mean_sampled_Tdect_one_inj7= c()
mean_sampled_Tdect_two_inj7= c()
mean_sampled_Tdect_three_inj7= c()


for (mc_inner in 1:N_MC_inner){
  pert_param_tdep = mean_param_tdep
  
  pert_param_tdep[1] = pert_param_tdep[1] +omega_logtheta_muS_M_tdep*rnorm(1,0)
  pert_param_tdep[2] = pert_param_tdep[2] +omega_log_fc_muS_M2_tdep*rnorm(1,0)
  pert_param_tdep[7] = pert_param_tdep[7] +omega_log_gamma_D614G_tdep*rnorm(1,0)
  
  solution_pert_one_inj  <- ode(y=x0 , times =time_integ_ODE, func = ODESystem,parms = c(2950,3000,pert_param_tdep))
  solution_pert_two_inj  <- ode(y=x0 , times =time_integ_ODE, func = ODESystem,parms = c(Mean_second_inj,3000,pert_param_tdep))
  solution_pert_three_inj  <- ode(y=x0, times =time_integ_ODE, func = ODESystem,parms = c(Mean_second_inj,Mean_third_inj,pert_param_tdep))
  
  log_theta_muS_M = pert_param_tdep[1]
  log_fc_M2 = pert_param_tdep[2]
  log_fc_M3 =pert_param_tdep[3]
  log_delta_Vac  =pert_param_tdep[4]
  log_delta_S =pert_param_tdep[5]
  log_delta_Ab  =pert_param_tdep[6]
  log_gamma_D614G =pert_param_tdep[7]
  log_gamma_Alpha =pert_param_tdep[8]
  log_gamma_Beta  =pert_param_tdep[9]
  log_gamma_Delta =pert_param_tdep[10]
  log_gamma_Omicron =pert_param_tdep[11]
  log_gamma_BA2 =pert_param_tdep[12]
  log_gamma_BA5 =pert_param_tdep[13]
  log_diff_gamma_D614G_secondinj =pert_param_tdep[14]
  log_diff_gamma_Alpha_secondinj =pert_param_tdep[15]
  log_diff_gamma_Beta_secondinj  =pert_param_tdep[16]
  log_diff_gamma_Delta_secondinj =pert_param_tdep[17]
  log_diff_gamma_Omicron_secondinj =pert_param_tdep[18]
  log_diff_gamma_BA2_secondinj =pert_param_tdep[19]
  log_diff_gamma_BA5_secondinj =pert_param_tdep[20]
  log_diff_gamma_D614G_thirdinj =pert_param_tdep[21]
  log_diff_gamma_Alpha_thirdinj  =pert_param_tdep[22]
  log_diff_gamma_Beta_thirdinj   =pert_param_tdep[23]
  log_diff_gamma_Delta_thirdinj  =pert_param_tdep[24]
  log_diff_gamma_Omicron_thirdinj =pert_param_tdep[25]
  log_diff_gamma_BA2_thirdinj =pert_param_tdep[26]
  log_diff_gamma_BA5_thirdinj =pert_param_tdep[27]
  
  gamma_D614G_firstinj = exp(log_gamma_D614G)
  gamma_Alpha_firstinj = exp(log_gamma_D614G+log_gamma_Alpha)
  gamma_Beta_firstinj =  exp(log_gamma_D614G+log_gamma_Beta)
  gamma_Delta_firstinj = exp(log_gamma_D614G+log_gamma_Delta)
  gamma_Omicron_firstinj = exp(log_gamma_D614G+log_gamma_Omicron)
  gamma_BA2_firstinj = exp(log_gamma_D614G+log_gamma_BA2)
  gamma_BA5_firstinj = exp(log_gamma_D614G+log_gamma_BA5)
  
  diff_gamma_D614G_secondinj =  exp(log_diff_gamma_D614G_secondinj)
  diff_gamma_Alpha_secondinj =  exp(log_diff_gamma_D614G_secondinj+log_diff_gamma_Alpha_secondinj)
  diff_gamma_Beta_secondinj  =  exp(log_diff_gamma_D614G_secondinj+log_diff_gamma_Beta_secondinj)
  diff_gamma_Delta_secondinj  =  exp(log_diff_gamma_D614G_secondinj+log_diff_gamma_Delta_secondinj)
  diff_gamma_Omicron_secondinj  =  exp(log_diff_gamma_D614G_secondinj+log_diff_gamma_Omicron_secondinj)
  diff_gamma_BA2_secondinj  =  exp(log_diff_gamma_D614G_secondinj+log_diff_gamma_BA2_secondinj)
  diff_gamma_BA5_secondinj  =  exp(log_diff_gamma_D614G_secondinj+log_diff_gamma_BA5_secondinj)
  
  diff_gamma_D614G_thirdinj =  exp(log_diff_gamma_D614G_thirdinj)
  diff_gamma_Alpha_thirdinj =  exp(log_diff_gamma_D614G_thirdinj+log_diff_gamma_Alpha_thirdinj)
  diff_gamma_Beta_thirdinj =  exp(log_diff_gamma_D614G_thirdinj+log_diff_gamma_Beta_thirdinj)
  diff_gamma_Delta_thirdinj  =  exp(log_diff_gamma_D614G_thirdinj+log_diff_gamma_Delta_thirdinj)
  diff_gamma_Omicron_thirdinj  =  exp(log_diff_gamma_D614G_thirdinj+log_diff_gamma_Omicron_thirdinj)
  diff_gamma_BA2_thirdinj  =  exp(log_diff_gamma_D614G_thirdinj+log_diff_gamma_BA2_thirdinj)
  diff_gamma_BA5_thirdinj  =  exp(log_diff_gamma_D614G_thirdinj+log_diff_gamma_BA5_thirdinj)
  
  gamma_D614G_secondinj = gamma_D614G_firstinj*diff_gamma_D614G_secondinj 
  gamma_Alpha_secondinj = gamma_Alpha_firstinj*diff_gamma_Alpha_secondinj
  gamma_Beta_secondinj = gamma_Beta_firstinj*diff_gamma_Beta_secondinj 
  gamma_Delta_secondinj = gamma_Delta_firstinj*diff_gamma_Delta_secondinj 
  gamma_Omicron_secondinj = gamma_Omicron_firstinj*diff_gamma_Omicron_secondinj 
  gamma_BA2_secondinj = gamma_BA2_firstinj*diff_gamma_BA2_secondinj 
  gamma_BA5_secondinj = gamma_BA5_firstinj*diff_gamma_BA5_secondinj 
  
  gamma_D614G_thirdinj = gamma_D614G_firstinj*diff_gamma_D614G_thirdinj
  gamma_Alpha_thirdinj = gamma_Alpha_firstinj*diff_gamma_Alpha_thirdinj
  gamma_Beta_thirdinj = gamma_Beta_firstinj*diff_gamma_Beta_thirdinj 
  gamma_Delta_thirdinj = gamma_Delta_firstinj*diff_gamma_Delta_thirdinj
  gamma_Omicron_thirdinj = gamma_Omicron_firstinj*diff_gamma_Omicron_thirdinj 
  gamma_BA2_thirdinj = gamma_BA2_firstinj*diff_gamma_BA2_thirdinj 
  gamma_BA5_thirdinj = gamma_BA5_firstinj*diff_gamma_BA5_thirdinj 
  
  F1_D614G =gamma_D614G_firstinj*rep(1,1,length(time_integ_ODE))
  F1_Alpha = gamma_Alpha_firstinj*rep(1,1,length(time_integ_ODE))
  F1_Beta = gamma_Beta_firstinj*rep(1,1,length(time_integ_ODE))
  F1_Delta = gamma_Delta_firstinj*rep(1,1,length(time_integ_ODE))
  F1_Omicron = gamma_Omicron_firstinj*rep(1,1,length(time_integ_ODE))
  F1_BA2 = gamma_BA2_firstinj*rep(1,1,length(time_integ_ODE))
  F1_BA5 = gamma_BA5_firstinj*rep(1,1,length(time_integ_ODE))
  
  F2_D614G = gamma_D614G_secondinj*rep(1,1,length(time_integ_ODE))
  F2_Alpha = gamma_Alpha_secondinj*rep(1,1,length(time_integ_ODE))
  F2_Beta = gamma_Beta_secondinj*rep(1,1,length(time_integ_ODE))
  F2_Delta = gamma_Delta_secondinj*rep(1,1,length(time_integ_ODE))
  F2_Omicron =gamma_Omicron_secondinj*rep(1,1,length(time_integ_ODE))
  F2_BA2 = gamma_BA2_secondinj*rep(1,1,length(time_integ_ODE))
  F2_BA5 = gamma_BA5_secondinj*rep(1,1,length(time_integ_ODE))
  
  F3_D614G =gamma_D614G_thirdinj*rep(1,1,length(time_integ_ODE))
  F3_Alpha =gamma_Alpha_thirdinj*rep(1,1,length(time_integ_ODE))
  F3_Beta =gamma_Beta_thirdinj*rep(1,1,length(time_integ_ODE))
  F3_Delta =gamma_Delta_thirdinj*rep(1,1,length(time_integ_ODE))
  F3_Omicron = gamma_Omicron_thirdinj*rep(1,1,length(time_integ_ODE))
  F3_BA2 = gamma_BA2_thirdinj*rep(1,1,length(time_integ_ODE))
  F3_BA5 = gamma_BA5_thirdinj*rep(1,1,length(time_integ_ODE))
  
  F_D614G = c(F1_D614G[index_first_dose],F2_D614G[index_second_dose],F3_D614G[index_third_dose])
  F_Alpha = c(F1_Alpha[index_first_dose],F2_Alpha[index_second_dose],F3_Alpha[index_third_dose])
  F_Beta =  c(F1_Beta[index_first_dose],F2_Beta[index_second_dose],F3_Beta[index_third_dose])
  F_Delta =  c(F1_Delta[index_first_dose],F2_Delta[index_second_dose],F3_Delta[index_third_dose]) 
  F_Omicron =  c(F1_Omicron[index_first_dose],F2_Omicron[index_second_dose],F3_Omicron[index_third_dose]) 
  F_BA2 =  c(F1_BA2[index_first_dose],F2_BA2[index_second_dose],F3_BA2[index_third_dose]) 
  F_BA5 =  c(F1_BA5[index_first_dose],F2_BA5[index_second_dose],F3_BA5[index_third_dose]) 
  
  F_D614G_oneinj = c(F1_D614G[index_first_dose],F1_D614G[index_second_dose],F1_D614G[index_third_dose])
  F_Alpha_oneinj = c(F1_Alpha[index_first_dose],F1_Alpha[index_second_dose],F1_Alpha[index_third_dose])
  F_Beta_oneinj =  c(F1_Beta[index_first_dose],F1_Beta[index_second_dose],F1_Beta[index_third_dose])
  F_Delta_oneinj =  c(F1_Delta[index_first_dose],F1_Delta[index_second_dose],F1_Delta[index_third_dose]) 
  F_Omicron_oneinj =  c(F1_Omicron[index_first_dose],F1_Omicron[index_second_dose],F1_Omicron[index_third_dose]) 
  F_BA2_oneinj =  c(F1_BA2[index_first_dose],F1_BA2[index_second_dose],F1_BA2[index_third_dose]) 
  F_BA5_oneinj =  c(F1_BA5[index_first_dose],F1_BA5[index_second_dose],F1_BA5[index_third_dose]) 
  
  F_D614G_twoinj = c(F1_D614G[index_first_dose],F2_D614G[index_second_dose],F2_D614G[index_third_dose])
  F_Alpha_twoinj = c(F1_Alpha[index_first_dose],F2_Alpha[index_second_dose],F2_Alpha[index_third_dose])
  F_Beta_twoinj =  c(F1_Beta[index_first_dose],F2_Beta[index_second_dose],F2_Beta[index_third_dose])
  F_Delta_twoinj =  c(F1_Delta[index_first_dose],F2_Delta[index_second_dose],F2_Delta[index_third_dose]) 
  F_Omicron_twoinj =  c(F1_Omicron[index_first_dose],F2_Omicron[index_second_dose],F2_Omicron[index_third_dose]) 
  F_BA2_twoinj =  c(F1_BA2[index_first_dose],F2_BA2[index_second_dose],F2_BA2[index_third_dose]) 
  F_BA5_twoinj =  c(F1_BA5[index_first_dose],F2_BA5[index_second_dose],F2_BA5[index_third_dose]) 
  
  F_D614G_threeinj = c(F1_D614G[index_first_dose],F2_D614G[index_second_dose],F3_D614G[index_third_dose])
  F_Alpha_threeinj = c(F1_Alpha[index_first_dose],F2_Alpha[index_second_dose],F3_Alpha[index_third_dose])
  F_Beta_threeinj =  c(F1_Beta[index_first_dose],F2_Beta[index_second_dose],F3_Beta[index_third_dose])
  F_Delta_threeinj =  c(F1_Delta[index_first_dose],F2_Delta[index_second_dose],F3_Delta[index_third_dose]) 
  F_Omicron_threeinj =  c(F1_Omicron[index_first_dose],F2_Omicron[index_second_dose],F3_Omicron[index_third_dose]) 
  F_BA2_threeinj =  c(F1_BA2[index_first_dose],F2_BA2[index_second_dose],F3_BA2[index_third_dose]) 
  F_BA5_threeinj =  c(F1_BA5[index_first_dose],F2_BA5[index_second_dose],F3_BA5[index_third_dose]) 
  
  log10ED50_pert_one_inj1 = log( F_D614G_oneinj*solution_pert_one_inj[,3],base = 10)
  log10ED50_pert_one_inj2 = log( F_Alpha_oneinj*solution_pert_one_inj[,3],base = 10)
  log10ED50_pert_one_inj3 = log( F_Beta_oneinj*solution_pert_one_inj[,3],base = 10)
  log10ED50_pert_one_inj4 = log( F_Delta_oneinj*solution_pert_one_inj[,3],base = 10)
  log10ED50_pert_one_inj5 = log( F_Omicron_oneinj*solution_pert_one_inj[,3],base = 10)
  log10ED50_pert_one_inj6 = log( F_BA2_oneinj*solution_pert_one_inj[,3],base = 10)
  log10ED50_pert_one_inj7 = log( F_BA5_oneinj*solution_pert_one_inj[,3],base = 10)
  
  log10Ab_pert_one_inj = log(solution_pert_one_inj[,3],base = 10)
 
  log10ED50_pert_two_inj1 = log(F_D614G_twoinj*solution_pert_two_inj[,3],base = 10)
  log10ED50_pert_two_inj2 = log( F_Alpha_twoinj*solution_pert_two_inj[,3],base = 10)
  log10ED50_pert_two_inj3 = log( F_Beta_twoinj*solution_pert_two_inj[,3],base = 10)
  log10ED50_pert_two_inj4 = log( F_Delta_twoinj*solution_pert_two_inj[,3],base = 10)
  log10ED50_pert_two_inj5 = log(F_Omicron_twoinj*solution_pert_two_inj[,3],base = 10)
  log10ED50_pert_two_inj6 = log(F_BA2_twoinj*solution_pert_two_inj[,3],base = 10)
  log10ED50_pert_two_inj7 = log(F_BA5_twoinj*solution_pert_two_inj[,3],base = 10)
  
  log10Ab_pert_two_inj = log(solution_pert_two_inj[,3],base = 10)
 
  log10ED50_pert_three_inj1 = log( F_D614G_threeinj*solution_pert_three_inj[,3],base = 10)
  log10ED50_pert_three_inj2 = log( F_Alpha_threeinj*solution_pert_three_inj[,3],base = 10)
  log10ED50_pert_three_inj3 = log(F_Beta_threeinj*solution_pert_three_inj[,3],base = 10)
  log10ED50_pert_three_inj4 = log(F_Delta_threeinj*solution_pert_three_inj[,3],base = 10)
  log10ED50_pert_three_inj5 = log(F_Omicron_threeinj*solution_pert_three_inj[,3],base = 10)
  log10ED50_pert_three_inj6 = log(F_BA2_threeinj*solution_pert_three_inj[,3],base = 10)
  log10ED50_pert_three_inj7 = log(F_BA5_threeinj*solution_pert_three_inj[,3],base = 10)
  
  log10Ab_pert_three_inj = log(solution_pert_three_inj[,3],base = 10)
  
  index_lastUpperProtection =  max(which( log10Ab_pert_one_inj >= log10_BAU_protection_treeshold))
  if ( index_lastUpperProtection != -Inf){
    time_pert_Protection_oneinj=  time_integ_ODE[ index_lastUpperProtection+1] 
  }else{
    time_pert_Protection_oneinj = 0
  }
  
  index_lastUpperProtection =  max(which( log10Ab_pert_two_inj >= log10_BAU_protection_treeshold))
  if ( index_lastUpperProtection != -Inf){
    time_pert_Protection_twoinj=  time_integ_ODE[ index_lastUpperProtection+1] - Mean_second_inj
  }else{
    time_pert_Protection_twoinj = 0
  }
  
  index_lastUpperProtection =  max(which( log10Ab_pert_three_inj >= log10_BAU_protection_treeshold))
  if ( index_lastUpperProtection != -Inf){
    time_pert_Protection_threeinj=  time_integ_ODE[ index_lastUpperProtection+1] - Mean_third_inj
  }else{
    time_pert_Protection_threeinj = 0
  }
  
  
  mean_sampled_protect_BAU_one_inj = rbind(mean_sampled_protect_BAU_one_inj, time_pert_Protection_oneinj)
  mean_sampled_protect_BAU_two_inj = rbind(mean_sampled_protect_BAU_two_inj, time_pert_Protection_twoinj)
  mean_sampled_protect_BAU_three_inj = rbind(mean_sampled_protect_BAU_three_inj, time_pert_Protection_threeinj)
  
  
  index_lastupperLOD1 = max(which( log10ED50_pert_one_inj1 >= log10_LOD_treeshold))
  if (index_lastupperLOD1 != -Inf){
    time_pert_threesholdone_inj1=  time_integ_ODE[index_lastupperLOD1+1] 
  }else{
    time_pert_threesholdone_inj1 = 0
  }
  
  index_lastupperLOD2 = max(which( log10ED50_pert_one_inj2 >= log10_LOD_treeshold))
  if (index_lastupperLOD2 != -Inf){
    time_pert_threesholdone_inj2 = time_integ_ODE[index_lastupperLOD2+1] 
  }else{
    time_pert_threesholdone_inj2= 0
  }
  
  index_lastupperLOD3 = max(which( log10ED50_pert_one_inj3 >= log10_LOD_treeshold))
  if (index_lastupperLOD3 != -Inf){
    time_pert_threesholdone_inj3 =  time_integ_ODE[index_lastupperLOD3+1] 
  }else{
    time_pert_threesholdone_inj3= 0
  }
  
  index_lastupperLOD4 = max(which( log10ED50_pert_one_inj4>= log10_LOD_treeshold))
  if (index_lastupperLOD4 != -Inf){
    time_pert_threesholdone_inj4=  time_integ_ODE[index_lastupperLOD4+1] 
  }else{
    time_pert_threesholdone_inj4 = 0
  }
  
  index_lastupperLOD5 = max(which( log10ED50_pert_one_inj5>= log10_LOD_treeshold))
  if (index_lastupperLOD5 != -Inf){
    time_pert_threesholdone_inj5=  time_integ_ODE[index_lastupperLOD5+1] 
  }else{
    time_pert_threesholdone_inj5 = 0
  }
  
  index_lastupperLOD6 = max(which( log10ED50_pert_one_inj6>= log10_LOD_treeshold))
  if (index_lastupperLOD6 != -Inf){
    time_pert_threesholdone_inj6=  time_integ_ODE[index_lastupperLOD6+1] 
  }else{
    time_pert_threesholdone_inj6 = 0
  }
  
  index_lastupperLOD7 = max(which( log10ED50_pert_one_inj7>= log10_LOD_treeshold))
  if (index_lastupperLOD7 != -Inf){
    time_pert_threesholdone_inj7=  time_integ_ODE[index_lastupperLOD7+1] 
  }else{
    time_pert_threesholdone_inj7 = 0
  }
  
  mean_sampled_Tdect_one_inj1 =rbind(mean_sampled_Tdect_one_inj1, time_pert_threesholdone_inj1)
  mean_sampled_Tdect_one_inj2 =rbind(mean_sampled_Tdect_one_inj2, time_pert_threesholdone_inj2)
  mean_sampled_Tdect_one_inj3 =rbind(mean_sampled_Tdect_one_inj3, time_pert_threesholdone_inj3)
  mean_sampled_Tdect_one_inj4 =rbind(mean_sampled_Tdect_one_inj4, time_pert_threesholdone_inj4)
  mean_sampled_Tdect_one_inj5 =rbind(mean_sampled_Tdect_one_inj5, time_pert_threesholdone_inj5)
  mean_sampled_Tdect_one_inj6 =rbind(mean_sampled_Tdect_one_inj6, time_pert_threesholdone_inj6)
  mean_sampled_Tdect_one_inj7 =rbind(mean_sampled_Tdect_one_inj7, time_pert_threesholdone_inj7)
  
  index_lastupperLOD1 = max(which( log10ED50_pert_two_inj1 >= log10_LOD_treeshold))
  if (index_lastupperLOD1 != -Inf){
    time_pert_threesholdtwo_inj1=  time_integ_ODE[index_lastupperLOD1+1] - Mean_second_inj
  }else{
    time_pert_threesholdtwo_inj1 = 0
  }
  
  index_lastupperLOD2 = max(which( log10ED50_pert_two_inj2 >= log10_LOD_treeshold))
  if (index_lastupperLOD2 != -Inf){
    time_pert_threesholdtwo_inj2 = time_integ_ODE[index_lastupperLOD2+1] - Mean_second_inj
  }else{
    time_pert_threesholdtwo_inj2= 0
  }
  
  index_lastupperLOD3 = max(which( log10ED50_pert_two_inj3 >= log10_LOD_treeshold))
  if (index_lastupperLOD3 != -Inf){
    time_pert_threesholdtwo_inj3 =  time_integ_ODE[index_lastupperLOD3+1] - Mean_second_inj
  }else{
    time_pert_threesholdtwo_inj3= 0
  }
  
  index_lastupperLOD4 = max(which( log10ED50_pert_two_inj4>= log10_LOD_treeshold))
  if (index_lastupperLOD4 != -Inf){
    time_pert_threesholdtwo_inj4=  time_integ_ODE[index_lastupperLOD4+1] - Mean_second_inj
  }else{
    time_pert_threesholdtwo_inj4 = 0
  }
  
  index_lastupperLOD5= max(which( log10ED50_pert_two_inj5>= log10_LOD_treeshold))
  if (index_lastupperLOD5 != -Inf){
    time_pert_threesholdtwo_inj5=  time_integ_ODE[index_lastupperLOD5+1] - Mean_second_inj
  }else{
    time_pert_threesholdtwo_inj5 = 0
  }
  
  index_lastupperLOD6= max(which( log10ED50_pert_two_inj6>= log10_LOD_treeshold))
  if (index_lastupperLOD6 != -Inf){
    time_pert_threesholdtwo_inj6=  time_integ_ODE[index_lastupperLOD6+1] - Mean_second_inj
  }else{
    time_pert_threesholdtwo_inj6 = 0
  }
  
  index_lastupperLOD7= max(which( log10ED50_pert_two_inj7>= log10_LOD_treeshold))
  if (index_lastupperLOD7 != -Inf){
    time_pert_threesholdtwo_inj7=  time_integ_ODE[index_lastupperLOD7+1] - Mean_second_inj
  }else{
    time_pert_threesholdtwo_inj7 = 0
  }
  
  mean_sampled_Tdect_two_inj1 =rbind(mean_sampled_Tdect_two_inj1, time_pert_threesholdtwo_inj1)
  mean_sampled_Tdect_two_inj2 =rbind(mean_sampled_Tdect_two_inj2, time_pert_threesholdtwo_inj2)
  mean_sampled_Tdect_two_inj3 =rbind(mean_sampled_Tdect_two_inj3, time_pert_threesholdtwo_inj3)
  mean_sampled_Tdect_two_inj4 =rbind(mean_sampled_Tdect_two_inj4, time_pert_threesholdtwo_inj4)
  mean_sampled_Tdect_two_inj5 =rbind(mean_sampled_Tdect_two_inj5, time_pert_threesholdtwo_inj5)
  mean_sampled_Tdect_two_inj6 =rbind(mean_sampled_Tdect_two_inj6, time_pert_threesholdtwo_inj6)
  mean_sampled_Tdect_two_inj7 =rbind(mean_sampled_Tdect_two_inj7, time_pert_threesholdtwo_inj7)
  
  index_lastupperLOD1 = max(which( log10ED50_pert_three_inj1 >= log10_LOD_treeshold))
  if (index_lastupperLOD1 != -Inf){
    time_pert_threesholdthree_inj1=  time_integ_ODE[index_lastupperLOD1+1] -Mean_third_inj
  }else{
    time_pert_threesholdthree_inj1 = 0
  }
  
  index_lastupperLOD2 = max(which( log10ED50_pert_three_inj2 >= log10_LOD_treeshold))
  if (index_lastupperLOD2 != -Inf){
    time_pert_threesholdthree_inj2 = time_integ_ODE[index_lastupperLOD2+1] -Mean_third_inj
  }else{
    time_pert_threesholdthree_inj2= 0
  }
  
  index_lastupperLOD3 = max(which( log10ED50_pert_three_inj3 >= log10_LOD_treeshold))
  if (index_lastupperLOD3 != -Inf){
    time_pert_threesholdthree_inj3 =  time_integ_ODE[index_lastupperLOD3+1] -Mean_third_inj
  }else{
    time_pert_threesholdthree_inj3= 0
  }
  
  index_lastupperLOD4 = max(which( log10ED50_pert_three_inj4>= log10_LOD_treeshold))
  if (index_lastupperLOD4 != -Inf){
    time_pert_threesholdthree_inj4=  time_integ_ODE[index_lastupperLOD4+1] - Mean_third_inj
  }else{
    time_pert_threesholdthree_inj4 = 0
  }
  
  index_lastupperLOD5 = max(which( log10ED50_pert_three_inj5>= log10_LOD_treeshold))
  if (index_lastupperLOD5 != -Inf){
    time_pert_threesholdthree_inj5=  time_integ_ODE[index_lastupperLOD5+1] - Mean_third_inj
  }else{
    time_pert_threesholdthree_inj5 = 0
  }
  
  index_lastupperLOD6 = max(which( log10ED50_pert_three_inj6>= log10_LOD_treeshold))
  if (index_lastupperLOD6 != -Inf){
    time_pert_threesholdthree_inj6=  time_integ_ODE[index_lastupperLOD6+1] - Mean_third_inj
  }else{
    time_pert_threesholdthree_inj6 = 0
  }
  
  index_lastupperLOD7 = max(which( log10ED50_pert_three_inj7>= log10_LOD_treeshold))
  if (index_lastupperLOD7 != -Inf){
    time_pert_threesholdthree_inj7=  time_integ_ODE[index_lastupperLOD7+1] - Mean_third_inj
  }else{
    time_pert_threesholdthree_inj7 = 0
  }
  
  mean_sampled_Tdect_three_inj1 =rbind(mean_sampled_Tdect_three_inj1, time_pert_threesholdthree_inj1)
  mean_sampled_Tdect_three_inj2 =rbind(mean_sampled_Tdect_three_inj2, time_pert_threesholdthree_inj2)
  mean_sampled_Tdect_three_inj3 =rbind(mean_sampled_Tdect_three_inj3, time_pert_threesholdthree_inj3)
  mean_sampled_Tdect_three_inj4 =rbind(mean_sampled_Tdect_three_inj4, time_pert_threesholdthree_inj4)
  mean_sampled_Tdect_three_inj5 =rbind(mean_sampled_Tdect_three_inj5, time_pert_threesholdthree_inj5)
  mean_sampled_Tdect_three_inj6 =rbind(mean_sampled_Tdect_three_inj6, time_pert_threesholdthree_inj6)
  mean_sampled_Tdect_three_inj7 =rbind(mean_sampled_Tdect_three_inj7, time_pert_threesholdthree_inj7)
}

mean_protect_BAU_one_inj = ecdf(mean_sampled_protect_BAU_one_inj) 
mean_protect_BAU_two_inj = ecdf(mean_sampled_protect_BAU_two_inj)
mean_protect_BAU_three_inj = ecdf(mean_sampled_protect_BAU_three_inj)

mean_protect_one_inj  = 1- mean_protect_BAU_one_inj(time_integ_ODE)
mean_protect_two_inj  = 1- mean_protect_BAU_two_inj(time_integ_ODE)
mean_protect_three_inj  = 1- mean_protect_BAU_three_inj(time_integ_ODE)

mean_Tdect_one_inj1 = ecdf(mean_sampled_Tdect_one_inj1)
mean_Tdect_one_inj2 = ecdf(mean_sampled_Tdect_one_inj2)
mean_Tdect_one_inj3 = ecdf(mean_sampled_Tdect_one_inj3)
mean_Tdect_one_inj4 = ecdf(mean_sampled_Tdect_one_inj4)
mean_Tdect_one_inj5 = ecdf(mean_sampled_Tdect_one_inj5)
mean_Tdect_one_inj6 = ecdf(mean_sampled_Tdect_one_inj6)
mean_Tdect_one_inj7 = ecdf(mean_sampled_Tdect_one_inj7)

mean_detect_one_inj1 = 1 - mean_Tdect_one_inj1(time_integ_ODE)
mean_detect_one_inj2 = 1 - mean_Tdect_one_inj2(time_integ_ODE)
mean_detect_one_inj3 = 1 - mean_Tdect_one_inj3(time_integ_ODE)
mean_detect_one_inj4 = 1 - mean_Tdect_one_inj4(time_integ_ODE)
mean_detect_one_inj5 = 1 - mean_Tdect_one_inj5(time_integ_ODE)
mean_detect_one_inj6 = 1 - mean_Tdect_one_inj6(time_integ_ODE)
mean_detect_one_inj7 = 1 - mean_Tdect_one_inj7(time_integ_ODE)

mean_Tdect_two_inj1 = ecdf(mean_sampled_Tdect_two_inj1)
mean_Tdect_two_inj2 = ecdf(mean_sampled_Tdect_two_inj2)
mean_Tdect_two_inj3 = ecdf(mean_sampled_Tdect_two_inj3)
mean_Tdect_two_inj4 = ecdf(mean_sampled_Tdect_two_inj4)
mean_Tdect_two_inj5 = ecdf(mean_sampled_Tdect_two_inj5)
mean_Tdect_two_inj6 = ecdf(mean_sampled_Tdect_two_inj6)
mean_Tdect_two_inj7 = ecdf(mean_sampled_Tdect_two_inj7)

mean_detect_two_inj1 = 1 - mean_Tdect_two_inj1(time_integ_ODE)
mean_detect_two_inj2 = 1 - mean_Tdect_two_inj2(time_integ_ODE)
mean_detect_two_inj3 = 1 - mean_Tdect_two_inj3(time_integ_ODE)
mean_detect_two_inj4 = 1 - mean_Tdect_two_inj4(time_integ_ODE)
mean_detect_two_inj5 = 1 - mean_Tdect_two_inj5(time_integ_ODE)
mean_detect_two_inj6 = 1 - mean_Tdect_two_inj6(time_integ_ODE)
mean_detect_two_inj7 = 1 - mean_Tdect_two_inj7(time_integ_ODE)

mean_Tdect_three_inj1 = ecdf(mean_sampled_Tdect_three_inj1)
mean_Tdect_three_inj2 = ecdf(mean_sampled_Tdect_three_inj2)
mean_Tdect_three_inj3 = ecdf(mean_sampled_Tdect_three_inj3)
mean_Tdect_three_inj4 = ecdf(mean_sampled_Tdect_three_inj4)
mean_Tdect_three_inj5 = ecdf(mean_sampled_Tdect_three_inj5)
mean_Tdect_three_inj6 = ecdf(mean_sampled_Tdect_three_inj6)
mean_Tdect_three_inj7 = ecdf(mean_sampled_Tdect_three_inj7)

mean_detect_three_inj1 = 1 - mean_Tdect_three_inj1(time_integ_ODE)
mean_detect_three_inj2 = 1 - mean_Tdect_three_inj2(time_integ_ODE)
mean_detect_three_inj3 = 1 - mean_Tdect_three_inj3(time_integ_ODE)
mean_detect_three_inj4 = 1 - mean_Tdect_three_inj4(time_integ_ODE)
mean_detect_three_inj5 = 1 - mean_Tdect_three_inj5(time_integ_ODE)
mean_detect_three_inj6 = 1 - mean_Tdect_three_inj6(time_integ_ODE)
mean_detect_three_inj7 = 1 - mean_Tdect_three_inj7(time_integ_ODE)

matrix_protect_BAU_one_inj= c()
matrix_protect_BAU_two_inj= c()
matrix_protect_BAU_three_inj= c()


matrix_time_threeshold_one_inj1 =c()
matrix_time_threeshold_one_inj2 =c()
matrix_time_threeshold_one_inj3 =c()
matrix_time_threeshold_one_inj4 =c()
matrix_time_threeshold_one_inj5 =c()
matrix_time_threeshold_one_inj6 =c()
matrix_time_threeshold_one_inj7 =c()

matrix_time_threeshold_two_inj1 =c()
matrix_time_threeshold_two_inj2 =c()
matrix_time_threeshold_two_inj3 =c()
matrix_time_threeshold_two_inj4 =c()
matrix_time_threeshold_two_inj5 =c()
matrix_time_threeshold_two_inj6 =c()
matrix_time_threeshold_two_inj7 =c()

matrix_time_threeshold_three_inj1 =c()
matrix_time_threeshold_three_inj2 =c()
matrix_time_threeshold_three_inj3 =c()
matrix_time_threeshold_three_inj4 =c()
matrix_time_threeshold_three_inj5 =c()
matrix_time_threeshold_three_inj6 =c()
matrix_time_threeshold_three_inj7 =c()

matrix_log10ED50_tdep1 =c()
matrix_log10ED50_tdep2 =c()
matrix_log10ED50_tdep3 =c()
matrix_log10ED50_tdep4 =c()
matrix_log10ED50_tdep5 =c()
matrix_log10ED50_tdep6 =c()
matrix_log10ED50_tdep7 =c()

matrix_log10Ab_tdep = c() 

matrix_log10ED50_neutra1 =c()
matrix_log10ED50_neutra2 =c()
matrix_log10ED50_neutra3 =c()
matrix_log10ED50_neutra4 =c()
matrix_log10ED50_neutra5 =c()
matrix_log10ED50_neutra6 =c()
matrix_log10ED50_neutra7 =c()

for (mc in 1:N_MC){
  
  if (mc%%50 ==0){
    print(mc)    
  }
  
  # out_try_catch <- tryCatch({  
  
  sampled_pert_tdep=  t(Chol_decomp_Variance_est_param_tdep)%*%rnorm(nb_param_est_tdep,0)
 
  pert_param_ini_tdep <-   c(log_theta_muS_M_tdep+ sampled_pert_tdep[1],log_fc_M2_tdep+ sampled_pert_tdep[2],log_fc_M3_tdep+ sampled_pert_tdep[3],
                                 log_delta_Vac_tdep,log_delta_S_tdep,log_delta_Ab_tdep+ sampled_pert_tdep[4],
                                 log_gamma_D614G_tdep+ sampled_pert_tdep[5],log_gamma_Alpha_tdep+ sampled_pert_tdep[6],log_gamma_Beta_tdep+ sampled_pert_tdep[7],
                                 log_gamma_Delta_tdep+ sampled_pert_tdep[8],log_gamma_Omicron_tdep+ sampled_pert_tdep[9],
                                 log_gamma_BA2_tdep+ sampled_pert_tdep[10],log_gamma_BA5_tdep+ sampled_pert_tdep[11],
                                 log_diff_gamma_D614G_secondinj_tdep+ sampled_pert_tdep[12],log_diff_gamma_Alpha_secondinj_tdep,log_diff_gamma_Beta_secondinj_tdep,
                                 log_diff_gamma_Delta_secondinj_tdep,log_diff_gamma_Omicron_secondinj_tdep,
                                 log_diff_gamma_BA2_secondinj_tdep,log_diff_gamma_BA5_secondinj_tdep,
                                 log_diff_gamma_D614G_thirdinj_tdep+ sampled_pert_tdep[13],log_diff_gamma_Alpha_thirdinj_tdep+ sampled_pert_tdep[14],log_diff_gamma_Beta_thirdinj_tdep+ sampled_pert_tdep[15],
                                 log_diff_gamma_Delta_thirdinj_tdep+ sampled_pert_tdep[16],log_diff_gamma_Omicron_thirdinj_tdep+ sampled_pert_tdep[17],
                                 log_diff_gamma_BA2_thirdinj_tdep+ sampled_pert_tdep[18],log_diff_gamma_BA5_thirdinj_tdep+ sampled_pert_tdep[19])

  
  
  solution_pert_tdep  <- ode(y=x0 , times =time_integ_ODE, func = ODESystem,parms = c(Mean_second_inj,Mean_third_inj,pert_param_ini_tdep))
  log10Ab_pert_tdep = log(solution_pert_tdep[,3],base = 10)
  
  log_theta_muS_M = pert_param_ini_tdep[1]
  log_fc_M2 = pert_param_ini_tdep[2]
  log_fc_M3 =pert_param_ini_tdep[3]
  log_delta_Vac  =pert_param_ini_tdep[4]
  log_delta_S =pert_param_ini_tdep[5]
  log_delta_Ab  =pert_param_ini_tdep[6]
  log_gamma_D614G =pert_param_ini_tdep[7]
  log_gamma_Alpha =pert_param_ini_tdep[8]
  log_gamma_Beta  =pert_param_ini_tdep[9]
  log_gamma_Delta =pert_param_ini_tdep[10]
  log_gamma_Omicron =pert_param_ini_tdep[11]
  log_gamma_BA2 =pert_param_ini_tdep[12]
  log_gamma_BA5 =pert_param_ini_tdep[13]
  log_diff_gamma_D614G_secondinj =pert_param_ini_tdep[14]
  log_diff_gamma_Alpha_secondinj =pert_param_ini_tdep[15]
  log_diff_gamma_Beta_secondinj  =pert_param_ini_tdep[16]
  log_diff_gamma_Delta_secondinj =pert_param_ini_tdep[17]
  log_diff_gamma_Omicron_secondinj =pert_param_ini_tdep[18]
  log_diff_gamma_BA2_secondinj =pert_param_ini_tdep[19]
  log_diff_gamma_BA5_secondinj =pert_param_ini_tdep[20]
  log_diff_gamma_D614G_thirdinj =pert_param_ini_tdep[21]
  log_diff_gamma_Alpha_thirdinj  =pert_param_ini_tdep[22]
  log_diff_gamma_Beta_thirdinj   =pert_param_ini_tdep[23]
  log_diff_gamma_Delta_thirdinj  =pert_param_ini_tdep[24]
  log_diff_gamma_Omicron_thirdinj =pert_param_ini_tdep[25]
  log_diff_gamma_BA2_thirdinj =pert_param_ini_tdep[26]
  log_diff_gamma_BA5_thirdinj =pert_param_ini_tdep[27]
  
  gamma_D614G_firstinj = exp(log_gamma_D614G)
  gamma_Alpha_firstinj = exp(log_gamma_D614G+log_gamma_Alpha)
  gamma_Beta_firstinj =  exp(log_gamma_D614G+log_gamma_Beta)
  gamma_Delta_firstinj = exp(log_gamma_D614G+log_gamma_Delta)
  gamma_Omicron_firstinj = exp(log_gamma_D614G+log_gamma_Omicron)
  gamma_BA2_firstinj = exp(log_gamma_D614G+log_gamma_BA2)
  gamma_BA5_firstinj = exp(log_gamma_D614G+log_gamma_BA5)
  
  diff_gamma_D614G_secondinj =  exp(log_diff_gamma_D614G_secondinj)
  diff_gamma_Alpha_secondinj =  exp(log_diff_gamma_D614G_secondinj+log_diff_gamma_Alpha_secondinj)
  diff_gamma_Beta_secondinj  =  exp(log_diff_gamma_D614G_secondinj+log_diff_gamma_Beta_secondinj)
  diff_gamma_Delta_secondinj  =  exp(log_diff_gamma_D614G_secondinj+log_diff_gamma_Delta_secondinj)
  diff_gamma_Omicron_secondinj  =  exp(log_diff_gamma_D614G_secondinj+log_diff_gamma_Omicron_secondinj)
  diff_gamma_BA2_secondinj  =  exp(log_diff_gamma_D614G_secondinj+log_diff_gamma_BA2_secondinj)
  diff_gamma_BA5_secondinj  =  exp(log_diff_gamma_D614G_secondinj+log_diff_gamma_BA5_secondinj)
  
  diff_gamma_D614G_thirdinj =  exp(log_diff_gamma_D614G_thirdinj)
  diff_gamma_Alpha_thirdinj =  exp(log_diff_gamma_D614G_thirdinj+log_diff_gamma_Alpha_thirdinj)
  diff_gamma_Beta_thirdinj =  exp(log_diff_gamma_D614G_thirdinj+log_diff_gamma_Beta_thirdinj)
  diff_gamma_Delta_thirdinj  =  exp(log_diff_gamma_D614G_thirdinj+log_diff_gamma_Delta_thirdinj)
  diff_gamma_Omicron_thirdinj  =  exp(log_diff_gamma_D614G_thirdinj+log_diff_gamma_Omicron_thirdinj)
  diff_gamma_BA2_thirdinj  =  exp(log_diff_gamma_D614G_thirdinj+log_diff_gamma_BA2_thirdinj)
  diff_gamma_BA5_thirdinj  =  exp(log_diff_gamma_D614G_thirdinj+log_diff_gamma_BA5_thirdinj)
  
  gamma_D614G_secondinj = gamma_D614G_firstinj*diff_gamma_D614G_secondinj 
  gamma_Alpha_secondinj = gamma_Alpha_firstinj*diff_gamma_Alpha_secondinj
  gamma_Beta_secondinj = gamma_Beta_firstinj*diff_gamma_Beta_secondinj 
  gamma_Delta_secondinj = gamma_Delta_firstinj*diff_gamma_Delta_secondinj 
  gamma_Omicron_secondinj = gamma_Omicron_firstinj*diff_gamma_Omicron_secondinj 
  gamma_BA2_secondinj = gamma_BA2_firstinj*diff_gamma_BA2_secondinj 
  gamma_BA5_secondinj = gamma_BA5_firstinj*diff_gamma_BA5_secondinj 
  
  gamma_D614G_thirdinj = gamma_D614G_firstinj*diff_gamma_D614G_thirdinj
  gamma_Alpha_thirdinj = gamma_Alpha_firstinj*diff_gamma_Alpha_thirdinj
  gamma_Beta_thirdinj = gamma_Beta_firstinj*diff_gamma_Beta_thirdinj 
  gamma_Delta_thirdinj = gamma_Delta_firstinj*diff_gamma_Delta_thirdinj
  gamma_Omicron_thirdinj = gamma_Omicron_firstinj*diff_gamma_Omicron_thirdinj 
  gamma_BA2_thirdinj = gamma_BA2_firstinj*diff_gamma_BA2_thirdinj 
  gamma_BA5_thirdinj = gamma_BA5_firstinj*diff_gamma_BA5_thirdinj 
  
  F1_D614G =gamma_D614G_firstinj*rep(1,1,length(time_integ_ODE))
  F1_Alpha = gamma_Alpha_firstinj*rep(1,1,length(time_integ_ODE))
  F1_Beta = gamma_Beta_firstinj*rep(1,1,length(time_integ_ODE))
  F1_Delta = gamma_Delta_firstinj*rep(1,1,length(time_integ_ODE))
  F1_Omicron = gamma_Omicron_firstinj*rep(1,1,length(time_integ_ODE))
  F1_BA2 = gamma_BA2_firstinj*rep(1,1,length(time_integ_ODE))
  F1_BA5 = gamma_BA5_firstinj*rep(1,1,length(time_integ_ODE))
  
  F2_D614G = gamma_D614G_secondinj*rep(1,1,length(time_integ_ODE))
  F2_Alpha = gamma_Alpha_secondinj*rep(1,1,length(time_integ_ODE))
  F2_Beta = gamma_Beta_secondinj*rep(1,1,length(time_integ_ODE))
  F2_Delta = gamma_Delta_secondinj*rep(1,1,length(time_integ_ODE))
  F2_Omicron =gamma_Omicron_secondinj*rep(1,1,length(time_integ_ODE))
  F2_BA2 = gamma_BA2_secondinj*rep(1,1,length(time_integ_ODE))
  F2_BA5 = gamma_BA5_secondinj*rep(1,1,length(time_integ_ODE))
  
  F3_D614G =gamma_D614G_thirdinj*rep(1,1,length(time_integ_ODE))
  F3_Alpha =gamma_Alpha_thirdinj*rep(1,1,length(time_integ_ODE))
  F3_Beta =gamma_Beta_thirdinj*rep(1,1,length(time_integ_ODE))
  F3_Delta =gamma_Delta_thirdinj*rep(1,1,length(time_integ_ODE))
  F3_Omicron = gamma_Omicron_thirdinj*rep(1,1,length(time_integ_ODE))
  F3_BA2 = gamma_BA2_thirdinj*rep(1,1,length(time_integ_ODE))
  F3_BA5 = gamma_BA5_thirdinj*rep(1,1,length(time_integ_ODE))
  
  F_D614G = c(F1_D614G[index_first_dose],F2_D614G[index_second_dose],F3_D614G[index_third_dose])
  F_Alpha = c(F1_Alpha[index_first_dose],F2_Alpha[index_second_dose],F3_Alpha[index_third_dose])
  F_Beta =  c(F1_Beta[index_first_dose],F2_Beta[index_second_dose],F3_Beta[index_third_dose])
  F_Delta =  c(F1_Delta[index_first_dose],F2_Delta[index_second_dose],F3_Delta[index_third_dose]) 
  F_Omicron =  c(F1_Omicron[index_first_dose],F2_Omicron[index_second_dose],F3_Omicron[index_third_dose]) 
  F_BA2 =  c(F1_BA2[index_first_dose],F2_BA2[index_second_dose],F3_BA2[index_third_dose]) 
  F_BA5 =  c(F1_BA5[index_first_dose],F2_BA5[index_second_dose],F3_BA5[index_third_dose]) 
  
  
  log10ED50_pert_tdep1 = log(F_D614G*solution_pert_tdep[,3],base = 10)
  log10ED50_pert_tdep2 = log(F_Alpha*solution_pert_tdep[,3],base = 10)
  log10ED50_pert_tdep3 = log(F_Beta*solution_pert_tdep[,3],base = 10)
  log10ED50_pert_tdep4 = log(F_Delta*solution_pert_tdep[,3],base = 10)
  log10ED50_pert_tdep5 = log(F_Omicron*solution_pert_tdep[,3],base = 10)
  log10ED50_pert_tdep6 = log(F_BA2*solution_pert_tdep[,3],base = 10)
  log10ED50_pert_tdep7 = log(F_BA5*solution_pert_tdep[,3],base = 10)
  
  log10ED50_pert_neutra1 = log(F_D614G,base = 10)
  log10ED50_pert_neutra2 = log(F_Alpha,base = 10)
  log10ED50_pert_neutra3 = log(F_Beta,base = 10)
  log10ED50_pert_neutra4 = log(F_Delta,base = 10)
  log10ED50_pert_neutra5 = log(F_Omicron,base = 10)
  log10ED50_pert_neutra6 = log(F_BA2,base = 10)
  log10ED50_pert_neutra7 = log(F_BA5,base = 10)
  
  matrix_log10ED50_tdep1 = rbind(matrix_log10ED50_tdep1, log10ED50_pert_tdep1)
  matrix_log10ED50_tdep2 = rbind(matrix_log10ED50_tdep2, log10ED50_pert_tdep2)
  matrix_log10ED50_tdep3 = rbind(matrix_log10ED50_tdep3, log10ED50_pert_tdep3)
  matrix_log10ED50_tdep4 = rbind(matrix_log10ED50_tdep4, log10ED50_pert_tdep4)
  matrix_log10ED50_tdep5 = rbind(matrix_log10ED50_tdep5, log10ED50_pert_tdep5)
  matrix_log10ED50_tdep6 = rbind(matrix_log10ED50_tdep6, log10ED50_pert_tdep6)
  matrix_log10ED50_tdep7 = rbind(matrix_log10ED50_tdep7, log10ED50_pert_tdep7)
  
  matrix_log10Ab_tdep = rbind(matrix_log10Ab_tdep, log10Ab_pert_tdep )
  
  matrix_log10ED50_neutra1 = rbind( matrix_log10ED50_neutra1,log10ED50_pert_neutra1)
  matrix_log10ED50_neutra2 = rbind( matrix_log10ED50_neutra2,log10ED50_pert_neutra2)
  matrix_log10ED50_neutra3 = rbind( matrix_log10ED50_neutra3,log10ED50_pert_neutra3)
  matrix_log10ED50_neutra4 = rbind( matrix_log10ED50_neutra4,log10ED50_pert_neutra4)
  matrix_log10ED50_neutra5 = rbind( matrix_log10ED50_neutra5,log10ED50_pert_neutra5)
  matrix_log10ED50_neutra6 = rbind( matrix_log10ED50_neutra6,log10ED50_pert_neutra6)
  matrix_log10ED50_neutra7 = rbind( matrix_log10ED50_neutra7,log10ED50_pert_neutra7)
  
  pert_sampled_protect_BAU_one_inj = c()
  pert_sampled_protect_BAU_two_inj = c()
  pert_sampled_protect_BAU_three_inj = c()
  
  pert_sampled_Tdect_one_inj1= c()
  pert_sampled_Tdect_two_inj1= c()
  pert_sampled_Tdect_three_inj1= c()
  
  pert_sampled_Tdect_one_inj2= c()
  pert_sampled_Tdect_two_inj2= c()
  pert_sampled_Tdect_three_inj2= c()
  
  pert_sampled_Tdect_one_inj3= c()
  pert_sampled_Tdect_two_inj3= c()
  pert_sampled_Tdect_three_inj3= c()
  
  pert_sampled_Tdect_one_inj4= c()
  pert_sampled_Tdect_two_inj4= c()
  pert_sampled_Tdect_three_inj4= c()
  
  pert_sampled_Tdect_one_inj5= c()
  pert_sampled_Tdect_two_inj5= c()
  pert_sampled_Tdect_three_inj5= c()
  
  pert_sampled_Tdect_one_inj6= c()
  pert_sampled_Tdect_two_inj6= c()
  pert_sampled_Tdect_three_inj6= c()
  
  pert_sampled_Tdect_one_inj7= c()
  pert_sampled_Tdect_two_inj7= c()
  pert_sampled_Tdect_three_inj7= c()
  
  for (mc_inner in 1:N_MC_inner){
    pert_param_tdep = pert_param_ini_tdep
    
    if (N_MC_inner >1){
      pert_param_tdep[1] = pert_param_tdep[1] +omega_logtheta_muS_M_tdep*rnorm(1,0)
      pert_param_tdep[2] = pert_param_tdep[2] +omega_log_fc_muS_M2_tdep*rnorm(1,0)
      pert_param_tdep[7] = pert_param_tdep[7] +omega_log_gamma_D614G_tdep*rnorm(1,0)
    }
    
    
    solution_pert_one_inj  <- ode(y=x0 , times =time_integ_ODE, func = ODESystem,parms = c(2950,3000,pert_param_tdep))
    solution_pert_two_inj  <- ode(y=x0 , times =time_integ_ODE, func = ODESystem,parms = c(Mean_second_inj,3000,pert_param_tdep))
    solution_pert_three_inj  <- ode(y=x0 , times =time_integ_ODE, func = ODESystem,parms = c(Mean_second_inj,Mean_third_inj,pert_param_tdep))
    
    log_theta_muS_M = pert_param_tdep[1]
    log_fc_M2 = pert_param_tdep[2]
    log_fc_M3 =pert_param_tdep[3]
    log_delta_Vac  =pert_param_tdep[4]
    log_delta_S =pert_param_tdep[5]
    log_delta_Ab  =pert_param_tdep[6]
    log_gamma_D614G =pert_param_tdep[7]
    log_gamma_Alpha =pert_param_tdep[8]
    log_gamma_Beta  =pert_param_tdep[9]
    log_gamma_Delta =pert_param_tdep[10]
    log_gamma_Omicron =pert_param_tdep[11]
    log_gamma_BA2 =pert_param_tdep[12]
    log_gamma_BA5 =pert_param_tdep[13]
    log_diff_gamma_D614G_secondinj =pert_param_tdep[14]
    log_diff_gamma_Alpha_secondinj =pert_param_tdep[15]
    log_diff_gamma_Beta_secondinj  =pert_param_tdep[16]
    log_diff_gamma_Delta_secondinj =pert_param_tdep[17]
    log_diff_gamma_Omicron_secondinj =pert_param_tdep[18]
    log_diff_gamma_BA2_secondinj =pert_param_tdep[19]
    log_diff_gamma_BA5_secondinj =pert_param_tdep[20]
    log_diff_gamma_D614G_thirdinj =pert_param_tdep[21]
    log_diff_gamma_Alpha_thirdinj  =pert_param_tdep[22]
    log_diff_gamma_Beta_thirdinj   =pert_param_tdep[23]
    log_diff_gamma_Delta_thirdinj  =pert_param_tdep[24]
    log_diff_gamma_Omicron_thirdinj =pert_param_tdep[25]
    log_diff_gamma_BA2_thirdinj =pert_param_tdep[26]
    log_diff_gamma_BA5_thirdinj =pert_param_tdep[27]
    

    log10Ab_pert_one_inj = log(solution_pert_one_inj[,3],base = 10)
  
    log10Ab_pert_two_inj = log(solution_pert_two_inj[,3],base = 10)

    log10Ab_pert_three_inj = log(solution_pert_three_inj[,3],base = 10)
   
    index_lastUpperProtection =  max(which( log10Ab_pert_one_inj >= log10_BAU_protection_treeshold))
    if ( index_lastUpperProtection != -Inf){
      time_pert_Protection_oneinj=  time_integ_ODE[ index_lastUpperProtection+1] 
    }else{
      time_pert_Protection_oneinj = 0
    }
    
    index_lastUpperProtection =  max(which( log10Ab_pert_two_inj >= log10_BAU_protection_treeshold))
    if ( index_lastUpperProtection != -Inf){
      time_pert_Protection_twoinj=  time_integ_ODE[ index_lastUpperProtection+1] -Mean_second_inj
    }else{
      time_pert_Protection_twoinj = 0
    }
    
    index_lastUpperProtection =  max(which( log10Ab_pert_three_inj >= log10_BAU_protection_treeshold))
    if ( index_lastUpperProtection != -Inf){
      time_pert_Protection_threeinj=  time_integ_ODE[ index_lastUpperProtection+1] -Mean_third_inj
    }else{
      time_pert_Protection_threeinj = 0
    }
    
    
    pert_sampled_protect_BAU_one_inj = rbind(pert_sampled_protect_BAU_one_inj, time_pert_Protection_oneinj)
    pert_sampled_protect_BAU_two_inj = rbind(pert_sampled_protect_BAU_two_inj, time_pert_Protection_twoinj)
    pert_sampled_protect_BAU_three_inj = rbind(pert_sampled_protect_BAU_three_inj, time_pert_Protection_threeinj)
    
    gamma_D614G_firstinj = exp(log_gamma_D614G)
    gamma_Alpha_firstinj = exp(log_gamma_D614G+log_gamma_Alpha)
    gamma_Beta_firstinj =  exp(log_gamma_D614G+log_gamma_Beta)
    gamma_Delta_firstinj = exp(log_gamma_D614G+log_gamma_Delta)
    gamma_Omicron_firstinj = exp(log_gamma_D614G+log_gamma_Omicron)
    gamma_BA2_firstinj = exp(log_gamma_D614G+log_gamma_BA2)
    gamma_BA5_firstinj = exp(log_gamma_D614G+log_gamma_BA5)
    
    diff_gamma_D614G_secondinj =  exp(log_diff_gamma_D614G_secondinj)
    diff_gamma_Alpha_secondinj =  exp(log_diff_gamma_D614G_secondinj+log_diff_gamma_Alpha_secondinj)
    diff_gamma_Beta_secondinj  =  exp(log_diff_gamma_D614G_secondinj+log_diff_gamma_Beta_secondinj)
    diff_gamma_Delta_secondinj  =  exp(log_diff_gamma_D614G_secondinj+log_diff_gamma_Delta_secondinj)
    diff_gamma_Omicron_secondinj  =  exp(log_diff_gamma_D614G_secondinj+log_diff_gamma_Omicron_secondinj)
    diff_gamma_BA2_secondinj  =  exp(log_diff_gamma_D614G_secondinj+log_diff_gamma_BA2_secondinj)
    diff_gamma_BA5_secondinj  =  exp(log_diff_gamma_D614G_secondinj+log_diff_gamma_BA5_secondinj)
    
    diff_gamma_D614G_thirdinj =  exp(log_diff_gamma_D614G_thirdinj)
    diff_gamma_Alpha_thirdinj =  exp(log_diff_gamma_D614G_thirdinj+log_diff_gamma_Alpha_thirdinj)
    diff_gamma_Beta_thirdinj =  exp(log_diff_gamma_D614G_thirdinj+log_diff_gamma_Beta_thirdinj)
    diff_gamma_Delta_thirdinj  =  exp(log_diff_gamma_D614G_thirdinj+log_diff_gamma_Delta_thirdinj)
    diff_gamma_Omicron_thirdinj  =  exp(log_diff_gamma_D614G_thirdinj+log_diff_gamma_Omicron_thirdinj)
    diff_gamma_BA2_thirdinj  =  exp(log_diff_gamma_D614G_thirdinj+log_diff_gamma_BA2_thirdinj)
    diff_gamma_BA5_thirdinj  =  exp(log_diff_gamma_D614G_thirdinj+log_diff_gamma_BA5_thirdinj)
    
    gamma_D614G_secondinj = gamma_D614G_firstinj*diff_gamma_D614G_secondinj 
    gamma_Alpha_secondinj = gamma_Alpha_firstinj*diff_gamma_Alpha_secondinj
    gamma_Beta_secondinj = gamma_Beta_firstinj*diff_gamma_Beta_secondinj 
    gamma_Delta_secondinj = gamma_Delta_firstinj*diff_gamma_Delta_secondinj 
    gamma_Omicron_secondinj = gamma_Omicron_firstinj*diff_gamma_Omicron_secondinj 
    gamma_BA2_secondinj = gamma_BA2_firstinj*diff_gamma_BA2_secondinj 
    gamma_BA5_secondinj = gamma_BA5_firstinj*diff_gamma_BA5_secondinj 
    
    gamma_D614G_thirdinj = gamma_D614G_firstinj*diff_gamma_D614G_thirdinj
    gamma_Alpha_thirdinj = gamma_Alpha_firstinj*diff_gamma_Alpha_thirdinj
    gamma_Beta_thirdinj = gamma_Beta_firstinj*diff_gamma_Beta_thirdinj 
    gamma_Delta_thirdinj = gamma_Delta_firstinj*diff_gamma_Delta_thirdinj
    gamma_Omicron_thirdinj = gamma_Omicron_firstinj*diff_gamma_Omicron_thirdinj 
    gamma_BA2_thirdinj = gamma_BA2_firstinj*diff_gamma_BA2_thirdinj 
    gamma_BA5_thirdinj = gamma_BA5_firstinj*diff_gamma_BA5_thirdinj 
    
    F1_D614G =gamma_D614G_firstinj*rep(1,1,length(time_integ_ODE))
    F1_Alpha = gamma_Alpha_firstinj*rep(1,1,length(time_integ_ODE))
    F1_Beta = gamma_Beta_firstinj*rep(1,1,length(time_integ_ODE))
    F1_Delta = gamma_Delta_firstinj*rep(1,1,length(time_integ_ODE))
    F1_Omicron = gamma_Omicron_firstinj*rep(1,1,length(time_integ_ODE))
    F1_BA2 = gamma_BA2_firstinj*rep(1,1,length(time_integ_ODE))
    F1_BA5 = gamma_BA5_firstinj*rep(1,1,length(time_integ_ODE))
    
    F2_D614G = gamma_D614G_secondinj*rep(1,1,length(time_integ_ODE))
    F2_Alpha = gamma_Alpha_secondinj*rep(1,1,length(time_integ_ODE))
    F2_Beta = gamma_Beta_secondinj*rep(1,1,length(time_integ_ODE))
    F2_Delta = gamma_Delta_secondinj*rep(1,1,length(time_integ_ODE))
    F2_Omicron =gamma_Omicron_secondinj*rep(1,1,length(time_integ_ODE))
    F2_BA2 = gamma_BA2_secondinj*rep(1,1,length(time_integ_ODE))
    F2_BA5 = gamma_BA5_secondinj*rep(1,1,length(time_integ_ODE))
    
    F3_D614G =gamma_D614G_thirdinj*rep(1,1,length(time_integ_ODE))
    F3_Alpha =gamma_Alpha_thirdinj*rep(1,1,length(time_integ_ODE))
    F3_Beta =gamma_Beta_thirdinj*rep(1,1,length(time_integ_ODE))
    F3_Delta =gamma_Delta_thirdinj*rep(1,1,length(time_integ_ODE))
    F3_Omicron = gamma_Omicron_thirdinj*rep(1,1,length(time_integ_ODE))
    F3_BA2 = gamma_BA2_thirdinj*rep(1,1,length(time_integ_ODE))
    F3_BA5 = gamma_BA5_thirdinj*rep(1,1,length(time_integ_ODE))
    
    F_D614G = c(F1_D614G[index_first_dose],F2_D614G[index_second_dose],F3_D614G[index_third_dose])
    F_Alpha = c(F1_Alpha[index_first_dose],F2_Alpha[index_second_dose],F3_Alpha[index_third_dose])
    F_Beta =  c(F1_Beta[index_first_dose],F2_Beta[index_second_dose],F3_Beta[index_third_dose])
    F_Delta =  c(F1_Delta[index_first_dose],F2_Delta[index_second_dose],F3_Delta[index_third_dose]) 
    F_Omicron =  c(F1_Omicron[index_first_dose],F2_Omicron[index_second_dose],F3_Omicron[index_third_dose]) 
    F_BA2 =  c(F1_BA2[index_first_dose],F2_BA2[index_second_dose],F3_BA2[index_third_dose]) 
    F_BA5 =  c(F1_BA5[index_first_dose],F2_BA5[index_second_dose],F3_BA5[index_third_dose]) 
    
    F_D614G_oneinj = c(F1_D614G[index_first_dose],F1_D614G[index_second_dose],F1_D614G[index_third_dose])
    F_Alpha_oneinj = c(F1_Alpha[index_first_dose],F1_Alpha[index_second_dose],F1_Alpha[index_third_dose])
    F_Beta_oneinj =  c(F1_Beta[index_first_dose],F1_Beta[index_second_dose],F1_Beta[index_third_dose])
    F_Delta_oneinj =  c(F1_Delta[index_first_dose],F1_Delta[index_second_dose],F1_Delta[index_third_dose]) 
    F_Omicron_oneinj =  c(F1_Omicron[index_first_dose],F1_Omicron[index_second_dose],F1_Omicron[index_third_dose]) 
    F_BA2_oneinj =  c(F1_BA2[index_first_dose],F1_BA2[index_second_dose],F1_BA2[index_third_dose]) 
    F_BA5_oneinj =  c(F1_BA5[index_first_dose],F1_BA5[index_second_dose],F1_BA5[index_third_dose]) 
    
    F_D614G_twoinj = c(F1_D614G[index_first_dose],F2_D614G[index_second_dose],F2_D614G[index_third_dose])
    F_Alpha_twoinj = c(F1_Alpha[index_first_dose],F2_Alpha[index_second_dose],F2_Alpha[index_third_dose])
    F_Beta_twoinj =  c(F1_Beta[index_first_dose],F2_Beta[index_second_dose],F2_Beta[index_third_dose])
    F_Delta_twoinj =  c(F1_Delta[index_first_dose],F2_Delta[index_second_dose],F2_Delta[index_third_dose]) 
    F_Omicron_twoinj =  c(F1_Omicron[index_first_dose],F2_Omicron[index_second_dose],F2_Omicron[index_third_dose]) 
    F_BA2_twoinj =  c(F1_BA2[index_first_dose],F2_BA2[index_second_dose],F2_BA2[index_third_dose]) 
    F_BA5_twoinj =  c(F1_BA5[index_first_dose],F2_BA5[index_second_dose],F2_BA5[index_third_dose]) 
    
    F_D614G_threeinj = c(F1_D614G[index_first_dose],F2_D614G[index_second_dose],F3_D614G[index_third_dose])
    F_Alpha_threeinj = c(F1_Alpha[index_first_dose],F2_Alpha[index_second_dose],F3_Alpha[index_third_dose])
    F_Beta_threeinj =  c(F1_Beta[index_first_dose],F2_Beta[index_second_dose],F3_Beta[index_third_dose])
    F_Delta_threeinj =  c(F1_Delta[index_first_dose],F2_Delta[index_second_dose],F3_Delta[index_third_dose]) 
    F_Omicron_threeinj =  c(F1_Omicron[index_first_dose],F2_Omicron[index_second_dose],F3_Omicron[index_third_dose]) 
    F_BA2_threeinj =  c(F1_BA2[index_first_dose],F2_BA2[index_second_dose],F3_BA2[index_third_dose]) 
    F_BA5_threeinj =  c(F1_BA5[index_first_dose],F2_BA5[index_second_dose],F3_BA5[index_third_dose]) 
    
    
    
    log10ED50_pert_one_inj1 = log(F_D614G_oneinj*solution_pert_one_inj[,3],base = 10)
    log10ED50_pert_one_inj2 = log(F_Alpha_oneinj*solution_pert_one_inj[,3],base = 10)
    log10ED50_pert_one_inj3 = log(F_Beta_oneinj*solution_pert_one_inj[,3],base = 10)
    log10ED50_pert_one_inj4 = log(F_Delta_oneinj*solution_pert_one_inj[,3],base = 10)
    log10ED50_pert_one_inj5 = log(F_Omicron_oneinj*solution_pert_one_inj[,3],base = 10)
    log10ED50_pert_one_inj6 = log(F_BA2_oneinj*solution_pert_one_inj[,3],base = 10)
    log10ED50_pert_one_inj7 = log(F_BA5_oneinj*solution_pert_one_inj[,3],base = 10)
    
    log10ED50_pert_two_inj1 = log(F_D614G_twoinj*solution_pert_two_inj[,3],base = 10)
    log10ED50_pert_two_inj2 = log(F_Alpha_twoinj*solution_pert_two_inj[,3],base = 10)
    log10ED50_pert_two_inj3 = log(F_Beta_twoinj*solution_pert_two_inj[,3],base = 10)
    log10ED50_pert_two_inj4 = log(F_Delta_twoinj*solution_pert_two_inj[,3],base = 10)
    log10ED50_pert_two_inj5 = log(F_Omicron_twoinj*solution_pert_two_inj[,3],base = 10)
    log10ED50_pert_two_inj6 = log(F_BA2_twoinj*solution_pert_two_inj[,3],base = 10)
    log10ED50_pert_two_inj7 = log(F_BA5_twoinj*solution_pert_two_inj[,3],base = 10)
    
    log10ED50_pert_three_inj1 = log(F_D614G_threeinj*solution_pert_three_inj[,3],base = 10)
    log10ED50_pert_three_inj2 = log(F_Alpha_threeinj*solution_pert_three_inj[,3],base = 10)
    log10ED50_pert_three_inj3 = log(F_Beta_threeinj*solution_pert_three_inj[,3],base = 10)
    log10ED50_pert_three_inj4 = log(F_Delta_threeinj*solution_pert_three_inj[,3],base = 10)
    log10ED50_pert_three_inj5 = log(F_Omicron_threeinj*solution_pert_three_inj[,3],base = 10)
    log10ED50_pert_three_inj6 = log(F_BA2_threeinj*solution_pert_three_inj[,3],base = 10)
    log10ED50_pert_three_inj7 = log(F_BA5_threeinj*solution_pert_three_inj[,3],base = 10)
    
    index_lastupperLOD1 = max(which( log10ED50_pert_one_inj1 >= log10_LOD_treeshold))
    if (index_lastupperLOD1 != -Inf){
      time_pert_threesholdone_inj1=  time_integ_ODE[index_lastupperLOD1+1] 
    }else{
      time_pert_threesholdone_inj1 = 0
    }
    
    index_lastupperLOD2 = max(which( log10ED50_pert_one_inj2 >= log10_LOD_treeshold))
    if (index_lastupperLOD2 != -Inf){
      time_pert_threesholdone_inj2 = time_integ_ODE[index_lastupperLOD2+1] 
    }else{
      time_pert_threesholdone_inj2= 0
    }
    
    index_lastupperLOD3 = max(which( log10ED50_pert_one_inj3 >= log10_LOD_treeshold))
    if (index_lastupperLOD3 != -Inf){
      time_pert_threesholdone_inj3 =  time_integ_ODE[index_lastupperLOD3+1] 
    }else{
      time_pert_threesholdone_inj3= 0
    }
    
    index_lastupperLOD4 = max(which( log10ED50_pert_one_inj4>= log10_LOD_treeshold))
    if (index_lastupperLOD4 != -Inf){
      time_pert_threesholdone_inj4=  time_integ_ODE[index_lastupperLOD4+1] 
    }else{
      time_pert_threesholdone_inj4 = 0
    }
    
    index_lastupperLOD5 = max(which( log10ED50_pert_one_inj5>= log10_LOD_treeshold))
    if (index_lastupperLOD5 != -Inf){
      time_pert_threesholdone_inj5=  time_integ_ODE[index_lastupperLOD5+1] 
    }else{
      time_pert_threesholdone_inj5 = 0
    }
    
    index_lastupperLOD6 = max(which( log10ED50_pert_one_inj6>= log10_LOD_treeshold))
    if (index_lastupperLOD6 != -Inf){
      time_pert_threesholdone_inj6=  time_integ_ODE[index_lastupperLOD6+1] 
    }else{
      time_pert_threesholdone_inj6 = 0
    }
    
    index_lastupperLOD7 = max(which( log10ED50_pert_one_inj7>= log10_LOD_treeshold))
    if (index_lastupperLOD7 != -Inf){
      time_pert_threesholdone_inj7=  time_integ_ODE[index_lastupperLOD7+1] 
    }else{
      time_pert_threesholdone_inj7 = 0
    }
    
    pert_sampled_Tdect_one_inj1 =rbind(pert_sampled_Tdect_one_inj1, time_pert_threesholdone_inj1)
    pert_sampled_Tdect_one_inj2 =rbind(pert_sampled_Tdect_one_inj2, time_pert_threesholdone_inj2)
    pert_sampled_Tdect_one_inj3 =rbind(pert_sampled_Tdect_one_inj3, time_pert_threesholdone_inj3)
    pert_sampled_Tdect_one_inj4 =rbind(pert_sampled_Tdect_one_inj4, time_pert_threesholdone_inj4)
    pert_sampled_Tdect_one_inj5 =rbind(pert_sampled_Tdect_one_inj5, time_pert_threesholdone_inj5)
    pert_sampled_Tdect_one_inj6 =rbind(pert_sampled_Tdect_one_inj6, time_pert_threesholdone_inj6)
    pert_sampled_Tdect_one_inj7 =rbind(pert_sampled_Tdect_one_inj7, time_pert_threesholdone_inj7)
    
    index_lastupperLOD1 = max(which( log10ED50_pert_two_inj1 >= log10_LOD_treeshold))
    if (index_lastupperLOD1 != -Inf){
      time_pert_threesholdtwo_inj1=  time_integ_ODE[index_lastupperLOD1+1] - Mean_second_inj
    }else{
      time_pert_threesholdtwo_inj1 = 0
    }
    
    index_lastupperLOD2 = max(which( log10ED50_pert_two_inj2 >= log10_LOD_treeshold))
    if (index_lastupperLOD2 != -Inf){
      time_pert_threesholdtwo_inj2 = time_integ_ODE[index_lastupperLOD2+1] - Mean_second_inj
    }else{
      time_pert_threesholdtwo_inj2= 0
    }
    
    index_lastupperLOD3 = max(which( log10ED50_pert_two_inj3 >= log10_LOD_treeshold))
    if (index_lastupperLOD3 != -Inf){
      time_pert_threesholdtwo_inj3 =  time_integ_ODE[index_lastupperLOD3+1] - Mean_second_inj
    }else{
      time_pert_threesholdtwo_inj3= 0
    }
    
    index_lastupperLOD4 = max(which( log10ED50_pert_two_inj4>= log10_LOD_treeshold))
    if (index_lastupperLOD4 != -Inf){
      time_pert_threesholdtwo_inj4=  time_integ_ODE[index_lastupperLOD4+1] - Mean_second_inj
    }else{
      time_pert_threesholdtwo_inj4 = 0
    }
    
    index_lastupperLOD5= max(which( log10ED50_pert_two_inj5>= log10_LOD_treeshold))
    if (index_lastupperLOD5 != -Inf){
      time_pert_threesholdtwo_inj5=  time_integ_ODE[index_lastupperLOD5+1] - Mean_second_inj
    }else{
      time_pert_threesholdtwo_inj5 = 0
    }
    
    index_lastupperLOD6= max(which( log10ED50_pert_two_inj6>= log10_LOD_treeshold))
    if (index_lastupperLOD6 != -Inf){
      time_pert_threesholdtwo_inj6=  time_integ_ODE[index_lastupperLOD6+1] - Mean_second_inj
    }else{
      time_pert_threesholdtwo_inj6 = 0
    }
    
    index_lastupperLOD7= max(which( log10ED50_pert_two_inj7>= log10_LOD_treeshold))
    if (index_lastupperLOD7 != -Inf){
      time_pert_threesholdtwo_inj7=  time_integ_ODE[index_lastupperLOD7+1] - Mean_second_inj
    }else{
      time_pert_threesholdtwo_inj7 = 0
    }
    
    pert_sampled_Tdect_two_inj1 =rbind(pert_sampled_Tdect_two_inj1, time_pert_threesholdtwo_inj1)
    pert_sampled_Tdect_two_inj2 =rbind(pert_sampled_Tdect_two_inj2, time_pert_threesholdtwo_inj2)
    pert_sampled_Tdect_two_inj3 =rbind(pert_sampled_Tdect_two_inj3, time_pert_threesholdtwo_inj3)
    pert_sampled_Tdect_two_inj4 =rbind(pert_sampled_Tdect_two_inj4, time_pert_threesholdtwo_inj4)
    pert_sampled_Tdect_two_inj5 =rbind(pert_sampled_Tdect_two_inj5, time_pert_threesholdtwo_inj5)
    pert_sampled_Tdect_two_inj6 =rbind(pert_sampled_Tdect_two_inj6, time_pert_threesholdtwo_inj6)
    pert_sampled_Tdect_two_inj7 =rbind(pert_sampled_Tdect_two_inj7, time_pert_threesholdtwo_inj7)
    
    index_lastupperLOD1 = max(which( log10ED50_pert_three_inj1 >= log10_LOD_treeshold))
    if (index_lastupperLOD1 != -Inf){
      time_pert_threesholdthree_inj1=  time_integ_ODE[index_lastupperLOD1+1] -Mean_third_inj
    }else{
      time_pert_threesholdthree_inj1 = 0
    }
    
    index_lastupperLOD2 = max(which( log10ED50_pert_three_inj2 >= log10_LOD_treeshold))
    if (index_lastupperLOD2 != -Inf){
      time_pert_threesholdthree_inj2 = time_integ_ODE[index_lastupperLOD2+1] -Mean_third_inj
    }else{
      time_pert_threesholdthree_inj2= 0
    }
    
    index_lastupperLOD3 = max(which( log10ED50_pert_three_inj3 >= log10_LOD_treeshold))
    if (index_lastupperLOD3 != -Inf){
      time_pert_threesholdthree_inj3 =  time_integ_ODE[index_lastupperLOD3+1] -Mean_third_inj
    }else{
      time_pert_threesholdthree_inj3= 0
    }
    
    index_lastupperLOD4 = max(which( log10ED50_pert_three_inj4>= log10_LOD_treeshold))
    if (index_lastupperLOD4 != -Inf){
      time_pert_threesholdthree_inj4=  time_integ_ODE[index_lastupperLOD4+1] - Mean_third_inj
    }else{
      time_pert_threesholdthree_inj4 = 0
    }
    
    
    index_lastupperLOD5 = max(which( log10ED50_pert_three_inj5>= log10_LOD_treeshold))
    if (index_lastupperLOD5 != -Inf){
      time_pert_threesholdthree_inj5=  time_integ_ODE[index_lastupperLOD5+1] - Mean_third_inj
    }else{
      time_pert_threesholdthree_inj5 = 0
    }
    
    index_lastupperLOD6 = max(which( log10ED50_pert_three_inj6>= log10_LOD_treeshold))
    if (index_lastupperLOD6 != -Inf){
      time_pert_threesholdthree_inj6=  time_integ_ODE[index_lastupperLOD6+1] - Mean_third_inj
    }else{
      time_pert_threesholdthree_inj6 = 0
    }
    
    index_lastupperLOD7 = max(which( log10ED50_pert_three_inj7>= log10_LOD_treeshold))
    if (index_lastupperLOD7 != -Inf){
      time_pert_threesholdthree_inj7=  time_integ_ODE[index_lastupperLOD7+1] - Mean_third_inj
    }else{
      time_pert_threesholdthree_inj7 = 0
    }
    
    pert_sampled_Tdect_three_inj1 =rbind(pert_sampled_Tdect_three_inj1, time_pert_threesholdthree_inj1)
    pert_sampled_Tdect_three_inj2 =rbind(pert_sampled_Tdect_three_inj2, time_pert_threesholdthree_inj2)
    pert_sampled_Tdect_three_inj3 =rbind(pert_sampled_Tdect_three_inj3, time_pert_threesholdthree_inj3)
    pert_sampled_Tdect_three_inj4 =rbind(pert_sampled_Tdect_three_inj4, time_pert_threesholdthree_inj4)
    pert_sampled_Tdect_three_inj5 =rbind(pert_sampled_Tdect_three_inj5, time_pert_threesholdthree_inj5)
    pert_sampled_Tdect_three_inj6 =rbind(pert_sampled_Tdect_three_inj6, time_pert_threesholdthree_inj6)
    pert_sampled_Tdect_three_inj7 =rbind(pert_sampled_Tdect_three_inj7, time_pert_threesholdthree_inj7)
  }
  
  pert_protect_BAU_one_inj = ecdf(pert_sampled_protect_BAU_one_inj)
  pert_protect_BAU_two_inj = ecdf(pert_sampled_protect_BAU_two_inj)
  pert_protect_BAU_three_inj = ecdf(pert_sampled_protect_BAU_three_inj)
  
  pert_protect_one_inj  = 1-pert_protect_BAU_one_inj(time_integ_ODE)
  pert_protect_two_inj = 1- pert_protect_BAU_two_inj(time_integ_ODE)
  pert_protect_three_inj = 1- pert_protect_BAU_three_inj(time_integ_ODE)
  
  pert_Tdect_one_inj1 = ecdf(pert_sampled_Tdect_one_inj1)
  pert_Tdect_one_inj2 = ecdf(pert_sampled_Tdect_one_inj2)
  pert_Tdect_one_inj3 = ecdf(pert_sampled_Tdect_one_inj3)
  pert_Tdect_one_inj4 = ecdf(pert_sampled_Tdect_one_inj4)
  pert_Tdect_one_inj5 = ecdf(pert_sampled_Tdect_one_inj5)
  pert_Tdect_one_inj6 = ecdf(pert_sampled_Tdect_one_inj6)
  pert_Tdect_one_inj7 = ecdf(pert_sampled_Tdect_one_inj7)
  
  pert_detect_one_inj1 = 1 - pert_Tdect_one_inj1(time_integ_ODE)
  pert_detect_one_inj2 = 1 - pert_Tdect_one_inj2(time_integ_ODE)
  pert_detect_one_inj3 = 1 - pert_Tdect_one_inj3(time_integ_ODE)
  pert_detect_one_inj4 = 1 - pert_Tdect_one_inj4(time_integ_ODE)
  pert_detect_one_inj5 = 1 - pert_Tdect_one_inj5(time_integ_ODE)
  pert_detect_one_inj6 = 1 - pert_Tdect_one_inj6(time_integ_ODE)
  pert_detect_one_inj7 = 1 - pert_Tdect_one_inj7(time_integ_ODE)
  
  pert_Tdect_two_inj1 = ecdf(pert_sampled_Tdect_two_inj1)
  pert_Tdect_two_inj2 = ecdf(pert_sampled_Tdect_two_inj2)
  pert_Tdect_two_inj3 = ecdf(pert_sampled_Tdect_two_inj3)
  pert_Tdect_two_inj4 = ecdf(pert_sampled_Tdect_two_inj4)
  pert_Tdect_two_inj5 = ecdf(pert_sampled_Tdect_two_inj5)
  pert_Tdect_two_inj6 = ecdf(pert_sampled_Tdect_two_inj6)
  pert_Tdect_two_inj7 = ecdf(pert_sampled_Tdect_two_inj7)
  
  pert_detect_two_inj1 = 1 - pert_Tdect_two_inj1(time_integ_ODE)
  pert_detect_two_inj2 = 1 - pert_Tdect_two_inj2(time_integ_ODE)
  pert_detect_two_inj3 = 1 - pert_Tdect_two_inj3(time_integ_ODE)
  pert_detect_two_inj4 = 1 - pert_Tdect_two_inj4(time_integ_ODE)
  pert_detect_two_inj5 = 1 - pert_Tdect_two_inj5(time_integ_ODE)
  pert_detect_two_inj6 = 1 - pert_Tdect_two_inj6(time_integ_ODE)
  pert_detect_two_inj7 = 1 - pert_Tdect_two_inj7(time_integ_ODE)
  
  pert_Tdect_three_inj1 = ecdf(pert_sampled_Tdect_three_inj1)
  pert_Tdect_three_inj2 = ecdf(pert_sampled_Tdect_three_inj2)
  pert_Tdect_three_inj3 = ecdf(pert_sampled_Tdect_three_inj3)
  pert_Tdect_three_inj4 = ecdf(pert_sampled_Tdect_three_inj4)
  pert_Tdect_three_inj5 = ecdf(pert_sampled_Tdect_three_inj5)
  pert_Tdect_three_inj6 = ecdf(pert_sampled_Tdect_three_inj6)
  pert_Tdect_three_inj7 = ecdf(pert_sampled_Tdect_three_inj7)
  
  pert_detect_three_inj1 = 1 - pert_Tdect_three_inj1(time_integ_ODE)
  pert_detect_three_inj2 = 1 - pert_Tdect_three_inj2(time_integ_ODE)
  pert_detect_three_inj3 = 1 - pert_Tdect_three_inj3(time_integ_ODE)
  pert_detect_three_inj4 = 1 - pert_Tdect_three_inj4(time_integ_ODE)
  pert_detect_three_inj5 = 1 - pert_Tdect_three_inj5(time_integ_ODE)
  pert_detect_three_inj6 = 1 - pert_Tdect_three_inj6(time_integ_ODE)
  pert_detect_three_inj7 = 1 - pert_Tdect_three_inj7(time_integ_ODE)
  
  matrix_protect_BAU_one_inj = rbind(matrix_protect_BAU_one_inj, pert_protect_one_inj )
  matrix_protect_BAU_two_inj = rbind(matrix_protect_BAU_two_inj, pert_protect_two_inj )
  matrix_protect_BAU_three_inj = rbind(matrix_protect_BAU_three_inj, pert_protect_three_inj )
  
  matrix_time_threeshold_one_inj1 = rbind(matrix_time_threeshold_one_inj1,pert_detect_one_inj1)
  matrix_time_threeshold_one_inj2 = rbind(matrix_time_threeshold_one_inj2,pert_detect_one_inj2)
  matrix_time_threeshold_one_inj3 = rbind(matrix_time_threeshold_one_inj3,pert_detect_one_inj3)
  matrix_time_threeshold_one_inj4 = rbind(matrix_time_threeshold_one_inj4,pert_detect_one_inj4)
  matrix_time_threeshold_one_inj5 = rbind(matrix_time_threeshold_one_inj5,pert_detect_one_inj5)
  matrix_time_threeshold_one_inj6 = rbind(matrix_time_threeshold_one_inj6,pert_detect_one_inj6)
  matrix_time_threeshold_one_inj7 = rbind(matrix_time_threeshold_one_inj7,pert_detect_one_inj7)
  
  matrix_time_threeshold_two_inj1 = rbind(matrix_time_threeshold_two_inj1,pert_detect_two_inj1)
  matrix_time_threeshold_two_inj2 = rbind(matrix_time_threeshold_two_inj2,pert_detect_two_inj2)
  matrix_time_threeshold_two_inj3 = rbind(matrix_time_threeshold_two_inj3,pert_detect_two_inj3)
  matrix_time_threeshold_two_inj4 = rbind(matrix_time_threeshold_two_inj4,pert_detect_two_inj4)
  matrix_time_threeshold_two_inj5 = rbind(matrix_time_threeshold_two_inj5,pert_detect_two_inj5)
  matrix_time_threeshold_two_inj6 = rbind(matrix_time_threeshold_two_inj6,pert_detect_two_inj6)
  matrix_time_threeshold_two_inj7 = rbind(matrix_time_threeshold_two_inj7,pert_detect_two_inj7)
  
  matrix_time_threeshold_three_inj1 = rbind(matrix_time_threeshold_three_inj1,pert_detect_three_inj1)
  matrix_time_threeshold_three_inj2 = rbind(matrix_time_threeshold_three_inj2,pert_detect_three_inj2)
  matrix_time_threeshold_three_inj3 = rbind(matrix_time_threeshold_three_inj3,pert_detect_three_inj3)
  matrix_time_threeshold_three_inj4 = rbind(matrix_time_threeshold_three_inj4,pert_detect_three_inj4)
  matrix_time_threeshold_three_inj5 = rbind(matrix_time_threeshold_three_inj5,pert_detect_three_inj5)
  matrix_time_threeshold_three_inj6 = rbind(matrix_time_threeshold_three_inj6,pert_detect_three_inj6)
  matrix_time_threeshold_three_inj7 = rbind(matrix_time_threeshold_three_inj7,pert_detect_three_inj7)
  # },error = function(cond){
  #return(1)}
  #)
  
}


log10ED50_tdep1_LowerBound = c()
log10ED50_tdep1_UpperBound = c()

log10ED50_tdep2_LowerBound = c()
log10ED50_tdep2_UpperBound = c()

log10ED50_tdep3_LowerBound = c()
log10ED50_tdep3_UpperBound = c()

log10ED50_tdep4_LowerBound = c()
log10ED50_tdep4_UpperBound = c()

log10ED50_tdep5_LowerBound = c()
log10ED50_tdep5_UpperBound = c()

log10ED50_tdep6_LowerBound = c()
log10ED50_tdep6_UpperBound = c()

log10ED50_tdep7_LowerBound = c()
log10ED50_tdep7_UpperBound = c()

log10Ab_tdep_LowerBound = c()
log10Ab_tdep_UpperBound = c()

log10ED50_neutra1_LowerBound = c()
log10ED50_neutra1_UpperBound = c()

log10ED50_neutra2_LowerBound = c()
log10ED50_neutra2_UpperBound = c()

log10ED50_neutra3_LowerBound = c()
log10ED50_neutra3_UpperBound = c()

log10ED50_neutra4_LowerBound = c()
log10ED50_neutra4_UpperBound = c()

log10ED50_neutra5_LowerBound = c()
log10ED50_neutra5_UpperBound = c()

log10ED50_neutra6_LowerBound = c()
log10ED50_neutra6_UpperBound = c()

log10ED50_neutra7_LowerBound = c()
log10ED50_neutra7_UpperBound = c()

protect_BAU_one_inj_Lowerbound = c()
protect_BAU_one_inj_Upperbound = c()

protect_BAU_two_inj_Lowerbound = c()
protect_BAU_two_inj_Upperbound = c()

protect_BAU_three_inj_Lowerbound = c()
protect_BAU_three_inj_Upperbound = c()


time_threeshold_one_inj1_Lowerbound = c()
time_threeshold_one_inj1_Upperbound = c()

time_threeshold_one_inj2_Lowerbound = c()
time_threeshold_one_inj2_Upperbound = c()

time_threeshold_one_inj3_Lowerbound = c()
time_threeshold_one_inj3_Upperbound = c()

time_threeshold_one_inj4_Lowerbound = c()
time_threeshold_one_inj4_Upperbound = c()

time_threeshold_one_inj5_Lowerbound = c()
time_threeshold_one_inj5_Upperbound = c()

time_threeshold_one_inj6_Lowerbound = c()
time_threeshold_one_inj6_Upperbound = c()

time_threeshold_one_inj7_Lowerbound = c()
time_threeshold_one_inj7_Upperbound = c()

time_threeshold_two_inj1_Lowerbound = c()
time_threeshold_two_inj1_Upperbound = c()

time_threeshold_two_inj2_Lowerbound = c()
time_threeshold_two_inj2_Upperbound = c()

time_threeshold_two_inj3_Lowerbound = c()
time_threeshold_two_inj3_Upperbound = c()

time_threeshold_two_inj4_Lowerbound = c()
time_threeshold_two_inj4_Upperbound = c()

time_threeshold_two_inj5_Lowerbound = c()
time_threeshold_two_inj5_Upperbound = c()

time_threeshold_two_inj6_Lowerbound = c()
time_threeshold_two_inj6_Upperbound = c()

time_threeshold_two_inj7_Lowerbound = c()
time_threeshold_two_inj7_Upperbound = c()

time_threeshold_three_inj1_Lowerbound = c()
time_threeshold_three_inj1_Upperbound = c()

time_threeshold_three_inj2_Lowerbound = c()
time_threeshold_three_inj2_Upperbound = c()

time_threeshold_three_inj3_Lowerbound = c()
time_threeshold_three_inj3_Upperbound = c()

time_threeshold_three_inj4_Lowerbound = c()
time_threeshold_three_inj4_Upperbound = c()

time_threeshold_three_inj5_Lowerbound = c()
time_threeshold_three_inj5_Upperbound = c()

time_threeshold_three_inj6_Lowerbound = c()
time_threeshold_three_inj6_Upperbound = c()

time_threeshold_three_inj7_Lowerbound = c()
time_threeshold_three_inj7_Upperbound = c()

for (nt in 1:length(time_integ_ODE)){
  log10ED50_tdep1_LowerBound_nt = quantile(matrix_log10ED50_tdep1[,nt],0.025,na.rm = TRUE)
  log10ED50_tdep1_UpperBound_nt = quantile(matrix_log10ED50_tdep1[,nt],0.975,na.rm = TRUE)
  
  log10ED50_tdep2_LowerBound_nt = quantile(matrix_log10ED50_tdep2[,nt],0.025,na.rm = TRUE)
  log10ED50_tdep2_UpperBound_nt = quantile(matrix_log10ED50_tdep2[,nt],0.975,na.rm = TRUE)
  
  log10ED50_tdep3_LowerBound_nt = quantile(matrix_log10ED50_tdep3[,nt],0.025,na.rm = TRUE)
  log10ED50_tdep3_UpperBound_nt = quantile(matrix_log10ED50_tdep3[,nt],0.975,na.rm = TRUE)
  
  log10ED50_tdep4_LowerBound_nt = quantile(matrix_log10ED50_tdep4[,nt],0.025,na.rm = TRUE)
  log10ED50_tdep4_UpperBound_nt = quantile(matrix_log10ED50_tdep4[,nt],0.975,na.rm = TRUE)
  
  log10ED50_tdep5_LowerBound_nt = quantile(matrix_log10ED50_tdep5[,nt],0.025,na.rm = TRUE)
  log10ED50_tdep5_UpperBound_nt = quantile(matrix_log10ED50_tdep5[,nt],0.975,na.rm = TRUE)
  
  log10ED50_tdep6_LowerBound_nt = quantile(matrix_log10ED50_tdep6[,nt],0.025,na.rm = TRUE)
  log10ED50_tdep6_UpperBound_nt = quantile(matrix_log10ED50_tdep6[,nt],0.975,na.rm = TRUE)
  
  log10ED50_tdep7_LowerBound_nt = quantile(matrix_log10ED50_tdep7[,nt],0.025,na.rm = TRUE)
  log10ED50_tdep7_UpperBound_nt = quantile(matrix_log10ED50_tdep7[,nt],0.975,na.rm = TRUE)
  
  log10Ab_tdep_LowerBound_nt = quantile(matrix_log10Ab_tdep[,nt],0.025,na.rm = TRUE)
  log10Ab_tdep_UpperBound_nt = quantile(matrix_log10Ab_tdep[,nt],0.975,na.rm = TRUE)
  
  protect_BAU_one_inj_Lowerbound_nt = quantile(matrix_protect_BAU_one_inj[,nt],0.025,na.rm = TRUE)
  protect_BAU_one_inj_Upperbound_nt = quantile(matrix_protect_BAU_one_inj[,nt],0.975,na.rm = TRUE)
  
  protect_BAU_two_inj_Lowerbound_nt = quantile(matrix_protect_BAU_two_inj[,nt],0.025,na.rm = TRUE)
  protect_BAU_two_inj_Upperbound_nt = quantile(matrix_protect_BAU_two_inj[,nt],0.975,na.rm = TRUE)
  
  protect_BAU_three_inj_Lowerbound_nt = quantile(matrix_protect_BAU_three_inj[,nt],0.025,na.rm = TRUE)
  protect_BAU_three_inj_Upperbound_nt = quantile(matrix_protect_BAU_three_inj[,nt],0.975,na.rm = TRUE)
  
  time_threeshold_one_inj1_Lowerbound_nt = quantile(matrix_time_threeshold_one_inj1[,nt],0.025,na.rm = TRUE)
  time_threeshold_one_inj1_Upperbound_nt = quantile(matrix_time_threeshold_one_inj1[,nt],0.975,na.rm = TRUE)
  
  time_threeshold_one_inj2_Lowerbound_nt = quantile(matrix_time_threeshold_one_inj2[,nt],0.025,na.rm = TRUE)
  time_threeshold_one_inj2_Upperbound_nt = quantile(matrix_time_threeshold_one_inj2[,nt],0.975,na.rm = TRUE)
  
  time_threeshold_one_inj3_Lowerbound_nt = quantile(matrix_time_threeshold_one_inj3[,nt],0.025,na.rm = TRUE)
  time_threeshold_one_inj3_Upperbound_nt = quantile(matrix_time_threeshold_one_inj3[,nt],0.975,na.rm = TRUE)
  
  time_threeshold_one_inj4_Lowerbound_nt = quantile(matrix_time_threeshold_one_inj4[,nt],0.025,na.rm = TRUE)
  time_threeshold_one_inj4_Upperbound_nt = quantile(matrix_time_threeshold_one_inj4[,nt],0.975,na.rm = TRUE)
  
  time_threeshold_one_inj5_Lowerbound_nt = quantile(matrix_time_threeshold_one_inj5[,nt],0.025,na.rm = TRUE)
  time_threeshold_one_inj5_Upperbound_nt = quantile(matrix_time_threeshold_one_inj5[,nt],0.975,na.rm = TRUE)
  
  time_threeshold_one_inj6_Lowerbound_nt = quantile(matrix_time_threeshold_one_inj6[,nt],0.025,na.rm = TRUE)
  time_threeshold_one_inj6_Upperbound_nt = quantile(matrix_time_threeshold_one_inj6[,nt],0.975,na.rm = TRUE)
  
  time_threeshold_one_inj7_Lowerbound_nt = quantile(matrix_time_threeshold_one_inj7[,nt],0.025,na.rm = TRUE)
  time_threeshold_one_inj7_Upperbound_nt = quantile(matrix_time_threeshold_one_inj7[,nt],0.975,na.rm = TRUE)
  
  time_threeshold_two_inj1_Lowerbound_nt = quantile(matrix_time_threeshold_two_inj1[,nt],0.025,na.rm = TRUE)
  time_threeshold_two_inj1_Upperbound_nt = quantile(matrix_time_threeshold_two_inj1[,nt],0.975,na.rm = TRUE)
  
  time_threeshold_two_inj2_Lowerbound_nt = quantile(matrix_time_threeshold_two_inj2[,nt],0.025,na.rm = TRUE)
  time_threeshold_two_inj2_Upperbound_nt = quantile(matrix_time_threeshold_two_inj2[,nt],0.975,na.rm = TRUE)
  
  time_threeshold_two_inj3_Lowerbound_nt = quantile(matrix_time_threeshold_two_inj3[,nt],0.025,na.rm = TRUE)
  time_threeshold_two_inj3_Upperbound_nt = quantile(matrix_time_threeshold_two_inj3[,nt],0.975,na.rm = TRUE)
  
  time_threeshold_two_inj4_Lowerbound_nt = quantile(matrix_time_threeshold_two_inj4[,nt],0.025,na.rm = TRUE)
  time_threeshold_two_inj4_Upperbound_nt = quantile(matrix_time_threeshold_two_inj4[,nt],0.975,na.rm = TRUE)
  
  time_threeshold_two_inj5_Lowerbound_nt = quantile(matrix_time_threeshold_two_inj5[,nt],0.025,na.rm = TRUE)
  time_threeshold_two_inj5_Upperbound_nt = quantile(matrix_time_threeshold_two_inj5[,nt],0.975,na.rm = TRUE)
  
  time_threeshold_two_inj6_Lowerbound_nt = quantile(matrix_time_threeshold_two_inj6[,nt],0.025,na.rm = TRUE)
  time_threeshold_two_inj6_Upperbound_nt = quantile(matrix_time_threeshold_two_inj6[,nt],0.975,na.rm = TRUE)
  
  time_threeshold_two_inj7_Lowerbound_nt = quantile(matrix_time_threeshold_two_inj7[,nt],0.025,na.rm = TRUE)
  time_threeshold_two_inj7_Upperbound_nt = quantile(matrix_time_threeshold_two_inj7[,nt],0.975,na.rm = TRUE)
  
  time_threeshold_three_inj1_Lowerbound_nt = quantile(matrix_time_threeshold_three_inj1[,nt],0.025,na.rm = TRUE)
  time_threeshold_three_inj1_Upperbound_nt = quantile(matrix_time_threeshold_three_inj1[,nt],0.975,na.rm = TRUE)
  
  time_threeshold_three_inj2_Lowerbound_nt = quantile(matrix_time_threeshold_three_inj2[,nt],0.025,na.rm = TRUE)
  time_threeshold_three_inj2_Upperbound_nt = quantile(matrix_time_threeshold_three_inj2[,nt],0.975,na.rm = TRUE)
  
  time_threeshold_three_inj3_Lowerbound_nt = quantile(matrix_time_threeshold_three_inj3[,nt],0.025,na.rm = TRUE)
  time_threeshold_three_inj3_Upperbound_nt = quantile(matrix_time_threeshold_three_inj3[,nt],0.975,na.rm = TRUE)
  
  time_threeshold_three_inj4_Lowerbound_nt = quantile(matrix_time_threeshold_three_inj4[,nt],0.025,na.rm = TRUE)
  time_threeshold_three_inj4_Upperbound_nt = quantile(matrix_time_threeshold_three_inj4[,nt],0.975,na.rm = TRUE)
  
  time_threeshold_three_inj5_Lowerbound_nt = quantile(matrix_time_threeshold_three_inj5[,nt],0.025,na.rm = TRUE)
  time_threeshold_three_inj5_Upperbound_nt = quantile(matrix_time_threeshold_three_inj5[,nt],0.975,na.rm = TRUE)
  
  time_threeshold_three_inj6_Lowerbound_nt = quantile(matrix_time_threeshold_three_inj6[,nt],0.025,na.rm = TRUE)
  time_threeshold_three_inj6_Upperbound_nt = quantile(matrix_time_threeshold_three_inj6[,nt],0.975,na.rm = TRUE)
  
  time_threeshold_three_inj7_Lowerbound_nt = quantile(matrix_time_threeshold_three_inj7[,nt],0.025,na.rm = TRUE)
  time_threeshold_three_inj7_Upperbound_nt = quantile(matrix_time_threeshold_three_inj7[,nt],0.975,na.rm = TRUE)
  
  log10ED50_neutra1_LowerBound_nt =  quantile(matrix_log10ED50_neutra1[,nt],0.025,na.rm = TRUE)
  log10ED50_neutra1_UpperBound_nt =  quantile(matrix_log10ED50_neutra1[,nt],0.975,na.rm = TRUE)
  
  log10ED50_neutra2_LowerBound_nt =  quantile(matrix_log10ED50_neutra2[,nt],0.025,na.rm = TRUE)
  log10ED50_neutra2_UpperBound_nt =  quantile(matrix_log10ED50_neutra2[,nt],0.975,na.rm = TRUE)
  
  log10ED50_neutra3_LowerBound_nt =  quantile(matrix_log10ED50_neutra3[,nt],0.025,na.rm = TRUE)
  log10ED50_neutra3_UpperBound_nt =  quantile(matrix_log10ED50_neutra3[,nt],0.975,na.rm = TRUE)
  
  log10ED50_neutra4_LowerBound_nt =  quantile(matrix_log10ED50_neutra4[,nt],0.025,na.rm = TRUE)
  log10ED50_neutra4_UpperBound_nt =  quantile(matrix_log10ED50_neutra4[,nt],0.975,na.rm = TRUE)
  
  log10ED50_neutra5_LowerBound_nt =  quantile(matrix_log10ED50_neutra5[,nt],0.025,na.rm = TRUE)
  log10ED50_neutra5_UpperBound_nt =  quantile(matrix_log10ED50_neutra5[,nt],0.975,na.rm = TRUE)
  
  log10ED50_neutra6_LowerBound_nt =  quantile(matrix_log10ED50_neutra6[,nt],0.025,na.rm = TRUE)
  log10ED50_neutra6_UpperBound_nt =  quantile(matrix_log10ED50_neutra6[,nt],0.975,na.rm = TRUE)
  
  log10ED50_neutra7_LowerBound_nt =  quantile(matrix_log10ED50_neutra7[,nt],0.025,na.rm = TRUE)
  log10ED50_neutra7_UpperBound_nt =  quantile(matrix_log10ED50_neutra7[,nt],0.975,na.rm = TRUE)
  
  log10ED50_tdep1_LowerBound   = c(log10ED50_tdep1_LowerBound,log10ED50_tdep1_LowerBound_nt)
  log10ED50_tdep1_UpperBound   = c(log10ED50_tdep1_UpperBound,log10ED50_tdep1_UpperBound_nt)
  
  log10ED50_tdep2_LowerBound   = c(log10ED50_tdep2_LowerBound,log10ED50_tdep2_LowerBound_nt)
  log10ED50_tdep2_UpperBound   = c(log10ED50_tdep2_UpperBound,log10ED50_tdep2_UpperBound_nt)
  
  log10ED50_tdep3_LowerBound   = c(log10ED50_tdep3_LowerBound,log10ED50_tdep3_LowerBound_nt)
  log10ED50_tdep3_UpperBound   = c(log10ED50_tdep3_UpperBound,log10ED50_tdep3_UpperBound_nt)
  
  log10ED50_tdep4_LowerBound   = c(log10ED50_tdep4_LowerBound,log10ED50_tdep4_LowerBound_nt)
  log10ED50_tdep4_UpperBound   = c(log10ED50_tdep4_UpperBound,log10ED50_tdep4_UpperBound_nt)
  
  log10ED50_tdep5_LowerBound   = c(log10ED50_tdep5_LowerBound,log10ED50_tdep5_LowerBound_nt)
  log10ED50_tdep5_UpperBound   = c(log10ED50_tdep5_UpperBound,log10ED50_tdep5_UpperBound_nt)
  
  log10ED50_tdep6_LowerBound   = c(log10ED50_tdep6_LowerBound,log10ED50_tdep6_LowerBound_nt)
  log10ED50_tdep6_UpperBound   = c(log10ED50_tdep6_UpperBound,log10ED50_tdep6_UpperBound_nt)
  
  log10ED50_tdep7_LowerBound   = c(log10ED50_tdep7_LowerBound,log10ED50_tdep7_LowerBound_nt)
  log10ED50_tdep7_UpperBound   = c(log10ED50_tdep7_UpperBound,log10ED50_tdep7_UpperBound_nt)
  
  log10Ab_tdep_LowerBound = c(log10Ab_tdep_LowerBound,log10Ab_tdep_LowerBound_nt)
  log10Ab_tdep_UpperBound = c(log10Ab_tdep_UpperBound,log10Ab_tdep_UpperBound_nt)
  
  
  protect_BAU_one_inj_Lowerbound = c(protect_BAU_one_inj_Lowerbound,protect_BAU_one_inj_Lowerbound_nt)
  protect_BAU_one_inj_Upperbound = c(protect_BAU_one_inj_Upperbound,protect_BAU_one_inj_Upperbound_nt)
  
  protect_BAU_two_inj_Lowerbound = c(protect_BAU_two_inj_Lowerbound,protect_BAU_two_inj_Lowerbound_nt)
  protect_BAU_two_inj_Upperbound = c(protect_BAU_two_inj_Upperbound,protect_BAU_two_inj_Upperbound_nt)
  
  protect_BAU_three_inj_Lowerbound = c(protect_BAU_three_inj_Lowerbound,protect_BAU_three_inj_Lowerbound_nt)
  protect_BAU_three_inj_Upperbound = c(protect_BAU_three_inj_Upperbound,protect_BAU_three_inj_Upperbound_nt)
  
  time_threeshold_one_inj1_Upperbound = c( time_threeshold_one_inj1_Upperbound, time_threeshold_one_inj1_Upperbound_nt)
  time_threeshold_one_inj1_Lowerbound = c( time_threeshold_one_inj1_Lowerbound, time_threeshold_one_inj1_Lowerbound_nt)
  
  time_threeshold_one_inj2_Upperbound = c( time_threeshold_one_inj2_Upperbound, time_threeshold_one_inj2_Upperbound_nt)
  time_threeshold_one_inj2_Lowerbound = c( time_threeshold_one_inj2_Lowerbound, time_threeshold_one_inj2_Lowerbound_nt)
  
  time_threeshold_one_inj3_Upperbound = c( time_threeshold_one_inj3_Upperbound, time_threeshold_one_inj3_Upperbound_nt)
  time_threeshold_one_inj3_Lowerbound = c( time_threeshold_one_inj3_Lowerbound, time_threeshold_one_inj3_Lowerbound_nt)
  
  time_threeshold_one_inj4_Upperbound = c( time_threeshold_one_inj4_Upperbound, time_threeshold_one_inj4_Upperbound_nt)
  time_threeshold_one_inj4_Lowerbound = c( time_threeshold_one_inj4_Lowerbound, time_threeshold_one_inj4_Lowerbound_nt)
  
  time_threeshold_one_inj5_Upperbound = c( time_threeshold_one_inj5_Upperbound, time_threeshold_one_inj5_Upperbound_nt)
  time_threeshold_one_inj5_Lowerbound = c( time_threeshold_one_inj5_Lowerbound, time_threeshold_one_inj5_Lowerbound_nt)
  
  time_threeshold_one_inj6_Upperbound = c( time_threeshold_one_inj6_Upperbound, time_threeshold_one_inj6_Upperbound_nt)
  time_threeshold_one_inj6_Lowerbound = c( time_threeshold_one_inj6_Lowerbound, time_threeshold_one_inj6_Lowerbound_nt)
  
  time_threeshold_one_inj7_Upperbound = c( time_threeshold_one_inj7_Upperbound, time_threeshold_one_inj7_Upperbound_nt)
  time_threeshold_one_inj7_Lowerbound = c( time_threeshold_one_inj7_Lowerbound, time_threeshold_one_inj7_Lowerbound_nt)
  
  time_threeshold_two_inj1_Upperbound = c( time_threeshold_two_inj1_Upperbound, time_threeshold_two_inj1_Upperbound_nt)
  time_threeshold_two_inj1_Lowerbound = c( time_threeshold_two_inj1_Lowerbound, time_threeshold_two_inj1_Lowerbound_nt)
  
  time_threeshold_two_inj2_Upperbound = c( time_threeshold_two_inj2_Upperbound, time_threeshold_two_inj2_Upperbound_nt)
  time_threeshold_two_inj2_Lowerbound = c( time_threeshold_two_inj2_Lowerbound, time_threeshold_two_inj2_Lowerbound_nt)
  
  time_threeshold_two_inj3_Upperbound = c( time_threeshold_two_inj3_Upperbound, time_threeshold_two_inj3_Upperbound_nt)
  time_threeshold_two_inj3_Lowerbound = c( time_threeshold_two_inj3_Lowerbound, time_threeshold_two_inj3_Lowerbound_nt)
  
  time_threeshold_two_inj4_Upperbound = c( time_threeshold_two_inj4_Upperbound, time_threeshold_two_inj4_Upperbound_nt)
  time_threeshold_two_inj4_Lowerbound = c( time_threeshold_two_inj4_Lowerbound, time_threeshold_two_inj4_Lowerbound_nt)
  
  time_threeshold_two_inj5_Upperbound = c( time_threeshold_two_inj5_Upperbound, time_threeshold_two_inj5_Upperbound_nt)
  time_threeshold_two_inj5_Lowerbound = c( time_threeshold_two_inj5_Lowerbound, time_threeshold_two_inj5_Lowerbound_nt)
  
  time_threeshold_two_inj6_Upperbound = c( time_threeshold_two_inj6_Upperbound, time_threeshold_two_inj6_Upperbound_nt)
  time_threeshold_two_inj6_Lowerbound = c( time_threeshold_two_inj6_Lowerbound, time_threeshold_two_inj6_Lowerbound_nt)
  
  time_threeshold_two_inj7_Upperbound = c( time_threeshold_two_inj7_Upperbound, time_threeshold_two_inj7_Upperbound_nt)
  time_threeshold_two_inj7_Lowerbound = c( time_threeshold_two_inj7_Lowerbound, time_threeshold_two_inj7_Lowerbound_nt)
  
  time_threeshold_three_inj1_Upperbound = c( time_threeshold_three_inj1_Upperbound, time_threeshold_three_inj1_Upperbound_nt)
  time_threeshold_three_inj1_Lowerbound = c( time_threeshold_three_inj1_Lowerbound, time_threeshold_three_inj1_Lowerbound_nt)
  
  time_threeshold_three_inj2_Upperbound = c( time_threeshold_three_inj2_Upperbound, time_threeshold_three_inj2_Upperbound_nt)
  time_threeshold_three_inj2_Lowerbound = c( time_threeshold_three_inj2_Lowerbound, time_threeshold_three_inj2_Lowerbound_nt)
  
  time_threeshold_three_inj3_Upperbound = c( time_threeshold_three_inj3_Upperbound, time_threeshold_three_inj3_Upperbound_nt)
  time_threeshold_three_inj3_Lowerbound = c( time_threeshold_three_inj3_Lowerbound, time_threeshold_three_inj3_Lowerbound_nt)
  
  time_threeshold_three_inj4_Upperbound = c( time_threeshold_three_inj4_Upperbound, time_threeshold_three_inj4_Upperbound_nt)
  time_threeshold_three_inj4_Lowerbound = c( time_threeshold_three_inj4_Lowerbound, time_threeshold_three_inj4_Lowerbound_nt)
  
  time_threeshold_three_inj5_Upperbound = c( time_threeshold_three_inj5_Upperbound, time_threeshold_three_inj5_Upperbound_nt)
  time_threeshold_three_inj5_Lowerbound = c( time_threeshold_three_inj5_Lowerbound, time_threeshold_three_inj5_Lowerbound_nt)
  
  time_threeshold_three_inj6_Upperbound = c( time_threeshold_three_inj6_Upperbound, time_threeshold_three_inj6_Upperbound_nt)
  time_threeshold_three_inj6_Lowerbound = c( time_threeshold_three_inj6_Lowerbound, time_threeshold_three_inj6_Lowerbound_nt)
  
  time_threeshold_three_inj7_Upperbound = c( time_threeshold_three_inj7_Upperbound, time_threeshold_three_inj7_Upperbound_nt)
  time_threeshold_three_inj7_Lowerbound = c( time_threeshold_three_inj7_Lowerbound, time_threeshold_three_inj7_Lowerbound_nt)
  
  log10ED50_neutra1_LowerBound = c(log10ED50_neutra1_LowerBound,log10ED50_neutra1_LowerBound_nt)
  log10ED50_neutra1_UpperBound = c(log10ED50_neutra1_UpperBound,log10ED50_neutra1_UpperBound_nt)
  
  log10ED50_neutra2_LowerBound = c(log10ED50_neutra2_LowerBound,log10ED50_neutra2_LowerBound_nt)
  log10ED50_neutra2_UpperBound = c(log10ED50_neutra2_UpperBound,log10ED50_neutra2_UpperBound_nt)
  
  log10ED50_neutra3_LowerBound = c(log10ED50_neutra3_LowerBound,log10ED50_neutra3_LowerBound_nt)
  log10ED50_neutra3_UpperBound = c(log10ED50_neutra3_UpperBound,log10ED50_neutra3_UpperBound_nt)
  
  log10ED50_neutra4_LowerBound = c(log10ED50_neutra4_LowerBound,log10ED50_neutra4_LowerBound_nt)
  log10ED50_neutra4_UpperBound = c(log10ED50_neutra4_UpperBound,log10ED50_neutra4_UpperBound_nt)
  
  log10ED50_neutra5_LowerBound = c(log10ED50_neutra5_LowerBound,log10ED50_neutra5_LowerBound_nt)
  log10ED50_neutra5_UpperBound = c(log10ED50_neutra5_UpperBound,log10ED50_neutra5_UpperBound_nt)
  
  log10ED50_neutra6_LowerBound = c(log10ED50_neutra6_LowerBound,log10ED50_neutra6_LowerBound_nt)
  log10ED50_neutra6_UpperBound = c(log10ED50_neutra6_UpperBound,log10ED50_neutra6_UpperBound_nt)
  
  log10ED50_neutra7_LowerBound = c(log10ED50_neutra7_LowerBound,log10ED50_neutra7_LowerBound_nt)
  log10ED50_neutra7_UpperBound = c(log10ED50_neutra7_UpperBound,log10ED50_neutra7_UpperBound_nt)
}


log10ED50_tdep1 = data.frame(time_integ_ODE,log10ED50_mean_tdep1 , log10ED50_tdep1_LowerBound,log10ED50_tdep1_UpperBound )
colnames(log10ED50_tdep1) = c("Time","Mean_val","LowerBound","UpperBound")

log10ED50_tdep2 = data.frame(time_integ_ODE,log10ED50_mean_tdep2 , log10ED50_tdep2_LowerBound,log10ED50_tdep2_UpperBound )
colnames(log10ED50_tdep2) = c("Time","Mean_val","LowerBound","UpperBound")

log10ED50_tdep3 = data.frame(time_integ_ODE,log10ED50_mean_tdep3 , log10ED50_tdep3_LowerBound,log10ED50_tdep3_UpperBound )
colnames(log10ED50_tdep3) = c("Time","Mean_val","LowerBound","UpperBound")

log10ED50_tdep4 = data.frame(time_integ_ODE,log10ED50_mean_tdep4 , log10ED50_tdep4_LowerBound,log10ED50_tdep4_UpperBound )
colnames(log10ED50_tdep4) = c("Time","Mean_val","LowerBound","UpperBound")

log10ED50_tdep5 = data.frame(time_integ_ODE,log10ED50_mean_tdep5 , log10ED50_tdep5_LowerBound,log10ED50_tdep5_UpperBound )
colnames(log10ED50_tdep5) = c("Time","Mean_val","LowerBound","UpperBound")

log10ED50_tdep6 = data.frame(time_integ_ODE,log10ED50_mean_tdep6 , log10ED50_tdep6_LowerBound,log10ED50_tdep6_UpperBound )
colnames(log10ED50_tdep6) = c("Time","Mean_val","LowerBound","UpperBound")

log10ED50_tdep7 = data.frame(time_integ_ODE,log10ED50_mean_tdep7 , log10ED50_tdep7_LowerBound,log10ED50_tdep7_UpperBound )
colnames(log10ED50_tdep7) = c("Time","Mean_val","LowerBound","UpperBound")

log10Ab_tdep = data.frame(time_integ_ODE,log10Ab_mean_tdep , log10Ab_tdep_LowerBound,log10Ab_tdep_UpperBound)
colnames(log10Ab_tdep) = c("Time","Mean_val","LowerBound","UpperBound")
log10Ab_tdep$UpperBound = pmin(log10Ab_tdep$UpperBound,5)
log10Ab_tdep$Nbinjections = "1 dose"
log10Ab_tdep[log10Ab_tdep$Time >=   Mean_second_inj,]$Nbinjections = "2 doses"
log10Ab_tdep[log10Ab_tdep$Time >=   Mean_third_inj,]$Nbinjections = "3 doses"

log10ED50_neutra1 = data.frame(time_integ_ODE,log10ED50_mean_neutra1 , log10ED50_neutra1_LowerBound, log10ED50_neutra1_UpperBound,"D614G" )
colnames(log10ED50_neutra1) = c("Time","Mean_val","LowerBound","UpperBound","Variant")

log10ED50_neutra2 = data.frame(time_integ_ODE,log10ED50_mean_neutra2 , log10ED50_neutra2_LowerBound, log10ED50_neutra2_UpperBound,"Alpha" )
colnames(log10ED50_neutra2) = c("Time","Mean_val","LowerBound","UpperBound","Variant")

log10ED50_neutra3 = data.frame(time_integ_ODE,log10ED50_mean_neutra3 , log10ED50_neutra3_LowerBound, log10ED50_neutra3_UpperBound,"Beta" )
colnames(log10ED50_neutra3) = c("Time","Mean_val","LowerBound","UpperBound","Variant")

log10ED50_neutra4 = data.frame(time_integ_ODE,log10ED50_mean_neutra4 , log10ED50_neutra4_LowerBound, log10ED50_neutra4_UpperBound,"Delta" )
colnames(log10ED50_neutra4) = c("Time","Mean_val","LowerBound","UpperBound","Variant")

log10ED50_neutra5 = data.frame(time_integ_ODE,log10ED50_mean_neutra5 , log10ED50_neutra5_LowerBound, log10ED50_neutra5_UpperBound,"Om. BA1" )
colnames(log10ED50_neutra5) = c("Time","Mean_val","LowerBound","UpperBound","Variant")

log10ED50_neutra6 = data.frame(time_integ_ODE,log10ED50_mean_neutra6 , log10ED50_neutra6_LowerBound, log10ED50_neutra6_UpperBound,"Om. BA2" )
colnames(log10ED50_neutra6) = c("Time","Mean_val","LowerBound","UpperBound","Variant")

log10ED50_neutra7 = data.frame(time_integ_ODE,log10ED50_mean_neutra7 , log10ED50_neutra7_LowerBound, log10ED50_neutra7_UpperBound,"Om. BA5" )
colnames(log10ED50_neutra7) = c("Time","Mean_val","LowerBound","UpperBound","Variant")


log10ED50_neutra = rbind(log10ED50_neutra1,log10ED50_neutra2,log10ED50_neutra3,log10ED50_neutra4,log10ED50_neutra5,log10ED50_neutra6,log10ED50_neutra7)

Mean_traj_D614G = data.frame(cbind(log10ED50_tdep1$Time,log10ED50_tdep1$Mean_val,"D614G"))
colnames(Mean_traj_D614G) = c("Time","log10ED50","Variant")
Mean_traj_Alpha = data.frame(cbind(log10ED50_tdep2$Time,log10ED50_tdep2$Mean_val,"Alpha"))
colnames(Mean_traj_Alpha) = c("Time","log10ED50","Variant")
Mean_traj_Beta = data.frame(cbind(log10ED50_tdep3$Time,log10ED50_tdep3$Mean_val,"Beta"))
colnames(Mean_traj_Beta) = c("Time","log10ED50","Variant")
Mean_traj_Delta = data.frame(cbind(log10ED50_tdep4$Time,log10ED50_tdep4$Mean_val,"Delta"))
colnames(Mean_traj_Delta) = c("Time","log10ED50","Variant")
Mean_traj_Omicron = data.frame(cbind(log10ED50_tdep5$Time,log10ED50_tdep5$Mean_val,"Om. BA1"))
colnames(Mean_traj_Omicron) = c("Time","log10ED50","Variant")
Mean_traj_BA2 = data.frame(cbind(log10ED50_tdep6$Time,log10ED50_tdep6$Mean_val,"Om. BA2"))
colnames(Mean_traj_BA2) = c("Time","log10ED50","Variant")
Mean_traj_BA5 = data.frame(cbind(log10ED50_tdep7$Time,log10ED50_tdep7$Mean_val,"Om. BA5"))
colnames(Mean_traj_BA5) = c("Time","log10ED50","Variant")

Mean_traj_Variant = rbind(Mean_traj_D614G,Mean_traj_Alpha,Mean_traj_Beta,Mean_traj_Delta,Mean_traj_Omicron,Mean_traj_BA2,Mean_traj_BA5)
Mean_traj_Variant$Time = as.numeric(Mean_traj_Variant$Time)
Mean_traj_Variant$log10ED50 = as.numeric(Mean_traj_Variant$log10ED50)


log10ED50_tdep1_CI = log10ED50_tdep1
log10ED50_tdep1_CI$Variant = "D614G"

log10ED50_tdep2_CI = log10ED50_tdep2
log10ED50_tdep2_CI$Variant = "Alpha"

log10ED50_tdep3_CI = log10ED50_tdep3
log10ED50_tdep3_CI$Variant = "Beta"

log10ED50_tdep4_CI = log10ED50_tdep4
log10ED50_tdep4_CI$Variant = "Delta"

log10ED50_tdep5_CI = log10ED50_tdep5
log10ED50_tdep5_CI$Variant = "Om. BA1"

log10ED50_tdep6_CI = log10ED50_tdep6
log10ED50_tdep6_CI$Variant = "Om. BA2"

log10ED50_tdep7_CI = log10ED50_tdep7
log10ED50_tdep7_CI$Variant = "Om. BA5"

log10ED50_tdep_CI = rbind(log10ED50_tdep1_CI,log10ED50_tdep2_CI,log10ED50_tdep3_CI,log10ED50_tdep4_CI,log10ED50_tdep5_CI,log10ED50_tdep6_CI,log10ED50_tdep7_CI)
log10ED50_tdep_CI$LowerBound = pmax(log10ED50_tdep_CI$LowerBound,0)

p_log10ED50_tdep_CI<-ggplot(log10ED50_tdep_CI,aes(x=Time,y=Mean_val,group=Variant))+
  theme_classic()+
  scale_y_continuous(expand=c(0,0),breaks=c(0,1,log(LOD_treeshold,base=10),2,3,4,5),limits=c(0,5.2),labels=c(1,10,"LOD",100,1000,10000,100000))+
  scale_x_continuous(expand=c(0,0),
                     breaks=c(0, Mean_second_inj, Mean_third_inj,364,2*364),
                     label=c(0, expression(bold("t"[2])),expression(bold("t"[3])),"1 year","2 years"),
                     limits=c(0,800))+
  geom_line(aes(group=Variant, colour=Variant), size=1)+
  geom_ribbon(aes(ymin=LowerBound,ymax=UpperBound,group=Variant, colour=Variant,fill=Variant,alpha=Variant))+
  scale_alpha_manual(name = "Variant", values = c(.5, .5,.5,.5,.5,.5,.5))+
  geom_hline(yintercept = log(LOD_treeshold,base=10), linetype="solid", color = "black", size=0.3)+
  xlab("Time  after first injection")+
  ylab(" Neutralization (ED50)")+
  ggtitle("Mean ED50 evolution")+
  theme(legend.position = "bottom") +
  scale_fill_manual(values =c("#993333", "#56B4E9", "#009E73","#CC79A7", "#D50E00","#D55E00","#D28E00"))+
  scale_color_manual(values = c("#993333", "#56B4E9", "#009E73","#CC79A7", "#D50E00","#D55E00","#D28E00"))
p_log10ED50_tdep_CI


log10Ab_tdep$UpperBound= pmax(log10Ab_tdep$UpperBound,0)
log10Ab_tdep$LowerBound = pmax(log10Ab_tdep$LowerBound,0)

log10Ab_tdep_2ndinj = subset(log10Ab_tdep,log10Ab_tdep$Time < Mean_third_inj)
index_log10_BAU_protection_treeshold_2ndinj = which(log10Ab_tdep_2ndinj$Mean_val>=log10_BAU_protection_treeshold)[length(which(log10Ab_tdep_2ndinj$Mean_val>=log10_BAU_protection_treeshold))]
time_end_log10_BAU_protection_treeshold_2ndinj = log10Ab_tdep_2ndinj$Time[index_log10_BAU_protection_treeshold_2ndinj]

index_log10_BAU_protection_treeshold = which(log10Ab_tdep$Mean_val>=log10_BAU_protection_treeshold)[length(which(log10Ab_tdep$Mean_val>=log10_BAU_protection_treeshold))]
time_end_log10_BAU_protection_treeshold = log10Ab_tdep$Time[index_log10_BAU_protection_treeshold]

p_log10Ab<-ggplot(log10Ab_tdep,aes(x=Time,y=Mean_val,group=Nbinjections))+
  theme_classic()+
  scale_y_continuous(expand=c(0,0),breaks=c(0,1,2,log10_BAU_protection_treeshold,3,4,5),limits=c(0,5),labels=c(1,10,100,"Prot. \n threshold",1000,10000,100000))+
  scale_x_continuous(expand=c(0,0),
                     breaks=c(0, Mean_second_inj, Mean_third_inj,364,2*364),
                     label=c(0, expression(bold("t"[2])),expression(bold("t"[3])),"1 year","2 years"),
                     limits=c(0,800))+
  geom_line(aes(group=Nbinjections, colour=Nbinjections), size=1)+
  geom_ribbon(aes(ymin=LowerBound,ymax=UpperBound,group=Nbinjections, colour=Nbinjections,fill=Nbinjections,alpha=Nbinjections))+
  scale_alpha_manual(name = "Nbinjections", values = c(0.7,0.7,0.7))+
  geom_hline(yintercept = log10_BAU_protection_treeshold, linetype="solid", color = "black", size=0.3)+
  xlab("Time  after first injection")+
  ylab("Anti-S IgG (BAU/ml)")+
  ggtitle("Ab")+
  theme(legend.position = "bottom") +
  scale_fill_manual(values=c( "gray80","gray40",  "gray0"))+
  scale_color_manual(values=c("gray80", "gray40",  "gray0"))
p_log10Ab


log10ED50_neutra$UpperBound = pmax(log10ED50_neutra$UpperBound,-2)
log10ED50_neutra$LowerBound = pmax(log10ED50_neutra$LowerBound,-2)
log10ED50_neutra$Mean_val = pmax(log10ED50_neutra$Mean_val,-2)
p_log10ED50_neutra<-ggplot(log10ED50_neutra,aes(x=Time,y=Mean_val,group=Variant))+
  theme_classic()+
  scale_y_continuous(expand=c(0,0),breaks=c(-2,-1,0,1,2),limits=c(-2,2),labels=c(0.01,0.1,1,10,100))+
  scale_x_continuous(expand=c(0,0),breaks=c(0,Mean_second_inj,Mean_third_inj,364),
                     labels = c(0,expression(bold("t"[2])),expression(bold("t"[3])),"1 year"),limits=c(0,400))+
  geom_line(aes(group=Variant, colour=Variant), size=1)+
  geom_ribbon(aes(ymin=LowerBound,ymax=UpperBound,group=Variant, colour=Variant,fill=Variant,alpha=Variant))+
  xlab("Time  after first injection")+
  ylab("Viral load/Ab unit (Arbitrary Unit)")+
  ggtitle("ED50/BAU")+
  theme(legend.position = "bottom") +
  scale_alpha_manual(name = "Variant", values = c(.3, .3,.3,.3,.3,.3,.3))+
  scale_fill_manual(values = c("#993333", "#56B4E9", "#009E73","#CC79A7", "#D50E00","#D55E00","#D28E00"))+
  scale_color_manual(values = c("#993333", "#56B4E9", "#009E73","#CC79A7", "#D50E00","#D55E00","#D28E00"))
p_log10ED50_neutra

protect_BAU_one_inj = data.frame(time_integ_ODE,mean_protect_one_inj,protect_BAU_one_inj_Lowerbound ,protect_BAU_one_inj_Upperbound)
colnames(protect_BAU_one_inj) =c("Time","Mean_val","LowerBound","UpperBound")
protect_BAU_one_inj$Nbinjections = "1 dose"

protect_BAU_two_inj = data.frame(time_integ_ODE,mean_protect_two_inj,protect_BAU_two_inj_Lowerbound ,protect_BAU_two_inj_Upperbound)
colnames(protect_BAU_two_inj) =c("Time","Mean_val","LowerBound","UpperBound")
protect_BAU_two_inj$Nbinjections = "2 doses"

protect_BAU_three_inj = data.frame(time_integ_ODE,mean_protect_three_inj,protect_BAU_three_inj_Lowerbound ,protect_BAU_three_inj_Upperbound)
colnames(protect_BAU_three_inj) =c("Time","Mean_val","LowerBound","UpperBound")
protect_BAU_three_inj$Nbinjections = "3 doses"

protect_BAU = rbind(protect_BAU_one_inj,protect_BAU_two_inj,protect_BAU_three_inj)

protect_BAU2 = subset(protect_BAU ,protect_BAU$Nbinjections=="2 doses")
protect_BAU3 = subset(protect_BAU ,protect_BAU$Nbinjections=="3 doses")

index_median_protect_BAU2 = which(protect_BAU2$Mean_val>=0.5)[length(which(protect_BAU2$Mean_val>=0.5))]
index_median_protect_BAU3 = which(protect_BAU3$Mean_val>=0.5)[length(which(protect_BAU3$Mean_val>=0.5))]

time_end_median_protect_BAU2 = protect_BAU$Time[index_median_protect_BAU2]
time_end_median_protect_BAU3 = protect_BAU$Time[index_median_protect_BAU3]

p_protect_BAU<-ggplot(protect_BAU,aes(x=Time,y=Mean_val,group=Nbinjections))+
  theme_classic()+
  scale_y_continuous(expand=c(0,0),breaks=c(0,0.25,0.5,0.75,1.00),limits=c(0,1),labels=c(0,0.25,0.5,0.75,1.00))+
  scale_x_continuous(expand=c(0,0),breaks=c(0,time_end_median_protect_BAU2,time_end_median_protect_BAU3,800),limits=c(0,800),
                     labels=c(0,time_end_median_protect_BAU2,time_end_median_protect_BAU3,800))+
  geom_line(aes(group=Nbinjections, colour=Nbinjections), size=1)+
  geom_ribbon(aes(ymin=LowerBound,ymax=UpperBound,group=Nbinjections, colour=Nbinjections,fill=Nbinjections,alpha=Nbinjections))+
  scale_alpha_manual(name = "Nbinjections", values = c(0.7,0.7,0.7))+
  xlab("Time  after last injection (days)")+
  ylab("Probability of being over protection threshold")+
  ggtitle("Ab")+
 # theme(legend.position = "bottom") +
   theme(legend.position = c(0.8, 0.9))+
  geom_segment(aes(x = 0, y=0.5,xend = time_end_median_protect_BAU3 ,yend=0.5),linetype=2)+
  geom_segment(aes(x = time_end_median_protect_BAU2, y=0,xend =time_end_median_protect_BAU2 ,yend=0.5),linetype=2)+
  geom_segment(aes(x = time_end_median_protect_BAU3, y=0,xend = time_end_median_protect_BAU3 ,yend=0.5),linetype=2)+
  scale_fill_manual(values=c( "gray80","gray40",  "gray0"))+
  scale_color_manual(values=c( "gray80","gray40",  "gray0"))
p_protect_BAU

detect_one_inj1 = data.frame(time_integ_ODE,mean_detect_one_inj1 , time_threeshold_one_inj1_Lowerbound,time_threeshold_one_inj1_Upperbound)
colnames(detect_one_inj1) = c("Time","Mean_val","LowerBound","UpperBound")

detect_two_inj1 = data.frame(time_integ_ODE,mean_detect_two_inj1 , time_threeshold_two_inj1_Lowerbound,time_threeshold_two_inj1_Upperbound)
colnames(detect_two_inj1) = c("Time","Mean_val","LowerBound","UpperBound")

detect_three_inj1 = data.frame(time_integ_ODE,mean_detect_three_inj1 , time_threeshold_three_inj1_Lowerbound,time_threeshold_three_inj1_Upperbound)
colnames(detect_three_inj1) = c("Time","Mean_val","LowerBound","UpperBound")

detect_one_inj1_onegraph = detect_one_inj1
detect_one_inj1_onegraph$Variant = "D614G"

detect_two_inj1_onegraph = detect_two_inj1
detect_two_inj1_onegraph$Variant = "D614G"

detect_three_inj1_onegraph = detect_three_inj1
detect_three_inj1_onegraph$Variant = "D614G"

detect_one_inj1$Nbinjections = "1 dose"
detect_two_inj1$Nbinjections = "2 doses"
detect_three_inj1$Nbinjections = "3 doses"

detect1 = rbind(detect_two_inj1,detect_three_inj1)

detect_one_inj2 = data.frame(time_integ_ODE,mean_detect_one_inj2 , time_threeshold_one_inj2_Lowerbound,time_threeshold_one_inj2_Upperbound)
colnames(detect_one_inj2) = c("Time","Mean_val","LowerBound","UpperBound")

detect_two_inj2 = data.frame(time_integ_ODE,mean_detect_two_inj2 , time_threeshold_two_inj2_Lowerbound,time_threeshold_two_inj2_Upperbound)
colnames(detect_two_inj2) = c("Time","Mean_val","LowerBound","UpperBound")

detect_three_inj2 = data.frame(time_integ_ODE,mean_detect_three_inj2 , time_threeshold_three_inj2_Lowerbound,time_threeshold_three_inj2_Upperbound)
colnames(detect_three_inj2) = c("Time","Mean_val","LowerBound","UpperBound")

detect_one_inj2_onegraph = detect_one_inj2
detect_one_inj2_onegraph$Variant = "Alpha"

detect_two_inj2_onegraph = detect_two_inj2
detect_two_inj2_onegraph$Variant = "Alpha"

detect_three_inj2_onegraph = detect_three_inj2
detect_three_inj2_onegraph$Variant = "Alpha"

detect_one_inj2$Nbinjections = "1 dose"
detect_two_inj2$Nbinjections = "2 doses"
detect_three_inj2$Nbinjections = "3 doses"

detect2 = rbind(detect_two_inj2,detect_three_inj2)

detect_one_inj3 = data.frame(time_integ_ODE,mean_detect_one_inj3 , time_threeshold_one_inj3_Lowerbound,time_threeshold_one_inj3_Upperbound)
colnames(detect_one_inj3) = c("Time","Mean_val","LowerBound","UpperBound")

detect_two_inj3 = data.frame(time_integ_ODE,mean_detect_two_inj3 , time_threeshold_two_inj3_Lowerbound,time_threeshold_two_inj3_Upperbound)
colnames(detect_two_inj3) = c("Time","Mean_val","LowerBound","UpperBound")

detect_three_inj3 = data.frame(time_integ_ODE,mean_detect_three_inj3 , time_threeshold_three_inj3_Lowerbound,time_threeshold_three_inj3_Upperbound)
colnames(detect_three_inj3) = c("Time","Mean_val","LowerBound","UpperBound")

detect_one_inj3_onegraph = detect_one_inj3
detect_one_inj3_onegraph$Variant = "Beta"

detect_two_inj3_onegraph = detect_two_inj3
detect_two_inj3_onegraph$Variant = "Beta"

detect_three_inj3_onegraph = detect_three_inj3
detect_three_inj3_onegraph$Variant = "Beta"

detect_one_inj3$Nbinjections = "1 dose"
detect_two_inj3$Nbinjections = "2 doses"
detect_three_inj3$Nbinjections = "3 doses"

detect3 = rbind(detect_two_inj3,detect_three_inj3)

detect_one_inj4 = data.frame(time_integ_ODE,mean_detect_one_inj4 , time_threeshold_one_inj4_Lowerbound,time_threeshold_one_inj4_Upperbound)
colnames(detect_one_inj4) = c("Time","Mean_val","LowerBound","UpperBound")

detect_two_inj4 = data.frame(time_integ_ODE,mean_detect_two_inj4 , time_threeshold_two_inj4_Lowerbound,time_threeshold_two_inj4_Upperbound)
colnames(detect_two_inj4) = c("Time","Mean_val","LowerBound","UpperBound")

detect_three_inj4 = data.frame(time_integ_ODE,mean_detect_three_inj4 , time_threeshold_three_inj4_Lowerbound,time_threeshold_three_inj4_Upperbound)
colnames(detect_three_inj4) = c("Time","Mean_val","LowerBound","UpperBound")

detect_one_inj4_onegraph = detect_one_inj4
detect_one_inj4_onegraph$Variant = "Delta"

detect_two_inj4_onegraph = detect_two_inj4
detect_two_inj4_onegraph$Variant = "Delta"

detect_three_inj4_onegraph = detect_three_inj4
detect_three_inj4_onegraph$Variant = "Delta"

detect_one_inj4$Nbinjections = "1 dose"
detect_two_inj4$Nbinjections = "2 doses"
detect_three_inj4$Nbinjections = "3 doses"

detect4 = rbind(detect_two_inj4,detect_three_inj4)


detect_one_inj5 = data.frame(time_integ_ODE,mean_detect_one_inj5 , time_threeshold_one_inj5_Lowerbound,time_threeshold_one_inj5_Upperbound)
colnames(detect_one_inj5) = c("Time","Mean_val","LowerBound","UpperBound")

detect_two_inj5 = data.frame(time_integ_ODE,mean_detect_two_inj5 , time_threeshold_two_inj5_Lowerbound,time_threeshold_two_inj5_Upperbound)
colnames(detect_two_inj5) = c("Time","Mean_val","LowerBound","UpperBound")

detect_three_inj5 = data.frame(time_integ_ODE,mean_detect_three_inj5 , time_threeshold_three_inj5_Lowerbound,time_threeshold_three_inj5_Upperbound)
colnames(detect_three_inj5) = c("Time","Mean_val","LowerBound","UpperBound")

detect_one_inj5_onegraph = detect_one_inj5
detect_one_inj5_onegraph$Variant = "Om. BA1"

detect_two_inj5_onegraph = detect_two_inj5
detect_two_inj5_onegraph$Variant = "Om. BA1"

detect_three_inj5_onegraph = detect_three_inj5
detect_three_inj5_onegraph$Variant = "Om. BA1"

detect_one_inj5$Nbinjections = "1 dose"
detect_two_inj5$Nbinjections = "2 doses"
detect_three_inj5$Nbinjections = "3 doses"

detect5 = rbind(detect_two_inj5,detect_three_inj5)

detect_one_inj6 = data.frame(time_integ_ODE,mean_detect_one_inj6 , time_threeshold_one_inj6_Lowerbound,time_threeshold_one_inj6_Upperbound)
colnames(detect_one_inj6) = c("Time","Mean_val","LowerBound","UpperBound")

detect_two_inj6 = data.frame(time_integ_ODE,mean_detect_two_inj6 , time_threeshold_two_inj6_Lowerbound,time_threeshold_two_inj6_Upperbound)
colnames(detect_two_inj6) = c("Time","Mean_val","LowerBound","UpperBound")

detect_three_inj6 = data.frame(time_integ_ODE,mean_detect_three_inj6 , time_threeshold_three_inj6_Lowerbound,time_threeshold_three_inj6_Upperbound)
colnames(detect_three_inj6) = c("Time","Mean_val","LowerBound","UpperBound")

detect_one_inj6_onegraph = detect_one_inj6
detect_one_inj6_onegraph$Variant = "Om. BA2"

detect_two_inj6_onegraph = detect_two_inj6
detect_two_inj6_onegraph$Variant = "Om. BA2"

detect_three_inj6_onegraph = detect_three_inj6
detect_three_inj6_onegraph$Variant = "Om. BA2"

detect_one_inj6$Nbinjections = "1 dose"
detect_two_inj6$Nbinjections = "2 doses"
detect_three_inj6$Nbinjections = "3 doses"

detect6 = rbind(detect_two_inj6,detect_three_inj6)

detect_one_inj7 = data.frame(time_integ_ODE,mean_detect_one_inj7 , time_threeshold_one_inj7_Lowerbound,time_threeshold_one_inj7_Upperbound)
colnames(detect_one_inj7) = c("Time","Mean_val","LowerBound","UpperBound")

detect_two_inj7 = data.frame(time_integ_ODE,mean_detect_two_inj7 , time_threeshold_two_inj7_Lowerbound,time_threeshold_two_inj7_Upperbound)
colnames(detect_two_inj7) = c("Time","Mean_val","LowerBound","UpperBound")

detect_three_inj7 = data.frame(time_integ_ODE,mean_detect_three_inj7 , time_threeshold_three_inj7_Lowerbound,time_threeshold_three_inj7_Upperbound)
colnames(detect_three_inj7) = c("Time","Mean_val","LowerBound","UpperBound")

detect_one_inj7_onegraph = detect_one_inj7
detect_one_inj7_onegraph$Variant = "Om. BA5"

detect_two_inj7_onegraph = detect_two_inj7
detect_two_inj7_onegraph$Variant = "Om. BA5"

detect_three_inj7_onegraph = detect_three_inj7
detect_three_inj7_onegraph$Variant = "Om. BA5"

detect_one_inj7$Nbinjections = "1 dose"
detect_two_inj7$Nbinjections = "2 doses"
detect_three_inj7$Nbinjections = "3 doses"

detect7 = rbind(detect_two_inj7,detect_three_inj7)

detect_one_inj_onegraph = rbind(detect_one_inj1_onegraph,detect_one_inj2_onegraph,detect_one_inj3_onegraph,
                                detect_one_inj4_onegraph,detect_one_inj5_onegraph,detect_one_inj6_onegraph,
                                detect_one_inj7_onegraph)

detect_two_inj_onegraph = rbind(detect_two_inj1_onegraph,detect_two_inj2_onegraph,detect_two_inj3_onegraph,
                                  detect_two_inj4_onegraph,detect_two_inj5_onegraph,detect_two_inj6_onegraph,
                                  detect_two_inj7_onegraph)

detect_three_inj_onegraph = rbind(detect_three_inj1_onegraph,detect_three_inj2_onegraph,detect_three_inj3_onegraph,
                                  detect_three_inj4_onegraph,detect_three_inj5_onegraph,detect_three_inj6_onegraph,
                                  detect_three_inj7_onegraph)

detect11 = detect_one_inj1
detect12 = detect_two_inj1
detect13 = detect_three_inj1

index_median_detect11 = which(detect11$Mean_val>=0.5)[length(which(detect11$Mean_val>=0.5))]
index_median_detect12 = which(detect12$Mean_val>=0.5)[length(which(detect12$Mean_val>=0.5))]
index_median_detect13 = which(detect13$Mean_val>=0.5)[length(which(detect13$Mean_val>=0.5))]

time_end_median_detect11 = detect11$Time[index_median_detect11]
time_end_median_detect12 = detect12$Time[index_median_detect12]
time_end_median_detect13 = detect13$Time[index_median_detect13]

detect21 = detect_one_inj2
detect22 = detect_two_inj2
detect23 = detect_three_inj2

index_median_detect21 = which(detect21$Mean_val>=0.5)[length(which(detect21$Mean_val>=0.5))]
index_median_detect22 = which(detect22$Mean_val>=0.5)[length(which(detect22$Mean_val>=0.5))]
index_median_detect23 = which(detect23$Mean_val>=0.5)[length(which(detect23$Mean_val>=0.5))]

time_end_median_detect21 = detect21$Time[index_median_detect21]
time_end_median_detect22 = detect22$Time[index_median_detect22]
time_end_median_detect23 = detect23$Time[index_median_detect23]

detect31 = detect_one_inj3
detect32 = detect_two_inj3
detect33 = detect_three_inj3

index_median_detect31 = which(detect31$Mean_val>=0.5)[length(which(detect31$Mean_val>=0.5))]
index_median_detect32 = which(detect32$Mean_val>=0.5)[length(which(detect32$Mean_val>=0.5))]
index_median_detect33 = which(detect33$Mean_val>=0.5)[length(which(detect33$Mean_val>=0.5))]

time_end_median_detect31 = detect31$Time[index_median_detect31]
time_end_median_detect32 = detect32$Time[index_median_detect32]
time_end_median_detect33 = detect33$Time[index_median_detect33]

detect41 =  detect_one_inj4
detect42 =  detect_two_inj4
detect43 =  detect_three_inj4

index_median_detect41 = which(detect41$Mean_val>=0.5)[length(which(detect41$Mean_val>=0.5))]
index_median_detect42 = which(detect42$Mean_val>=0.5)[length(which(detect42$Mean_val>=0.5))]
index_median_detect43 = which(detect43$Mean_val>=0.5)[length(which(detect43$Mean_val>=0.5))]

time_end_median_detect41 = detect41$Time[index_median_detect41]
time_end_median_detect42 = detect42$Time[index_median_detect42]
time_end_median_detect43 = detect43$Time[index_median_detect43]

detect51 = detect_one_inj5
detect52 = detect_two_inj5
detect53 = detect_three_inj5

index_median_detect51 = which(detect51$Mean_val>=0.5)[length(which(detect51$Mean_val>=0.5))]
index_median_detect52 = which(detect52$Mean_val>=0.5)[length(which(detect52$Mean_val>=0.5))]
index_median_detect53 = which(detect53$Mean_val>=0.5)[length(which(detect53$Mean_val>=0.5))]

time_end_median_detect51 = detect51$Time[index_median_detect51]
time_end_median_detect52 = detect52$Time[index_median_detect52]
time_end_median_detect53 = detect53$Time[index_median_detect53]

detect61 = detect_one_inj6
detect62 = detect_two_inj6
detect63 = detect_three_inj6

index_median_detect61 = which(detect61$Mean_val>=0.5)[length(which(detect61$Mean_val>=0.5))]
index_median_detect62 = which(detect62$Mean_val>=0.5)[length(which(detect62$Mean_val>=0.5))]
index_median_detect63 = which(detect63$Mean_val>=0.5)[length(which(detect63$Mean_val>=0.5))]

time_end_median_detect61 = detect61$Time[index_median_detect61]
time_end_median_detect62 = detect62$Time[index_median_detect62]
time_end_median_detect63 = detect63$Time[index_median_detect63]

detect71 =  detect_one_inj7
detect72 =  detect_two_inj7
detect73 =  detect_three_inj7

index_median_detect71 = which(detect71$Mean_val>=0.5)[length(which(detect71$Mean_val>=0.5))]
index_median_detect72 = which(detect72$Mean_val>=0.5)[length(which(detect72$Mean_val>=0.5))]
index_median_detect73 = which(detect73$Mean_val>=0.5)[length(which(detect73$Mean_val>=0.5))]

time_end_median_detect71 = detect71$Time[index_median_detect71]
time_end_median_detect72 = detect72$Time[index_median_detect72]
time_end_median_detect73 = detect73$Time[index_median_detect73]

p_detect_one_inj_onegraph<-ggplot(detect_one_inj_onegraph ,aes(x=Time,y=Mean_val,group=Variant))+
  theme_classic()+
  scale_y_continuous(expand=c(0,0),breaks=c(0,0.25,0.5,0.75,1.00),limits=c(0,1),labels=c(0,0.25,0.5,0.75,1.00))+
  scale_x_continuous(expand=c(0,0),breaks=c(0,800),
                     limits=c(0,800),
                     labels=c(0,800))+
  geom_line(aes(group=Variant, colour=Variant), size=1)+
  geom_ribbon(aes(ymin=LowerBound,ymax=UpperBound,group=Variant, colour=Variant,fill=Variant,alpha=Variant))+
  scale_alpha_manual(name = "Variant", values = c(.5, .5,.5,.5,.5,.5, .5,.5))+
  theme(axis.title.y = element_blank())+
  xlab("Time after first injection (days)")+
  ggtitle("First injection")+
  theme(legend.position = "none") +
 # geom_segment(aes(x = 0, y=0.5,xend =time_end_median_detect21,yend=0.5),linetype=2)+
  # geom_segment(aes(x = time_end_median_detect21, y=0,xend = time_end_median_detect21,yend=0.5),linetype=2,color="#993333")+
  scale_fill_manual(values =  c("#993333", "#56B4E9", "#009E73","#CC79A7", "#D50E00","#D55E00","#D28E00"))+
  scale_color_manual(values =   c("#993333", "#56B4E9", "#009E73","#CC79A7", "#D50E00","#D55E00","#D28E00"))

p_detect_two_inj_onegraph<-ggplot(detect_two_inj_onegraph ,aes(x=Time,y=Mean_val,group=Variant))+
  theme_classic()+
  scale_y_continuous(expand=c(0,0),breaks=c(0,0.25,0.5,0.75,1.00),limits=c(0,1),labels=c(0,0.25,0.5,0.75,1.00))+
  scale_x_continuous(expand=c(0,0),breaks=c(0, round(0.5*(time_end_median_detect32+time_end_median_detect42)),
                                            round(0.5*(time_end_median_detect12+time_end_median_detect22)),800),
                     limits=c(0,800),
                     labels=c(0, round(0.5*(time_end_median_detect32+time_end_median_detect42)),
                              round(0.5*(time_end_median_detect12+time_end_median_detect22)),800))+
  geom_line(aes(group=Variant, colour=Variant), size=1)+
  geom_ribbon(aes(ymin=LowerBound,ymax=UpperBound,group=Variant, colour=Variant,fill=Variant,alpha=Variant))+
  scale_alpha_manual(name = "Variant", values = c(.5, .5,.5,.5,.5,.5, .5,.5))+
  theme(axis.title.y = element_blank())+
  xlab("Time after second injection (days)")+
  ggtitle("Second injection")+
  theme(legend.position = "none") +
  geom_segment(aes(x = 0, y=0.5,xend =time_end_median_detect22,yend=0.5),linetype=2)+
  geom_segment(aes(x = time_end_median_detect12, y=0,xend = time_end_median_detect12,yend=0.5),linetype=2,color="#009E73")+
  geom_segment(aes(x = time_end_median_detect22, y=0,xend = time_end_median_detect22,yend=0.5),linetype=2,color="#993333")+
  geom_segment(aes(x = time_end_median_detect32, y=0,xend = time_end_median_detect32,yend=0.5),linetype=2,color="#56B4E9")+
  geom_segment(aes(x = time_end_median_detect42, y=0,xend = time_end_median_detect42,yend=0.5),linetype=2,color="#B276B2")+
#  geom_segment(aes(x = time_end_median_detect62, y=0,xend = time_end_median_detect62,yend=0.5),linetype=2,color="#D55E00")+
  scale_fill_manual(values =  c("#993333", "#56B4E9", "#009E73","#CC79A7", "#D50E00","#D55E00","#D28E00"))+
  scale_color_manual(values =   c("#993333", "#56B4E9", "#009E73","#CC79A7", "#D50E00","#D55E00","#D28E00"))

p_detect_three_inj_onegraph<-ggplot(detect_three_inj_onegraph ,aes(x=Time,y=Mean_val,group=Variant))+
  theme_classic()+
  scale_y_continuous(expand=c(0,0),breaks=c(0,0.25,0.5,0.75,1.00),limits=c(0,1),labels=c(0,0.25,0.5,0.75,1.00))+
  scale_x_continuous(expand=c(0,0),breaks=c(0,floor((time_end_median_detect73+time_end_median_detect63+time_end_median_detect53)/3),
                                            round((time_end_median_detect33+time_end_median_detect43)/2),
                                            round((time_end_median_detect13+time_end_median_detect23)/2),800),
                     limits=c(0,800),
                     labels=c(0,floor((time_end_median_detect73+time_end_median_detect63+time_end_median_detect53)/3),
                              round((time_end_median_detect33+time_end_median_detect43)/2),
                              round((time_end_median_detect13+time_end_median_detect23)/2),800))+
  geom_line(aes(group=Variant, colour=Variant), size=1)+
  geom_ribbon(aes(ymin=LowerBound,ymax=UpperBound,group=Variant, colour=Variant,fill=Variant,alpha=Variant))+
  scale_alpha_manual(name = "Variant", values = c(.5, .5,.5,.5,.5,.5, .5,.5))+
  theme(axis.title.y = element_blank())+
  xlab("Time after third injection (days)")+
  ggtitle("Third injection")+
  theme(legend.position = "bottom") +
  geom_segment(aes(x = 0, y=0.5,xend =time_end_median_detect23,yend=0.5),linetype=2)+
  geom_segment(aes(x = time_end_median_detect13, y=0,xend = time_end_median_detect13,yend=0.5),linetype=2,color="#009E73")+
  geom_segment(aes(x = time_end_median_detect23, y=0,xend = time_end_median_detect23,yend=0.5),linetype=2,color="#993333")+
  geom_segment(aes(x = time_end_median_detect33, y=0,xend = time_end_median_detect33,yend=0.5),linetype=2,color="#56B4E9")+
  geom_segment(aes(x = time_end_median_detect43, y=0,xend = time_end_median_detect43,yend=0.5),linetype=2,color="#B276B2")+
  geom_segment(aes(x = time_end_median_detect53, y=0,xend = time_end_median_detect53,yend=0.5),linetype=2,color="#D50E00")+
  geom_segment(aes(x = time_end_median_detect63, y=0,xend = time_end_median_detect63,yend=0.5),linetype=2,color="#D55E00")+
  geom_segment(aes(x = time_end_median_detect73, y=0,xend = time_end_median_detect73,yend=0.5),linetype=2,color="#D28E00")+
  scale_fill_manual(values =  c("#993333", "#56B4E9", "#009E73","#CC79A7", "#D50E00","#D55E00","#D28E00"))+
  scale_color_manual(values =   c("#993333", "#56B4E9", "#009E73","#CC79A7", "#D50E00","#D55E00","#D28E00"))

legend_detect = get_legend(p_detect_three_inj_onegraph)
p_detect_three_inj_onegraph_nolegend = p_detect_three_inj_onegraph+ theme(legend.position="none")

p_detect <-  grid.arrange(p_detect_one_inj_onegraph,p_detect_two_inj_onegraph,p_detect_three_inj_onegraph_nolegend,
                          ncol=3,
                          bottom = legend_detect ,
                          left= "Probability of detectable ED50")
p_detect
