# Supplementary material for: Modeling the kinetics of the neutralizing antibody response against SARS-CoV-2 variants after several administrations of Bnt162b2
Source: PLoS Comput Biol. 2023 Aug 7;19(8):e1011282. doi: 10.1371/journal.pcbi.1011282 (PMC10434962; doi:10.1371/journal.pcbi.1011282)
Supplement: S1 File — The dataset used for this analysis is available in the zip file Neutralization_Data_and_code. (ZIP) [file pcbi.1011282.s005.zip › Neutralization_Data_and_code/Data_AntibodyConcentration_Neutralization.txt]

"id" "Time" "SecondInjTime" "ThirdInjTime" "ED50_BAU" "BAU_Variant" "Censored" "NbInj"
1 13 21 175 2.21985305072273 1 0 3
1 18 21 175 2.31119401728183 1 0 3
1 27 21 175 2.34677029421438 1 0 3
1 33 21 175 2.33085221334668 1 0 3
1 39 21 175 2.2565175509148 1 0 3
1 57 21 175 2.17620534121163 1 0 3
1 117 21 175 2.02398654634414 1 0 3
1 152 21 175 2.01967628382185 1 0 3
1 180 21 175 3.03394131509283 1 0 3
1 236 21 175 2.86542702438687 1 0 3
1 264 21 175 3.05451030793048 1 0 3
1 301 21 175 2.70898240549151 1 0 3
1 328 21 175 2.64799593511121 1 0 3
1 13 21 175 1.47712125471966 2 0 3
1 18 21 175 1.38021124171161 2 0 3
1 27 21 175 0.880813592280791 2 1 3
1 33 21 175 1.11727129565576 2 0 3
1 39 21 175 1.22788670461367 2 0 3
1 57 21 175 0.880813592280791 2 1 3
1 117 21 175 0.880813592280791 2 1 3
1 152 21 175 0.880813592280791 2 1 3
1 180 21 175 4.00949338828754 2 0 3
1 236 21 175 3.39898106665813 2 0 3
1 264 21 175 3.17172645365323 2 0 3
1 301 21 175 2.59549622182557 2 0 3
1 328 21 175 NA 2 0 3
1 13 21 175 0.880813592280791 3 1 3
1 18 21 175 1.46538285144842 3 0 3
1 27 21 175 0.880813592280791 3 1 3
1 33 21 175 1.02530586526477 3 0 3
1 39 21 175 1.36735592102602 3 0 3
1 57 21 175 1.00259798071991 3 0 3
1 117 21 175 0.880813592280791 3 1 3
1 152 21 175 1.02407498730743 3 0 3
1 180 21 175 5.05329361575475 3 0 3
1 236 21 175 4.24059916431988 3 0 3
1 264 21 175 3.98371647391375 3 0 3
1 301 21 175 3.75220215317652 3 0 3
1 328 21 175 NA 3 0 3
1 13 21 175 0.880813592280791 4 1 3
1 18 21 175 0.880813592280791 4 1 3
1 27 21 175 0.880813592280791 4 1 3
1 33 21 175 0.880813592280791 4 1 3
1 39 21 175 0.880813592280791 4 1 3
1 57 21 175 0.880813592280791 4 1 3
1 117 21 175 0.880813592280791 4 1 3
1 152 21 175 0.880813592280791 4 1 3
1 180 21 175 3.65600232068296 4 0 3
1 236 21 175 2.8059084550742 4 0 3
1 264 21 175 2.4983105537896 4 0 3
1 301 21 175 2.2513948500401 4 0 3
1 328 21 175 NA 4 0 3
1 13 21 175 0.880813592280791 5 1 3
1 18 21 175 0.880813592280791 5 1 3
1 27 21 175 0.880813592280791 5 1 3
1 33 21 175 0.880813592280791 5 1 3
1 39 21 175 0.880813592280791 5 1 3
1 57 21 175 0.880813592280791 5 1 3
1 117 21 175 0.880813592280791 5 1 3
1 152 21 175 0.880813592280791 5 1 3
1 180 21 175 3.80023578932735 5 0 3
1 236 21 175 2.8059084550742 5 0 3
1 264 21 175 2.69187682255933 5 0 3
1 301 21 175 2.77166095934889 5 0 3
1 328 21 175 2.52205280086882 5 0 3
1 13 21 175 1.47712125471966 6 1 3
1 18 21 175 1.47712125471966 6 1 3
1 27 21 175 1.47712125471966 6 1 3
1 33 21 175 1.47712125471966 6 1 3
1 39 21 175 1.47712125471966 6 1 3
1 57 21 175 1.47712125471966 6 1 3
1 117 21 175 1.47712125471966 6 1 3
1 152 21 175 1.47712125471966 6 1 3
1 180 21 175 2.90601162527141 6 0 3
1 236 21 175 2.67815403801044 6 0 3
1 264 21 175 NA 6 0 3
1 301 21 175 1.97799780995874 6 0 3
1 328 21 175 1.9434945159061 6 0 3
1 13 21 175 NA 7 0 3
1 18 21 175 1.47712125471966 7 1 3
1 27 21 175 NA 7 0 3
1 33 21 175 NA 7 0 3
1 39 21 175 NA 7 0 3
1 57 21 175 1.47712125471966 7 1 3
1 117 21 175 NA 7 0 3
1 152 21 175 NA 7 0 3
1 180 21 175 NA 7 0 3
1 236 21 175 2.46834733041216 7 0 3
1 264 21 175 NA 7 0 3
1 301 21 175 NA 7 0 3
1 328 21 175 1.78290240597464 7 0 3
1 13 21 175 1.47712125471966 8 1 3
1 18 21 175 NA 8 0 3
1 27 21 175 1.47712125471966 8 1 3
1 33 21 175 1.47712125471966 8 1 3
1 39 21 175 1.47712125471966 8 1 3
1 57 21 175 1.47712125471966 8 1 3
1 117 21 175 1.47712125471966 8 1 3
1 152 21 175 1.47712125471966 8 1 3
1 180 21 175 2.617838747717 8 0 3
1 236 21 175 2.08062648692181 8 0 3
1 264 21 175 1.87834942221778 8 0 3
1 301 21 175 1.73471984165568 8 0 3
1 328 21 175 1.62018812553097 8 0 3
2 13 21 236 1.13670052494022 1 0 3
2 18 21 236 1.41572330037735 1 0 3
2 27 21 236 1.98701814146063 1 0 3
2 33 21 236 2.1397230950754 1 0 3
2 39 21 236 2.19971350098481 1 0 3
2 57 21 236 2.16059504678995 1 0 3
2 117 21 236 1.67677546486753 1 0 3
2 152 21 236 1.53975869384445 1 0 3
2 180 21 236 1.58018908669042 1 0 3
2 236 21 236 1.31449590752238 1 0 3
2 264 21 236 2.57281265013987 1 0 3
2 301 21 236 2.36932078752877 1 0 3
2 328 21 236 2.16307803674239 1 0 3
2 13 21 236 1.05307844348342 2 0 3
2 18 21 236 0.880813592280791 2 1 3
2 27 21 236 2.33264041038746 2 0 3
2 33 21 236 2.69425411202528 2 0 3
2 39 21 236 2.49817266063654 2 0 3
2 57 21 236 2.56014583984905 2 0 3
2 117 21 236 1.9307962629833 2 0 3
2 152 21 236 1.76342799356294 2 0 3
2 180 21 236 1.65001595247184 2 0 3
2 236 21 236 1.09377178149873 2 0 3
2 264 21 236 3.47914324797861 2 0 3
2 301 21 236 2.85678928875332 2 0 3
2 328 21 236 NA 2 0 3
2 13 21 236 0.880813592280791 3 1 3
2 18 21 236 0.880813592280791 3 1 3
2 27 21 236 2.33264041038746 3 0 3
2 33 21 236 2.81802784185926 3 0 3
2 39 21 236 3.32097667734282 3 0 3
2 57 21 236 2.39967372148104 3 0 3
2 117 21 236 2.08170727009735 3 0 3
2 152 21 236 1.84004333060349 3 0 3
2 180 21 236 1.75204844781944 3 0 3
2 236 21 236 1.73013600399668 3 0 3
2 264 21 236 4.16226561429802 3 0 3
2 301 21 236 4.04099769242349 3 0 3
2 328 21 236 NA 3 0 3
2 13 21 236 0.880813592280791 4 1 3
2 18 21 236 0.880813592280791 4 1 3
2 27 21 236 1.62838893005031 4 0 3
2 33 21 236 1.92427928606188 4 0 3
2 39 21 236 1.93247376467715 4 0 3
2 57 21 236 1.66931688056611 4 0 3
2 117 21 236 0.880813592280791 4 1 3
2 152 21 236 0.880813592280791 4 1 3
2 180 21 236 1.34439227368511 4 0 3
2 236 21 236 0.880813592280791 4 1 3
2 264 21 236 3.13449585583467 4 0 3
2 301 21 236 2.93756803860038 4 0 3
2 328 21 236 NA 4 0 3
2 13 21 236 0.880813592280791 5 1 3
2 18 21 236 0.880813592280791 5 1 3
2 27 21 236 1.99947853367931 5 0 3
2 33 21 236 2.19200959265367 5 0 3
2 39 21 236 2.19893186993221 5 0 3
2 57 21 236 1.97220283837906 5 0 3
2 117 21 236 1.42504487455139 5 0 3
2 152 21 236 1.59117595031179 5 0 3
2 180 21 236 1.20951501454263 5 0 3
2 236 21 236 0.880813592280791 5 1 3
2 264 21 236 3.34556975605639 5 0 3
2 301 21 236 3.16524432612531 5 0 3
2 328 21 236 2.74562122130694 5 0 3
2 13 21 236 1.47712125471966 6 1 3
2 18 21 236 1.47712125471966 6 1 3
2 27 21 236 1.47712125471966 6 1 3
2 33 21 236 1.47712125471966 6 1 3
2 39 21 236 1.47712125471966 6 1 3
2 57 21 236 1.47712125471966 6 1 3
2 117 21 236 1.47712125471966 6 1 3
2 152 21 236 1.47712125471966 6 1 3
2 180 21 236 1.47712125471966 6 1 3
2 236 21 236 1.47712125471966 6 1 3
2 264 21 236 2.34888872307144 6 0 3
2 301 21 236 2.13861843389949 6 0 3
2 328 21 236 1.73575853744374 6 0 3
2 13 21 236 NA 7 0 3
2 18 21 236 1.47712125471966 7 1 3
2 27 21 236 NA 7 0 3
2 33 21 236 NA 7 0 3
2 39 21 236 NA 7 0 3
2 57 21 236 1.47712125471966 7 1 3
2 117 21 236 NA 7 0 3
2 152 21 236 NA 7 0 3
2 180 21 236 NA 7 0 3
2 236 21 236 NA 7 0 3
2 264 21 236 2.44185217577329 7 0 3
2 301 21 236 NA 7 0 3
2 328 21 236 1.80243162643072 7 0 3
2 13 21 236 1.47712125471966 8 1 3
2 18 21 236 NA 8 0 3
2 27 21 236 1.47712125471966 8 1 3
2 33 21 236 1.47712125471966 8 1 3
2 39 21 236 1.47712125471966 8 1 3
2 57 21 236 1.47712125471966 8 1 3
2 117 21 236 1.47712125471966 8 1 3
2 152 21 236 1.47712125471966 8 1 3
2 180 21 236 1.47712125471966 8 1 3
2 236 21 236 1.47712125471966 8 1 3
2 264 21 236 1.9437911989293 8 0 3
2 301 21 236 1.64187054547631 8 0 3
2 328 21 236 1.61373614126187 8 0 3
3 14 22 2000 1.48258378503537 1 0 2
3 20 22 2000 1.56836672953961 1 0 2
3 34 22 2000 2.72187550532864 1 0 2
3 41 22 2000 2.59147395953514 1 0 2
3 56 22 2000 2.48655620722328 1 0 2
3 85 22 2000 2.28936267446106 1 0 2
3 118 22 2000 2.0128880969152 1 0 2
3 154 22 2000 1.92704077357157 1 0 2
3 188 22 2000 1.92878940379948 1 0 2
3 14 22 2000 1.53529412004277 2 0 2
3 20 22 2000 1.46239799789896 2 0 2
3 34 22 2000 3.11126251365907 2 0 2
3 41 22 2000 3.3356584522893 2 0 2
3 56 22 2000 3.00259798071991 2 0 2
3 85 22 2000 2.94492660998622 2 0 2
3 118 22 2000 2.52231379515667 2 0 2
3 154 22 2000 2.06632592536204 2 0 2
3 188 22 2000 2.07224989761351 2 0 2
3 14 22 2000 0.880813592280791 3 1 2
3 20 22 2000 0.880813592280791 3 1 2
3 34 22 2000 3.45999525604739 3 0 2
3 41 22 2000 3.85211386084976 3 0 2
3 56 22 2000 3.055378331375 3 0 2
3 85 22 2000 3.02897770520878 3 0 2
3 118 22 2000 2.72867836685091 3 0 2
3 154 22 2000 2.14829409743475 3 0 2
3 188 22 2000 2.06333335895175 3 0 2
3 14 22 2000 0.880813592280791 4 1 2
3 20 22 2000 0.880813592280791 4 1 2
3 34 22 2000 2.24674470972384 4 0 2
3 41 22 2000 2.29336255471145 4 0 2
3 56 22 2000 1.90955602924118 4 0 2
3 85 22 2000 1.72394797643164 4 0 2
3 118 22 2000 1.20002926655377 4 0 2
3 154 22 2000 1.15563963375978 4 0 2
3 188 22 2000 1.77261504984917 4 0 2
3 14 22 2000 1.17609125905568 5 0 2
3 20 22 2000 1.17609125905568 5 0 2
3 34 22 2000 3.25212455250564 5 0 2
3 41 22 2000 2.97836314708388 5 0 2
3 56 22 2000 2.72115084374968 5 0 2
3 85 22 2000 2.46538285144842 5 0 2
3 118 22 2000 2.22608411597582 5 0 2
3 154 22 2000 1.88258145355445 5 0 2
3 188 22 2000 1.74523098452814 5 0 2
3 14 22 2000 1.47712125471966 6 1 2
3 20 22 2000 1.47712125471966 6 1 2
3 34 22 2000 1.47712125471966 6 1 2
3 41 22 2000 1.47712125471966 6 1 2
3 56 22 2000 1.47712125471966 6 1 2
3 85 22 2000 1.47712125471966 6 1 2
3 118 22 2000 1.47712125471966 6 1 2
3 154 22 2000 1.47712125471966 6 1 2
3 188 22 2000 1.47712125471966 6 1 2
3 14 22 2000 NA 7 0 2
3 20 22 2000 1.47712125471966 7 1 2
3 34 22 2000 NA 7 0 2
3 41 22 2000 NA 7 0 2
3 56 22 2000 1.47712125471966 7 1 2
3 85 22 2000 NA 7 0 2
3 118 22 2000 NA 7 0 2
3 154 22 2000 NA 7 0 2
3 188 22 2000 NA 7 0 2
3 14 22 2000 1.47712125471966 8 1 2
3 20 22 2000 NA 8 0 2
3 34 22 2000 1.81862172637589 8 0 2
3 41 22 2000 1.75777549101193 8 0 2
3 56 22 2000 1.5613399414589 8 0 2
3 85 22 2000 1.47712125471966 8 1 2
3 118 22 2000 1.47712125471966 8 1 2
3 154 22 2000 1.47712125471966 8 1 2
3 188 22 2000 1.47712125471966 8 1 2
4 12 21 235 NA 1 0 3
4 18 21 235 1.77707382566423 1 0 3
4 26 21 235 1.91501167050529 1 0 3
4 32 21 235 2.71869412558806 1 0 3
4 39 21 235 2.55213988040086 1 0 3
4 53 21 235 2.44816394917182 1 0 3
4 82 21 235 2.494447059679 1 0 3
4 116 21 235 2.3301118840214 1 0 3
4 151 21 235 2.24785698796463 1 0 3
4 185 21 235 2.16174712227642 1 0 3
4 235 21 235 2.04644068064996 1 0 3
4 277 21 235 2.90175212607126 1 0 3
4 311 21 235 2.8137934307564 1 0 3
4 333 21 235 2.7417886245062 1 0 3
4 367 21 235 2.65483802034668 1 0 3
4 12 21 235 1.13353890837022 2 0 3
4 18 21 235 1.60422605308447 2 0 3
4 26 21 235 0.880813592280791 2 1 3
4 32 21 235 2.64018319192134 2 0 3
4 39 21 235 2.34947179921439 2 0 3
4 53 21 235 2.48358729696889 2 0 3
4 82 21 235 2.72778517418291 2 0 3
4 116 21 235 2.51241754860084 2 0 3
4 151 21 235 2.32919441508845 2 0 3
4 185 21 235 2.4029488293444 2 0 3
4 235 21 235 2.03342375548695 2 0 3
4 277 21 235 3.38165648258579 2 0 3
4 311 21 235 2.66885164808252 2 0 3
4 333 21 235 NA 2 0 3
4 367 21 235 3.18298496700358 2 0 3
4 12 21 235 0.880813592280791 3 1 3
4 18 21 235 0.880813592280791 3 1 3
4 26 21 235 0.880813592280791 3 1 3
4 32 21 235 2.51481329499929 3 0 3
4 39 21 235 2.89894446686651 3 0 3
4 53 21 235 2.44777800929462 3 0 3
4 82 21 235 2.33000770087276 3 0 3
4 116 21 235 2.4996870826184 3 0 3
4 151 21 235 2.50528567414413 3 0 3
4 185 21 235 2.72214012545742 3 0 3
4 235 21 235 2.43296929087441 3 0 3
4 277 21 235 4.56198339376808 3 0 3
4 311 21 235 3.97653338039194 3 0 3
4 333 21 235 NA 3 0 3
4 367 21 235 NA 3 0 3
4 12 21 235 0.880813592280791 4 1 3
4 18 21 235 0.880813592280791 4 1 3
4 26 21 235 0.880813592280791 4 1 3
4 32 21 235 1.53907609879278 4 0 3
4 39 21 235 1.48995847942483 4 0 3
4 53 21 235 1.54157924394658 4 0 3
4 82 21 235 1.39794000867204 4 0 3
4 116 21 235 1.26717172840301 4 0 3
4 151 21 235 1.75204844781944 4 0 3
4 185 21 235 1.9504622189056 4 0 3
4 235 21 235 1.32735893438633 4 0 3
4 277 21 235 2.97589113640179 4 0 3
4 311 21 235 2.89834116572751 4 0 3
4 333 21 235 NA 4 0 3
4 367 21 235 NA 4 0 3
4 12 21 235 1.17609125905568 5 0 3
4 18 21 235 1.17609125905568 5 0 3
4 26 21 235 1.17609125905568 5 0 3
4 32 21 235 2.32837960343874 5 0 3
4 39 21 235 1.94924359056827 5 0 3
4 53 21 235 2.11826472608948 5 0 3
4 82 21 235 1.92824218315731 5 0 3
4 116 21 235 1.98686127029004 5 0 3
4 151 21 235 2.10243370568134 5 0 3
4 185 21 235 1.8694077493822 5 0 3
4 235 21 235 1.17609125905568 5 0 3
4 277 21 235 3.06220580881971 5 0 3
4 311 21 235 3.09131515969722 5 0 3
4 333 21 235 2.74484039678538 5 0 3
4 367 21 235 2.51969676715985 5 0 3
4 12 21 235 1.47712125471966 6 1 3
4 18 21 235 1.47712125471966 6 1 3
4 26 21 235 1.47712125471966 6 1 3
4 32 21 235 1.47712125471966 6 1 3
4 39 21 235 1.47712125471966 6 1 3
4 53 21 235 1.47712125471966 6 1 3
4 82 21 235 1.47712125471966 6 1 3
4 116 21 235 1.47712125471966 6 1 3
4 151 21 235 1.47712125471966 6 1 3
4 185 21 235 1.47712125471966 6 1 3
4 235 21 235 1.47712125471966 6 1 3
4 277 21 235 2.66219099085901 6 0 3
4 311 21 235 2.46089784275655 6 0 3
4 333 21 235 2.05346260492546 6 0 3
4 367 21 235 1.8637985386805 6 0 3
4 12 21 235 NA 7 0 3
4 18 21 235 1.47712125471966 7 1 3
4 26 21 235 NA 7 0 3
4 32 21 235 NA 7 0 3
4 39 21 235 NA 7 0 3
4 53 21 235 1.47712125471966 7 1 3
4 82 21 235 NA 7 0 3
4 116 21 235 NA 7 0 3
4 151 21 235 NA 7 0 3
4 185 21 235 NA 7 0 3
4 235 21 235 NA 7 0 3
4 277 21 235 2.11594317693906 7 0 3
4 311 21 235 NA 7 0 3
4 333 21 235 NA 7 0 3
4 367 21 235 2.05269394192497 7 0 3
4 12 21 235 1.47712125471966 8 1 3
4 18 21 235 NA 8 0 3
4 26 21 235 1.47712125471966 8 1 3
4 32 21 235 1.47712125471966 8 1 3
4 39 21 235 1.47712125471966 8 1 3
4 53 21 235 1.47712125471966 8 1 3
4 82 21 235 1.47712125471966 8 1 3
4 116 21 235 1.47712125471966 8 1 3
4 151 21 235 1.47712125471966 8 1 3
4 185 21 235 1.47712125471966 8 1 3
4 235 21 235 1.47712125471966 8 1 3
4 277 21 235 1.91761052574987 8 0 3
4 311 21 235 1.92865184665369 8 0 3
4 333 21 235 NA 8 0 3
4 367 21 235 1.77836834335587 8 0 3
5 14 22 243 1.94589650022594 1 0 3
5 20 22 243 2.10504902973066 1 0 3
5 28 22 243 2.69419656317534 1 0 3
5 34 22 243 2.83578106935172 1 0 3
5 41 22 243 2.81053489190442 1 0 3
5 64 22 243 2.65196662172496 1 0 3
5 85 22 243 2.65153972883041 1 0 3
5 124 22 243 2.35440694858244 1 0 3
5 160 22 243 2.20191516477572 1 0 3
5 182 22 243 2.19708122698552 1 0 3
5 232 22 243 1.95049622422704 1 0 3
5 275 22 243 3.23379392609726 1 0 3
5 314 22 243 3.08957801220641 1 0 3
5 330 22 243 2.90453919106834 1 0 3
5 366 22 243 2.67103293176961 1 0 3
5 14 22 243 1.69810054562339 2 0 3
5 20 22 243 2.16908635748702 2 0 3
5 28 22 243 3.39915433395822 2 0 3
5 34 22 243 3.75120209458835 2 0 3
5 41 22 243 3.8926510338773 2 0 3
5 64 22 243 3.62757066418054 2 0 3
5 85 22 243 3.63848925695464 2 0 3
5 124 22 243 3.73319726510657 2 0 3
5 160 22 243 2.65214960540165 2 0 3
5 182 22 243 2.56960796754682 2 0 3
5 232 22 243 2.44027921323559 2 0 3
5 275 22 243 4.07751325149766 2 0 3
5 314 22 243 3.77473588255175 2 0 3
5 330 22 243 NA 2 0 3
5 366 22 243 3.41262852054438 2 0 3
5 14 22 243 1.0899051114394 3 0 3
5 20 22 243 1.74663419893758 3 0 3
5 28 22 243 3.39915433395822 3 0 3
5 34 22 243 4.00851500763145 3 0 3
5 41 22 243 4.38626704210501 3 0 3
5 64 22 243 3.27137687189407 3 0 3
5 85 22 243 3.91110431780404 3 0 3
5 124 22 243 3.45239984591144 3 0 3
5 160 22 243 2.79140991566716 3 0 3
5 182 22 243 3.15472820744016 3 0 3
5 232 22 243 2.9158217876204 3 0 3
5 275 22 243 3.98281376213186 3 0 3
5 314 22 243 4.35564305022087 3 0 3
5 330 22 243 NA 3 0 3
5 366 22 243 NA 3 0 3
5 14 22 243 0.880813592280791 4 1 3
5 20 22 243 0.880813592280791 4 1 3
5 28 22 243 2.40874860618424 4 0 3
5 34 22 243 2.72345567203519 4 0 3
5 41 22 243 2.74647850993003 4 0 3
5 64 22 243 2.39567578526994 4 0 3
5 85 22 243 2.30168094929358 4 0 3
5 124 22 243 1.88246761489537 4 0 3
5 160 22 243 1.86664172056604 4 0 3
5 182 22 243 2.02938377768521 4 0 3
5 232 22 243 1.74044164494977 4 0 3
5 275 22 243 3.35468455395473 4 0 3
5 314 22 243 3.23552844690755 4 0 3
5 330 22 243 NA 4 0 3
5 366 22 243 NA 4 0 3
5 14 22 243 0.880813592280791 5 1 3
5 20 22 243 1.39619934709574 5 0 3
5 28 22 243 3.12483014941386 5 0 3
5 34 22 243 3.63938686901768 5 0 3
5 41 22 243 3.58229068271899 5 0 3
5 64 22 243 2.85973856619715 5 0 3
5 85 22 243 3.1092409685882 5 0 3
5 124 22 243 2.87203966797329 5 0 3
5 160 22 243 2.4291060083327 5 0 3
5 182 22 243 2.33885474625232 5 0 3
5 232 22 243 1.74044164494977 5 0 3
5 275 22 243 3.57065967002153 5 0 3
5 314 22 243 3.83790394459294 5 0 3
5 330 22 243 3.39602489660859 5 0 3
5 366 22 243 2.83505610172012 5 0 3
5 14 22 243 1.47712125471966 6 1 3
5 20 22 243 1.47712125471966 6 1 3
5 28 22 243 1.47712125471966 6 1 3
5 34 22 243 1.47712125471966 6 1 3
5 41 22 243 1.47712125471966 6 1 3
5 64 22 243 1.47712125471966 6 1 3
5 85 22 243 1.47712125471966 6 1 3
5 124 22 243 1.47712125471966 6 1 3
5 160 22 243 1.47712125471966 6 1 3
5 182 22 243 1.47712125471966 6 1 3
5 232 22 243 1.47712125471966 6 1 3
5 275 22 243 2.80509287834267 6 0 3
5 314 22 243 2.57240686755806 6 0 3
5 330 22 243 2.56110138364906 6 0 3
5 366 22 243 1.98263299439485 6 0 3
5 14 22 243 NA 7 0 3
5 20 22 243 1.47712125471966 7 1 3
5 28 22 243 NA 7 0 3
5 34 22 243 NA 7 0 3
5 41 22 243 NA 7 0 3
5 64 22 243 2.06929801211553 7 0 3
5 85 22 243 NA 7 0 3
5 124 22 243 NA 7 0 3
5 160 22 243 NA 7 0 3
5 182 22 243 NA 7 0 3
5 232 22 243 NA 7 0 3
5 275 22 243 2.73126634907549 7 0 3
5 314 22 243 NA 7 0 3
5 330 22 243 NA 7 0 3
5 366 22 243 1.90987681799039 7 0 3
5 14 22 243 1.47712125471966 8 1 3
5 20 22 243 NA 8 0 3
5 28 22 243 1.84298347012222 8 0 3
5 34 22 243 2.27392678010053 8 0 3
5 41 22 243 2.26670196688409 8 0 3
5 64 22 243 1.91829251275536 8 0 3
5 85 22 243 1.47712125471966 8 1 3
5 124 22 243 1.47712125471966 8 1 3
5 160 22 243 1.47712125471966 8 1 3
5 182 22 243 1.47712125471966 8 1 3
5 232 22 243 1.47712125471966 8 1 3
5 275 22 243 2.44169513564072 8 0 3
5 314 22 243 1.9677819080758 8 0 3
5 330 22 243 1.8608767964033 8 0 3
5 366 22 243 1.98242954071301 8 0 3
6 14 20 237 1.55820151032293 1 0 3
6 20 20 237 1.92906947623253 1 0 3
6 28 20 237 2.76388768974175 1 0 3
6 34 20 237 2.61548469852984 1 0 3
6 41 20 237 2.50688974812568 1 0 3
6 61 20 237 2.36583005522272 1 0 3
6 85 20 237 2.23329533096852 1 0 3
6 118 20 237 1.98407241066712 1 0 3
6 156 20 237 1.83595948570293 1 0 3
6 196 20 237 1.82869934813917 1 0 3
6 236 20 237 1.63923235483432 1 0 3
6 273 20 237 2.86949092266564 1 0 3
6 321 20 237 2.68188851869271 1 0 3
6 338 20 237 2.50725496407946 1 0 3
6 369 20 237 2.51261622540544 1 0 3
6 14 20 237 2.15075643986031 2 0 3
6 20 20 237 2.31785448933147 2 0 3
6 28 20 237 3.57217431361306 2 0 3
6 34 20 237 3.03622954408629 2 0 3
6 41 20 237 3.22167499707077 2 0 3
6 61 20 237 3.26221370547642 2 0 3
6 85 20 237 3.3923451553612 2 0 3
6 118 20 237 2.83739902434202 2 0 3
6 156 20 237 2.59900923982334 2 0 3
6 196 20 237 2.84571801796666 2 0 3
6 236 20 237 2.07591176148278 2 0 3
6 273 20 237 3.59006123080374 2 0 3
6 321 20 237 2.87627558867788 2 0 3
6 338 20 237 NA 2 0 3
6 369 20 237 3.16996817399689 2 0 3
6 14 20 237 2.00945089579869 3 0 3
6 20 20 237 1.89542254603941 3 0 3
6 28 20 237 3.57217431361306 3 0 3
6 34 20 237 3.70816585785554 3 0 3
6 41 20 237 3.7337588355872 3 0 3
6 61 20 237 3.18977095634687 3 0 3
6 85 20 237 3.25743856685981 3 0 3
6 118 20 237 3.22685757028872 3 0 3
6 156 20 237 2.6809697184659 3 0 3
6 196 20 237 2.57599562020327 3 0 3
6 236 20 237 2.36172783601759 3 0 3
6 273 20 237 5.06104891047757 3 0 3
6 321 20 237 4.14516531735065 3 0 3
6 338 20 237 NA 3 0 3
6 369 20 237 NA 3 0 3
6 14 20 237 1.04139268515823 4 0 3
6 20 20 237 1.48144262850231 4 0 3
6 28 20 237 2.77930782758359 4 0 3
6 34 20 237 2.65734273681463 4 0 3
6 41 20 237 2.71037126426076 4 0 3
6 61 20 237 2.4029488293444 4 0 3
6 85 20 237 2.22427401429426 4 0 3
6 118 20 237 1.91481898044747 4 0 3
6 156 20 237 2.33685982091681 4 0 3
6 196 20 237 2.16790781000148 4 0 3
6 236 20 237 1.56796690682315 4 0 3
6 273 20 237 3.11826472608948 4 0 3
6 321 20 237 2.83039617648347 4 0 3
6 338 20 237 NA 4 0 3
6 369 20 237 NA 4 0 3
6 14 20 237 1.07188200730613 5 0 3
6 20 20 237 1.06370855939142 5 0 3
6 28 20 237 3.24797326636181 5 0 3
6 34 20 237 3.33385014510255 5 0 3
6 41 20 237 3.07954300740291 5 0 3
6 61 20 237 2.71028664770289 5 0 3
6 85 20 237 2.60595115756487 5 0 3
6 118 20 237 2.42878251149695 5 0 3
6 156 20 237 2.33264041038746 5 0 3
6 196 20 237 2.02938377768521 5 0 3
6 236 20 237 1.56796690682315 5 0 3
6 273 20 237 3.35774432518038 5 0 3
6 321 20 237 3.25647720624168 5 0 3
6 338 20 237 3.0386201619497 5 0 3
6 369 20 237 2.66539335027971 5 0 3
6 14 20 237 1.47712125471966 6 1 3
6 20 20 237 1.47712125471966 6 1 3
6 28 20 237 1.9649663748311 6 0 3
6 34 20 237 1.47914324797861 6 0 3
6 41 20 237 1.61542395288594 6 0 3
6 61 20 237 1.47712125471966 6 1 3
6 85 20 237 1.47712125471966 6 1 3
6 118 20 237 1.47712125471966 6 1 3
6 156 20 237 1.47712125471966 6 1 3
6 196 20 237 1.47712125471966 6 1 3
6 236 20 237 1.47712125471966 6 1 3
6 273 20 237 2.65272969606925 6 0 3
6 321 20 237 2.53262700122889 6 0 3
6 338 20 237 2.42373724998233 6 0 3
6 369 20 237 2.14736710779379 6 0 3
6 14 20 237 NA 7 0 3
6 20 20 237 1.47712125471966 7 1 3
6 28 20 237 NA 7 0 3
6 34 20 237 NA 7 0 3
6 41 20 237 NA 7 0 3
6 61 20 237 1.53970323894783 7 0 3
6 85 20 237 NA 7 0 3
6 118 20 237 NA 7 0 3
6 156 20 237 NA 7 0 3
6 196 20 237 NA 7 0 3
6 236 20 237 NA 7 0 3
6 273 20 237 2.55557807277295 7 0 3
6 321 20 237 NA 7 0 3
6 338 20 237 NA 7 0 3
6 369 20 237 2.00817418400643 7 0 3
6 14 20 237 1.47712125471966 8 1 3
6 20 20 237 NA 8 0 3
6 28 20 237 1.61500261452459 8 0 3
6 34 20 237 1.60831204269733 8 0 3
6 41 20 237 1.47712125471966 8 1 3
6 61 20 237 1.47712125471966 8 1 3
6 85 20 237 1.47712125471966 8 1 3
6 118 20 237 1.47712125471966 8 1 3
6 156 20 237 1.47712125471966 8 1 3
6 196 20 237 1.47712125471966 8 1 3
6 236 20 237 1.47712125471966 8 1 3
6 273 20 237 2.07298474462793 8 0 3
6 321 20 237 1.97201759867402 8 0 3
6 338 20 237 1.65369479531508 8 0 3
6 369 20 237 1.75936562165593 8 0 3
7 14 22 314 1.98647799213317 1 0 3
7 20 22 314 2.40331963589237 1 0 3
7 29 22 314 2.61934677055013 1 0 3
7 34 22 314 2.92735683455982 1 0 3
7 41 22 314 2.79828555500527 1 0 3
7 57 22 314 2.63499957451451 1 0 3
7 86 22 314 2.50388314852853 1 0 3
7 118 22 314 2.2787759114195 1 0 3
7 159 22 314 2.16872321495987 1 0 3
7 194 22 314 2.12408139538313 1 0 3
7 237 22 314 1.99311935710501 1 0 3
7 272 22 314 2.01937932647192 1 0 3
7 308 22 314 1.8538746828309 1 0 3
7 338 22 314 3.33641635664506 1 0 3
7 369 22 314 2.87271036284345 1 0 3
7 14 22 314 2.07151380509509 2 0 3
7 20 22 314 2.62459145912685 2 0 3
7 29 22 314 2.75883622474696 2 0 3
7 34 22 314 3.42357351973274 2 0 3
7 41 22 314 3.52179164963912 2 0 3
7 57 22 314 3.38183679999834 2 0 3
7 86 22 314 3.38667728396084 2 0 3
7 118 22 314 3.20790353038605 2 0 3
7 159 22 314 2.60260252042026 2 0 3
7 194 22 314 2.83231726992226 2 0 3
7 237 22 314 2.48911436937892 2 0 3
7 272 22 314 2.30059548388996 2 0 3
7 308 22 314 1.93293014283079 2 0 3
7 338 22 314 NA 2 0 3
7 369 22 314 3.68178376646788 2 0 3
7 14 22 314 2.05614226205905 3 0 3
7 20 22 314 2.18412335423967 3 0 3
7 29 22 314 2.75883622474696 3 0 3
7 34 22 314 3.77371332527702 3 0 3
7 41 22 314 4.15995800267852 3 0 3
7 57 22 314 3.20493352235414 3 0 3
7 86 22 314 3.40891802084678 3 0 3
7 118 22 314 3.51174971134498 3 0 3
7 159 22 314 2.78774377164647 3 0 3
7 194 22 314 3.001733712809 3 0 3
7 237 22 314 2.72197540158595 3 0 3
7 272 22 314 3.56808433131539 3 0 3
7 308 22 314 3.05690485133647 3 0 3
7 338 22 314 NA 3 0 3
7 369 22 314 NA 3 0 3
7 14 22 314 0.880813592280791 4 1 3
7 20 22 314 1.37291200297011 4 0 3
7 29 22 314 2.32939787936104 4 0 3
7 34 22 314 2.74052058605366 4 0 3
7 41 22 314 2.8380931384456 4 0 3
7 57 22 314 2.47842218774008 4 0 3
7 86 22 314 2.32939787936104 4 0 3
7 118 22 314 2.14550717140966 4 0 3
7 159 22 314 2.52750101098112 4 0 3
7 194 22 314 2.45163294745699 4 0 3
7 237 22 314 1.99956548822598 4 0 3
7 272 22 314 1.94101424370557 4 0 3
7 308 22 314 1.65446533352015 4 0 3
7 338 22 314 NA 4 0 3
7 369 22 314 NA 4 0 3
7 14 22 314 1.0618293072947 5 0 3
7 20 22 314 1.68295692630121 5 0 3
7 29 22 314 2.55882852481701 5 0 3
7 34 22 314 3.29928933408768 5 0 3
7 41 22 314 3.22505069613805 5 0 3
7 57 22 314 2.74787770581979 5 0 3
7 86 22 314 2.86225067459793 5 0 3
7 118 22 314 2.47070442972279 5 0 3
7 159 22 314 2.34615730223201 5 0 3
7 194 22 314 2.33203427702752 5 0 3
7 237 22 314 1.99956548822598 5 0 3
7 272 22 314 1.96378782734556 5 0 3
7 308 22 314 1.97104379183603 5 0 3
7 338 22 314 3.70320537069549 5 0 3
7 369 22 314 3.06145247908719 5 0 3
7 14 22 314 1.47712125471966 6 1 3
7 20 22 314 1.47712125471966 6 1 3
7 29 22 314 1.47712125471966 6 1 3
7 34 22 314 1.81815988639719 6 0 3
7 41 22 314 1.7691556907144 6 0 3
7 57 22 314 1.50201721482715 6 0 3
7 86 22 314 1.47712125471966 6 1 3
7 118 22 314 1.47712125471966 6 1 3
7 159 22 314 1.47712125471966 6 1 3
7 194 22 314 1.47712125471966 6 1 3
7 237 22 314 1.47712125471966 6 1 3
7 272 22 314 1.47712125471966 6 1 3
7 308 22 314 1.47712125471966 6 1 3
7 338 22 314 3.11859536522376 6 0 3
7 369 22 314 2.6746774678732 6 0 3
7 14 22 314 NA 7 0 3
7 20 22 314 1.47712125471966 7 1 3
7 29 22 314 NA 7 0 3
7 34 22 314 NA 7 0 3
7 41 22 314 NA 7 0 3
7 57 22 314 1.52205280086882 7 0 3
7 86 22 314 NA 7 0 3
7 118 22 314 NA 7 0 3
7 159 22 314 NA 7 0 3
7 194 22 314 NA 7 0 3
7 237 22 314 NA 7 0 3
7 272 22 314 1.47712125471966 7 1 3
7 308 22 314 NA 7 0 3
7 338 22 314 3.05499586152914 7 0 3
7 369 22 314 1.66275783168157 7 0 3
7 14 22 314 1.47712125471966 8 1 3
7 20 22 314 NA 8 0 3
7 29 22 314 1.47712125471966 8 1 3
7 34 22 314 1.67458560230291 8 0 3
7 41 22 314 1.83979218444533 8 0 3
7 57 22 314 1.47957531017499 8 0 3
7 86 22 314 1.47712125471966 8 1 3
7 118 22 314 1.47712125471966 8 1 3
7 159 22 314 NA 8 0 3
7 194 22 314 NA 8 0 3
7 237 22 314 NA 8 0 3
7 272 22 314 1.47712125471966 8 1 3
7 308 22 314 1.47712125471966 8 1 3
7 338 22 314 2.90167623132638 8 0 3
7 369 22 314 2.60793730475441 8 0 3
8 12 23 250 1.69438737680328 1 0 3
8 22 23 250 2.02513258578641 1 0 3
8 28 23 250 2.11248660484381 1 0 3
8 34 23 250 2.6485183649981 1 0 3
8 41 23 250 2.57943693406015 1 0 3
8 61 23 250 2.40181305828366 1 0 3
8 86 23 250 2.10755107999078 1 0 3
8 121 23 250 1.99793321135773 1 0 3
8 160 23 250 1.75679998282855 1 0 3
8 197 23 250 1.67416885506625 1 0 3
8 244 23 250 1.80110756487648 1 0 3
8 278 23 250 3.17165594510684 1 0 3
8 315 23 250 2.97376947845571 1 0 3
8 336 23 250 2.84395579391737 1 0 3
8 366 23 250 2.60887633067943 1 0 3
8 397 23 250 2.51283054761759 1 0 3
8 482 23 250 2.52713830391157 1 0 3
8 12 23 250 1.37106786227174 2 0 3
8 22 23 250 1.20682587603185 2 0 3
8 28 23 250 1.90308998699194 2 0 3
8 34 23 250 3.45636603312904 2 0 3
8 41 23 250 3.25309558584903 2 0 3
8 61 23 250 2.96085115371969 2 0 3
8 86 23 250 3.03822263836872 2 0 3
8 121 23 250 2.57840997033124 2 0 3
8 160 23 250 2.14952701375435 2 0 3
8 197 23 250 2.34439227368511 2 0 3
8 244 23 250 1.37712404234646 2 0 3
8 278 23 250 4.12762304959803 2 0 3
8 315 23 250 3.92251786024461 2 0 3
8 336 23 250 NA 2 0 3
8 366 23 250 3.61552922363713 2 0 3
8 397 23 250 3.45377685969044 2 0 3
8 482 23 250 2.46597736828582 2 0 3
8 12 23 250 0.880813592280791 3 1 3
8 22 23 250 0.880813592280791 3 1 3
8 28 23 250 1.90308998699194 3 0 3
8 34 23 250 3.63022441075243 3 0 3
8 41 23 250 3.8637985386805 3 0 3
8 61 23 250 3.01619735351244 3 0 3
8 86 23 250 3.09586645347854 3 0 3
8 121 23 250 2.99444913701404 3 0 3
8 160 23 250 2.57863920996807 3 0 3
8 197 23 250 2.46344503177043 3 0 3
8 244 23 250 2.26881190373978 3 0 3
8 278 23 250 4.02641068057877 3 0 3
8 315 23 250 4.59440360098501 3 0 3
8 336 23 250 NA 3 0 3
8 366 23 250 NA 3 0 3
8 397 23 250 NA 3 0 3
8 482 23 250 NA 3 0 3
8 12 23 250 0.880813592280791 4 1 3
8 22 23 250 0.880813592280791 4 1 3
8 28 23 250 1.35218251811136 4 0 3
8 34 23 250 2.32837960343874 4 0 3
8 41 23 250 2.07518185461869 4 0 3
8 61 23 250 1.89153745767256 4 0 3
8 86 23 250 1.63195082625922 4 0 3
8 121 23 250 1.14891099310936 4 0 3
8 160 23 250 1.38969754820639 4 0 3
8 197 23 250 0.994317152669637 4 0 3
8 244 23 250 0.880813592280791 4 1 3
8 278 23 250 3.37948681371727 4 0 3
8 315 23 250 3.1034616220947 4 0 3
8 336 23 250 NA 4 0 3
8 366 23 250 NA 4 0 3
8 397 23 250 NA 4 0 3
8 482 23 250 NA 4 0 3
8 12 23 250 0.880813592280791 5 1 3
8 22 23 250 0.880813592280791 5 1 3
8 28 23 250 1.56525734342021 5 0 3
8 34 23 250 2.86622824737965 5 0 3
8 41 23 250 2.67824515192704 5 0 3
8 61 23 250 2.29754166781816 5 0 3
8 86 23 250 1.94230575289589 5 0 3
8 121 23 250 1.83340212923186 5 0 3
8 160 23 250 1.44715803134222 5 0 3
8 197 23 250 0.880813592280791 5 1 3
8 244 23 250 0.880813592280791 5 1 3
8 278 23 250 3.68895346263742 5 0 3
8 315 23 250 3.67135800344349 5 0 3
8 336 23 250 3.29003461136252 5 0 3
8 366 23 250 2.79253176190131 5 0 3
8 397 23 250 2.68295692630121 5 0 3
8 482 23 250 1.17609125905568 5 0 3
8 12 23 250 1.47712125471966 6 1 3
8 22 23 250 1.47712125471966 6 1 3
8 28 23 250 1.47712125471966 6 1 3
8 34 23 250 1.47712125471966 6 1 3
8 41 23 250 1.47712125471966 6 1 3
8 61 23 250 1.47712125471966 6 1 3
8 86 23 250 1.47712125471966 6 1 3
8 121 23 250 1.47712125471966 6 1 3
8 160 23 250 1.47712125471966 6 1 3
8 197 23 250 1.47712125471966 6 1 3
8 244 23 250 1.47712125471966 6 1 3
8 278 23 250 3.01283722470517 6 0 3
8 315 23 250 2.80577263193567 6 0 3
8 336 23 250 2.76723009811072 6 0 3
8 366 23 250 2.70918512955025 6 0 3
8 397 23 250 2.53655844257153 6 0 3
8 482 23 250 1.47712125471966 6 1 3
8 12 23 250 NA 7 0 3
8 22 23 250 1.47712125471966 7 1 3
8 28 23 250 NA 7 0 3
8 34 23 250 NA 7 0 3
8 41 23 250 NA 7 0 3
8 61 23 250 1.47712125471966 7 1 3
8 86 23 250 NA 7 0 3
8 121 23 250 NA 7 0 3
8 160 23 250 NA 7 0 3
8 197 23 250 NA 7 0 3
8 244 23 250 NA 7 0 3
8 278 23 250 2.71307032585564 7 0 3
8 315 23 250 NA 7 0 3
8 336 23 250 NA 7 0 3
8 366 23 250 2.66426580014768 7 0 3
8 397 23 250 NA 7 0 3
8 482 23 250 1.47712125471966 7 1 3
8 12 23 250 1.47712125471966 8 1 3
8 22 23 250 NA 8 0 3
8 28 23 250 1.47712125471966 8 1 3
8 34 23 250 1.47712125471966 8 1 3
8 41 23 250 1.47712125471966 8 1 3
8 61 23 250 1.47712125471966 8 1 3
8 86 23 250 1.47712125471966 8 1 3
8 121 23 250 1.47712125471966 8 1 3
8 160 23 250 1.47712125471966 8 1 3
8 197 23 250 1.47712125471966 8 1 3
8 244 23 250 1.47712125471966 8 1 3
8 278 23 250 1.65272969606925 8 0 3
8 315 23 250 1.47712125471966 8 1 3
8 336 23 250 1.47712125471966 8 1 3
8 366 23 250 1.47712125471966 8 1 3
8 397 23 250 1.47712125471966 8 1 3
8 482 23 250 1.47712125471966 8 1 3
9 14 21 237 2.33397930469283 1 0 3
9 20 21 237 2.38168723875173 1 0 3
9 28 21 237 2.79572882517218 1 0 3
9 34 21 237 NA 1 0 3
9 41 21 237 NA 1 0 3
9 55 21 237 NA 1 0 3
9 86 21 237 2.23451456674698 1 0 3
9 118 21 237 2.05599817710228 1 0 3
9 159 21 237 1.96480557651302 1 0 3
9 187 21 237 1.9305460376122 1 0 3
9 237 21 237 2.28609098224952 1 0 3
9 273 21 237 3.25902787580063 1 0 3
9 308 21 237 2.99809612769121 1 0 3
9 330 21 237 2.91997705672806 1 0 3
9 369 21 237 2.58390067133281 1 0 3
9 14 21 237 1.43296929087441 2 0 3
9 20 21 237 1.91009054559407 2 0 3
9 28 21 237 3.79260178116497 2 0 3
9 34 21 237 3.33505651943909 2 0 3
9 41 21 237 3.51414913447544 2 0 3
9 55 21 237 2.8733206018154 2 0 3
9 86 21 237 2.86752641119974 2 0 3
9 118 21 237 2.61563446887742 2 0 3
9 159 21 237 1.94051648493257 2 0 3
9 187 21 237 1.99140330258004 2 0 3
9 237 21 237 1.97025386959479 2 0 3
9 273 21 237 4.28643401340209 2 0 3
9 308 21 237 4.27399611375928 2 0 3
9 330 21 237 NA 2 0 3
9 369 21 237 3.64708942871655 2 0 3
9 14 21 237 0.880813592280791 3 1 3
9 20 21 237 1.27415784926368 3 0 3
9 28 21 237 3.79260178116497 3 0 3
9 34 21 237 3.40243334621931 3 0 3
9 41 21 237 3.88428546233968 3 0 3
9 55 21 237 2.91200937558698 3 0 3
9 86 21 237 2.74919504221967 3 0 3
9 118 21 237 2.53869937954241 3 0 3
9 159 21 237 1.85442750578786 3 0 3
9 187 21 237 2.59659709562646 3 0 3
9 237 21 237 2.22141423784234 3 0 3
9 273 21 237 4.04143216468027 3 0 3
9 308 21 237 5.35452715845707 3 0 3
9 330 21 237 NA 3 0 3
9 369 21 237 NA 3 0 3
9 14 21 237 0.880813592280791 4 1 3
9 20 21 237 0.880813592280791 4 1 3
9 28 21 237 1.83758843823551 4 0 3
9 34 21 237 1.35793484700045 4 0 3
9 41 21 237 1.18752072083646 4 0 3
9 55 21 237 0.880813592280791 4 1 3
9 86 21 237 1.39794000867204 4 0 3
9 118 21 237 0.880813592280791 4 1 3
9 159 21 237 1.04493154614916 4 0 3
9 187 21 237 1.34576569311449 4 0 3
9 237 21 237 1.33021078457153 4 0 3
9 273 21 237 3.06855689507236 4 0 3
9 308 21 237 2.55786796156802 4 0 3
9 330 21 237 NA 4 0 3
9 369 21 237 NA 4 0 3
9 14 21 237 0.880813592280791 5 1 3
9 20 21 237 0.880813592280791 5 1 3
9 28 21 237 3.15806079393661 5 0 3
9 34 21 237 NA 5 0 3
9 41 21 237 NA 5 0 3
9 55 21 237 2.44870631990508 5 0 3
9 86 21 237 1.93389203576421 5 0 3
9 118 21 237 2.20139712432045 5 0 3
9 159 21 237 1.75974336759772 5 0 3
9 187 21 237 1.57229060615142 5 0 3
9 237 21 237 1.75220215317652 5 0 3
9 273 21 237 3.60788374435699 5 0 3
9 308 21 237 3.56561172490206 5 0 3
9 330 21 237 3.40157284567645 5 0 3
9 369 21 237 2.92813970687512 5 0 3
9 14 21 237 1.47712125471966 6 1 3
9 20 21 237 1.47712125471966 6 1 3
9 28 21 237 1.47712125471966 6 1 3
9 34 21 237 NA 6 0 3
9 41 21 237 NA 6 0 3
9 55 21 237 1.47712125471966 6 1 3
9 86 21 237 1.47712125471966 6 1 3
9 118 21 237 1.47712125471966 6 1 3
9 159 21 237 1.47712125471966 6 1 3
9 187 21 237 1.47712125471966 6 1 3
9 237 21 237 1.47712125471966 6 1 3
9 273 21 237 2.19340290306242 6 0 3
9 308 21 237 1.84825071467704 6 0 3
9 330 21 237 1.75913881628117 6 0 3
9 369 21 237 1.47712125471966 6 1 3
9 14 21 237 NA 7 0 3
9 20 21 237 1.47712125471966 7 1 3
9 28 21 237 NA 7 0 3
9 34 21 237 NA 7 0 3
9 41 21 237 NA 7 0 3
9 55 21 237 NA 7 0 3
9 86 21 237 NA 7 0 3
9 118 21 237 NA 7 0 3
9 159 21 237 NA 7 0 3
9 187 21 237 NA 7 0 3
9 237 21 237 NA 7 0 3
9 273 21 237 2.44138088491651 7 0 3
9 308 21 237 NA 7 0 3
9 330 21 237 NA 7 0 3
9 369 21 237 1.58240429801903 7 0 3
9 14 21 237 1.47712125471966 8 1 3
9 20 21 237 NA 8 0 3
9 28 21 237 1.47712125471966 8 1 3
9 34 21 237 1.59604700754544 8 0 3
9 41 21 237 1.47712125471966 8 1 3
9 55 21 237 1.47712125471966 8 1 3
9 86 21 237 1.47712125471966 8 1 3
9 118 21 237 1.47712125471966 8 1 3
9 159 21 237 1.47712125471966 8 1 3
9 187 21 237 1.47712125471966 8 1 3
9 237 21 237 1.47712125471966 8 1 3
9 273 21 237 2.28981183911762 8 0 3
9 308 21 237 1.83815618475215 8 0 3
9 330 21 237 1.80915553174718 8 0 3
9 369 21 237 1.55924810408825 8 0 3
10 12 21 300 2.09274662999178 1 0 3
10 19 21 300 2.21274178540939 1 0 3
10 27 21 300 NA 1 0 3
10 40 21 300 NA 1 0 3
10 54 21 300 2.85299791902328 1 0 3
10 85 21 300 2.9548673554211 1 0 3
10 119 21 300 2.74841539509345 1 0 3
10 158 21 300 2.55036318130485 1 0 3
10 182 21 300 2.37384983215361 1 0 3
10 236 21 300 1.74255524409628 1 0 3
10 272 21 300 2.34872205402396 1 0 3
10 300 21 300 2.19752277728948 1 0 3
10 340 21 300 3.50435087083785 1 0 3
10 369 21 300 3.15079858582612 1 0 3
10 396 21 300 3.3078496561659 1 0 3
10 12 21 300 1.47712125471966 2 0 3
10 19 21 300 1.76566855475901 2 0 3
10 27 21 300 3.43424945239648 2 0 3
10 40 21 300 3.65934563574618 2 0 3
10 54 21 300 2.6728364541714 2 0 3
10 85 21 300 3.44059426183983 2 0 3
10 119 21 300 3.47971923543957 2 0 3
10 158 21 300 2.38003024796783 2 0 3
10 182 21 300 2.71783686748693 2 0 3
10 236 21 300 2.25115134317535 2 0 3
10 272 21 300 2.48158593636762 2 0 3
10 300 21 300 2.27438879555038 2 0 3
10 340 21 300 NA 2 0 3
10 369 21 300 4.09103351605447 2 0 3
10 396 21 300 3.55738688205951 2 0 3
10 12 21 300 0.880813592280791 3 1 3
10 19 21 300 1.74663419893758 3 0 3
10 27 21 300 3.43424945239648 3 0 3
10 40 21 300 4.13430463495454 3 0 3
10 54 21 300 3.53920159929413 3 0 3
10 85 21 300 3.59747578987038 3 0 3
10 119 21 300 3.782759192624 3 0 3
10 158 21 300 2.78283080520259 3 0 3
10 182 21 300 3.38453261549425 3 0 3
10 236 21 300 2.78197067391255 3 0 3
10 272 21 300 3.29972515397564 3 0 3
10 300 21 300 3.13129779659762 3 0 3
10 340 21 300 NA 3 0 3
10 369 21 300 NA 3 0 3
10 396 21 300 NA 3 0 3
10 12 21 300 0.880813592280791 4 1 3
10 19 21 300 0.880813592280791 4 1 3
10 27 21 300 2.64532400156229 4 0 3
10 40 21 300 3.09621458534641 4 0 3
10 54 21 300 2.84248442441157 4 0 3
10 85 21 300 2.46463855909503 4 0 3
10 119 21 300 2.42045085910607 4 0 3
10 158 21 300 1.87227284622421 4 0 3
10 182 21 300 2.44122367424261 4 0 3
10 236 21 300 1.75220215317652 4 0 3
10 272 21 300 1.79699039054569 4 0 3
10 300 21 300 1.60670374133367 4 0 3
10 340 21 300 NA 4 0 3
10 369 21 300 NA 4 0 3
10 396 21 300 NA 4 0 3
10 12 21 300 0.880813592280791 5 1 3
10 19 21 300 0.998172121939441 5 0 3
10 27 21 300 1.37566361396089 5 0 3
10 40 21 300 NA 5 0 3
10 54 21 300 3.14643813528577 5 0 3
10 85 21 300 2.82425603762968 5 0 3
10 119 21 300 2.89498029092797 5 0 3
10 158 21 300 2.46374372124706 5 0 3
10 182 21 300 2.33405144034689 5 0 3
10 236 21 300 1.66001122128933 5 0 3
10 272 21 300 1.9478746548977 5 0 3
10 300 21 300 1.77706415474243 5 0 3
10 340 21 300 4.06009318382447 5 0 3
10 369 21 300 3.47129171105894 5 0 3
10 396 21 300 3.17522180034305 5 0 3
10 12 21 300 1.47712125471966 6 1 3
10 19 21 300 1.47712125471966 6 1 3
10 27 21 300 NA 6 0 3
10 40 21 300 NA 6 0 3
10 54 21 300 1.47712125471966 6 1 3
10 85 21 300 1.47712125471966 6 1 3
10 119 21 300 1.47712125471966 6 1 3
10 158 21 300 1.47712125471966 6 1 3
10 182 21 300 1.47712125471966 6 1 3
10 236 21 300 1.47712125471966 6 1 3
10 272 21 300 1.47712125471966 6 1 3
10 300 21 300 1.47712125471966 6 1 3
10 340 21 300 3.0386201619497 6 0 3
10 369 21 300 2.52840243795362 6 0 3
10 396 21 300 2.57966929355472 6 0 3
10 12 21 300 NA 7 0 3
10 19 21 300 1.47712125471966 7 1 3
10 27 21 300 NA 7 0 3
10 40 21 300 NA 7 0 3
10 54 21 300 1.77597433112937 7 0 3
10 85 21 300 NA 7 0 3
10 119 21 300 NA 7 0 3
10 158 21 300 NA 7 0 3
10 182 21 300 NA 7 0 3
10 236 21 300 NA 7 0 3
10 272 21 300 1.47712125471966 7 1 3
10 300 21 300 NA 7 0 3
10 340 21 300 2.90173069172922 7 0 3
10 369 21 300 2.8760445502461 7 0 3
10 396 21 300 NA 7 0 3
10 12 21 300 1.47712125471966 8 1 3
10 19 21 300 NA 8 0 3
10 27 21 300 1.71121652432109 8 0 3
10 40 21 300 1.91592721169712 8 0 3
10 54 21 300 1.76797172138162 8 0 3
10 85 21 300 1.47712125471966 8 1 3
10 119 21 300 1.47712125471966 8 1 3
10 158 21 300 1.47712125471966 8 1 3
10 182 21 300 1.47712125471966 8 1 3
10 236 21 300 1.47712125471966 8 1 3
10 272 21 300 1.47712125471966 8 1 3
10 300 21 300 1.47712125471966 8 1 3
10 340 21 300 2.66539335027971 8 0 3
10 369 21 300 2.2973227142053 8 0 3
10 396 21 300 2.22685757028872 8 0 3
11 12 21 235 1.2859135764581 1 0 3
11 18 21 235 1.58659298124127 1 0 3
11 26 21 235 NA 1 0 3
11 32 21 235 2.74380465207596 1 0 3
11 39 21 235 NA 1 0 3
11 53 21 235 2.16437779003986 1 0 3
11 82 21 235 1.9619058134737 1 0 3
11 116 21 235 1.87204653219833 1 0 3
11 152 21 235 1.67135737606535 1 0 3
11 179 21 235 1.646255984608 1 0 3
11 235 21 235 1.68357462120235 1 0 3
11 270 21 235 2.61417704699273 1 0 3
11 311 21 235 2.3581469490762 1 0 3
11 334 21 235 2.339850060906 1 0 3
11 361 21 235 2.14423057803396 1 0 3
11 12 21 235 0.880813592280791 2 1 3
11 18 21 235 0.880813592280791 2 1 3
11 26 21 235 1.6570558528571 2 0 3
11 32 21 235 3.09725730969342 2 0 3
11 39 21 235 2.54107976777663 2 0 3
11 53 21 235 2.39480177716271 2 0 3
11 82 21 235 2.55545721720465 2 0 3
11 116 21 235 2.15896526038341 2 0 3
11 152 21 235 1.79719826983896 2 0 3
11 179 21 235 2.02612451674545 2 0 3
11 235 21 235 2.12515582958053 2 0 3
11 270 21 235 3.5975855017522 2 0 3
11 311 21 235 3.37069809257558 2 0 3
11 334 21 235 NA 2 0 3
11 361 21 235 3.0068937079479 2 0 3
11 12 21 235 0.880813592280791 3 1 3
11 18 21 235 0.880813592280791 3 1 3
11 26 21 235 1.6570558528571 3 0 3
11 32 21 235 2.92854946700166 3 0 3
11 39 21 235 3.41363499719856 3 0 3
11 53 21 235 2.5360531551592 3 0 3
11 82 21 235 2.30941722577814 3 0 3
11 116 21 235 2.04060234011407 3 0 3
11 152 21 235 1.9532763366673 3 0 3
11 179 21 235 2.16820274684263 3 0 3
11 235 21 235 2.21879799811174 3 0 3
11 270 21 235 4.78385357538474 3 0 3
11 311 21 235 4.61779686580541 3 0 3
11 334 21 235 NA 3 0 3
11 361 21 235 NA 3 0 3
11 12 21 235 0.880813592280791 4 1 3
11 18 21 235 0.880813592280791 4 1 3
11 26 21 235 1.30102999566398 4 0 3
11 32 21 235 1.80617997398389 4 0 3
11 39 21 235 2.07591176148278 4 0 3
11 53 21 235 1.76492298464989 4 0 3
11 82 21 235 1.39794000867204 4 0 3
11 116 21 235 0.931610406362962 4 0 3
11 152 21 235 1.08206693428511 4 0 3
11 179 21 235 1.64018319192134 4 0 3
11 235 21 235 1.66001122128933 4 0 3
11 270 21 235 2.92757565469111 4 0 3
11 311 21 235 2.7394141026987 4 0 3
11 334 21 235 NA 4 0 3
11 361 21 235 NA 4 0 3
11 12 21 235 0.880813592280791 5 1 3
11 18 21 235 0.880813592280791 5 1 3
11 26 21 235 NA 5 0 3
11 32 21 235 2.8161086707399 5 0 3
11 39 21 235 NA 5 0 3
11 53 21 235 2.04414762087872 5 0 3
11 82 21 235 1.66426580014767 5 0 3
11 116 21 235 1.93449845124357 5 0 3
11 152 21 235 1.36865871239223 5 0 3
11 179 21 235 1.33485568961729 5 0 3
11 235 21 235 1.64236558084497 5 0 3
11 270 21 235 3.28824922557199 5 0 3
11 311 21 235 2.97386644983538 5 0 3
11 334 21 235 2.75342984157542 5 0 3
11 361 21 235 2.81083715114049 5 0 3
11 12 21 235 1.47712125471966 6 1 3
11 18 21 235 1.47712125471966 6 1 3
11 26 21 235 1.47712125471966 6 1 3
11 32 21 235 1.47712125471966 6 1 3
11 39 21 235 NA 6 0 3
11 53 21 235 1.47712125471966 6 1 3
11 82 21 235 1.47712125471966 6 1 3
11 116 21 235 1.47712125471966 6 1 3
11 152 21 235 1.47712125471966 6 1 3
11 179 21 235 1.47712125471966 6 1 3
11 235 21 235 1.47712125471966 6 1 3
11 270 21 235 2.40517554621799 6 0 3
11 311 21 235 2.31026836663245 6 0 3
11 334 21 235 2.18412335423967 6 0 3
11 361 21 235 2.25430633233129 6 0 3
11 12 21 235 NA 7 0 3
11 18 21 235 1.47712125471966 7 1 3
11 26 21 235 NA 7 0 3
11 32 21 235 NA 7 0 3
11 39 21 235 NA 7 0 3
11 53 21 235 1.47712125471966 7 1 3
11 82 21 235 NA 7 0 3
11 116 21 235 NA 7 0 3
11 152 21 235 NA 7 0 3
11 179 21 235 NA 7 0 3
11 235 21 235 NA 7 0 3
11 270 21 235 2.45697301363582 7 0 3
11 311 21 235 NA 7 0 3
11 334 21 235 NA 7 0 3
11 361 21 235 1.83448428533481 7 0 3
11 12 21 235 1.47712125471966 8 1 3
11 18 21 235 NA 8 0 3
11 26 21 235 1.47712125471966 8 1 3
11 32 21 235 1.47712125471966 8 1 3
11 39 21 235 1.47712125471966 8 1 3
11 53 21 235 1.47712125471966 8 1 3
11 82 21 235 1.47712125471966 8 1 3
11 116 21 235 1.47712125471966 8 1 3
11 152 21 235 1.47712125471966 8 1 3
11 179 21 235 1.47712125471966 8 1 3
11 235 21 235 1.47712125471966 8 1 3
11 270 21 235 1.78426058256608 8 0 3
11 311 21 235 1.50514997831991 8 0 3
11 334 21 235 1.51956550088051 8 0 3
11 361 21 235 1.47712125471966 8 1 3
12 14 27 245 1.55730492060835 1 0 3
12 25 27 245 1.81553252070341 1 0 3
12 35 27 245 2.33278103679239 1 0 3
12 84 27 245 3.011728 1 0 3
12 168 27 245 2.05959954152533 1 0 3
12 242 27 245 1.78215129092492 1 0 3
12 280 27 245 3.32563932914058 1 0 3
12 386 27 245 3.06543867155468 1 0 3
12 14 27 245 0.880813592280791 2 1 3
12 25 27 245 0.880813592280791 2 1 3
12 35 27 245 3.31069331234336 2 0 3
12 84 27 245 2.28239550474253 2 0 3
12 168 27 245 2.09551804232315 2 0 3
12 242 27 245 2.15685190107001 2 0 3
12 280 27 245 4.08138331746229 2 0 3
12 386 27 245 2.99317160503076 2 0 3
12 14 27 245 0.880813592280791 3 1 3
12 25 27 245 0.880813592280791 3 1 3
12 35 27 245 3.3055663135153 3 0 3
12 84 27 245 2.70859084515034 3 0 3
12 168 27 245 2.44404479591808 3 0 3
12 242 27 245 2.39287274540208 3 0 3
12 280 27 245 5.06069784035361 3 0 3
12 386 27 245 NA 3 0 3
12 14 27 245 0.880813592280791 4 1 3
12 25 27 245 0.880813592280791 4 1 3
12 35 27 245 1.63748972951251 4 0 3
12 84 27 245 0.880813592280791 4 1 3
12 168 27 245 0.915241497306194 4 0 3
12 242 27 245 1.64236558084497 4 0 3
12 280 27 245 3.13861843389949 4 0 3
12 386 27 245 NA 4 0 3
12 14 27 245 0.880813592280791 5 1 3
12 25 27 245 0.880813592280791 5 1 3
12 35 27 245 2.40191725051757 5 0 3
12 84 27 245 2.11327469246435 5 0 3
12 168 27 245 1.5854607295085 5 0 3
12 242 27 245 1.86326336365048 5 0 3
12 280 27 245 3.67006021747313 5 0 3
12 386 27 245 2.50974001557038 5 0 3
12 14 27 245 1.47712125471966 6 1 3
12 25 27 245 1.47712125471966 6 1 3
12 35 27 245 1.47712125471966 6 1 3
12 84 27 245 NA 6 0 3
12 168 27 245 1.47712125471966 6 1 3
12 242 27 245 1.47712125471966 6 1 3
12 280 27 245 2.52009032811284 6 0 3
12 386 27 245 1.75815462196739 6 0 3
12 14 27 245 NA 7 0 3
12 25 27 245 1.47712125471966 7 1 3
12 35 27 245 NA 7 0 3
12 84 27 245 NA 7 0 3
12 168 27 245 NA 7 0 3
12 242 27 245 NA 7 0 3
12 280 27 245 2.38721180031373 7 0 3
12 386 27 245 NA 7 0 3
12 14 27 245 1.47712125471966 8 1 3
12 25 27 245 NA 8 0 3
12 35 27 245 1.47712125471966 8 1 3
12 84 27 245 1.47712125471966 8 1 3
12 168 27 245 1.47712125471966 8 1 3
12 242 27 245 NA 8 0 3
12 280 27 245 2.1044871113124 8 0 3
12 386 27 245 NA 8 0 3
13 14 17 2000 2.02069000411054 1 0 2
13 25 17 2000 2.30964764592654 1 0 2
13 84 17 2000 3.113416 1 0 2
13 168 17 2000 2.21341169652472 1 0 2
13 14 17 2000 1.75815462196739 2 0 2
13 25 17 2000 2.35198945543563 2 0 2
13 84 17 2000 3.07518185461869 2 0 2
13 168 17 2000 2.87760167972927 2 0 2
13 14 17 2000 1.12385164096709 3 0 2
13 25 17 2000 2.33525725643453 3 0 2
13 84 17 2000 3.23779499327392 3 0 2
13 168 17 2000 3.01367969729119 3 0 2
13 14 17 2000 0.880813592280791 4 1 2
13 25 17 2000 1.05690485133647 4 0 2
13 84 17 2000 1.72509452108147 4 0 2
13 168 17 2000 1.8621910310516 4 0 2
13 14 17 2000 0.890197386210029 5 0 2
13 25 17 2000 1.94767873993694 5 0 2
13 84 17 2000 2.9191827290425 5 0 2
13 168 17 2000 2.76908178711822 5 0 2
13 14 17 2000 1.47712125471966 6 1 2
13 25 17 2000 1.47712125471966 6 1 2
13 84 17 2000 1.47712125471966 6 1 2
13 168 17 2000 1.47712125471966 6 1 2
13 14 17 2000 NA 7 0 2
13 25 17 2000 1.47712125471966 7 1 2
13 84 17 2000 NA 7 0 2
13 168 17 2000 NA 7 0 2
13 14 17 2000 1.47712125471966 8 1 2
13 25 17 2000 NA 8 0 2
13 84 17 2000 1.47712125471966 8 1 2
13 168 17 2000 1.47712125471966 8 1 2
14 25 17 2000 2.02774222382764 1 0 2
14 84 17 2000 3.158908 1 0 2
14 241 17 2000 NA 1 0 2
14 25 17 2000 2.4500950758716 2 0 2
14 84 17 2000 2.51917146382166 2 0 2
14 241 17 2000 2.40756084948636 2 0 2
14 25 17 2000 2.08955188288645 3 0 2
14 84 17 2000 2.60086403630984 3 0 2
14 241 17 2000 2.45469244923948 3 0 2
14 25 17 2000 1.00860017176192 4 0 2
14 84 17 2000 1.94195841653081 4 0 2
14 241 17 2000 1.86326336365048 4 0 2
14 25 17 2000 1.37235958252432 5 0 2
14 84 17 2000 2.32674537956532 5 0 2
14 241 17 2000 NA 5 0 2
14 25 17 2000 1.47712125471966 6 1 2
14 84 17 2000 1.47712125471966 6 1 2
14 241 17 2000 NA 6 0 2
14 25 17 2000 1.47712125471966 7 1 2
14 84 17 2000 NA 7 0 2
14 241 17 2000 NA 7 0 2
14 25 17 2000 NA 8 0 2
14 84 17 2000 1.66642437251876 8 0 2
14 241 17 2000 NA 8 0 2
15 14 28 313 NA 1 0 3
15 21 28 313 NA 1 0 3
15 28 28 313 1.67102789026888 1 0 3
15 34 28 313 2.964452 1 0 3
15 42 28 313 NA 1 0 3
15 56 28 313 2.47060117970322 1 0 3
15 84 28 313 2.38490109751598 1 0 3
15 122 28 313 2.19399238010447 1 0 3
15 152 28 313 2.05809812592583 1 0 3
15 175 28 313 1.94340240849351 1 0 3
15 237 28 313 2.025176 1 0 3
15 305 28 313 1.76697838272528 1 0 3
15 333 28 313 2.96101563971785 1 0 3
15 363 28 313 2.9205170477117 1 0 3
15 14 28 313 0.880813592280791 2 1 3
15 21 28 313 1.57518784492766 2 0 3
15 28 28 313 NA 2 0 3
15 34 28 313 1.2405492482826 2 0 3
15 42 28 313 3.53198955141255 2 0 3
15 56 28 313 3.07518185461869 2 0 3
15 84 28 313 3.45757914699576 2 0 3
15 122 28 313 3.48230176722344 2 0 3
15 152 28 313 2.7488080049586 2 0 3
15 175 28 313 3.12090281761453 2 0 3
15 237 28 313 2.92798594709943 2 0 3
15 305 28 313 2.1981069988734 2 0 3
15 333 28 313 3.6756867086994 2 0 3
15 363 28 313 3.72468538823736 2 0 3
15 14 28 313 0.880813592280791 3 1 3
15 21 28 313 0.880813592280791 3 1 3
15 28 28 313 NA 3 0 3
15 34 28 313 0.880813592280791 3 1 3
15 42 28 313 3.85642677247024 3 0 3
15 56 28 313 3.30059548388996 3 0 3
15 84 28 313 3.47348697006457 3 0 3
15 122 28 313 3.41229250932305 3 0 3
15 152 28 313 2.87273882747267 3 0 3
15 175 28 313 3.8621910310516 3 0 3
15 237 28 313 3.04727486738418 3 0 3
15 305 28 313 2.91243463337557 3 0 3
15 333 28 313 NA 3 0 3
15 363 28 313 NA 3 0 3
15 14 28 313 0.880813592280791 4 1 3
15 21 28 313 0.880813592280791 4 1 3
15 28 28 313 NA 4 0 3
15 34 28 313 0.880813592280791 4 1 3
15 42 28 313 2.4029488293444 4 0 3
15 56 28 313 1.72509452108147 4 0 3
15 84 28 313 2.34458874257871 4 0 3
15 122 28 313 2.23754373814287 4 0 3
15 152 28 313 2.03702787975578 4 0 3
15 175 28 313 2.33264041038746 4 0 3
15 237 28 313 2.16790781000148 4 0 3
15 305 28 313 1.89702195606036 4 0 3
15 333 28 313 NA 4 0 3
15 363 28 313 NA 4 0 3
15 14 28 313 NA 5 0 3
15 21 28 313 NA 5 0 3
15 28 28 313 NA 5 0 3
15 34 28 313 2.80699351368211 5 0 3
15 42 28 313 NA 5 0 3
15 56 28 313 3.18298496700358 5 0 3
15 84 28 313 2.97808917305614 5 0 3
15 122 28 313 2.77988496319264 5 0 3
15 152 28 313 2.5321171162488 5 0 3
15 175 28 313 2.37401474029191 5 0 3
15 237 28 313 2.21853550521653 5 0 3
15 305 28 313 2.05994188806195 5 0 3
15 333 28 313 3.42209716313171 5 0 3
15 363 28 313 3.17026171539496 5 0 3
15 14 28 313 NA 6 0 3
15 21 28 313 NA 6 0 3
15 28 28 313 1.47712125471966 6 1 3
15 34 28 313 1.47712125471966 6 1 3
15 42 28 313 NA 6 0 3
15 56 28 313 2.15896526038341 6 0 3
15 84 28 313 1.79448804665917 6 0 3
15 122 28 313 1.47712125471966 6 1 3
15 152 28 313 1.47712125471966 6 1 3
15 175 28 313 NA 6 0 3
15 237 28 313 NA 6 0 3
15 305 28 313 1.47712125471966 6 1 3
15 333 28 313 2.60713320439157 6 0 3
15 363 28 313 2.53668467262093 6 0 3
15 14 28 313 NA 7 0 3
15 21 28 313 NA 7 0 3
15 28 28 313 NA 7 0 3
15 34 28 313 NA 7 0 3
15 42 28 313 NA 7 0 3
15 56 28 313 NA 7 0 3
15 84 28 313 NA 7 0 3
15 122 28 313 NA 7 0 3
15 152 28 313 NA 7 0 3
15 175 28 313 NA 7 0 3
15 237 28 313 NA 7 0 3
15 305 28 313 NA 7 0 3
15 333 28 313 2.92849826812369 7 0 3
15 363 28 313 3.01157044359728 7 0 3
15 14 28 313 NA 8 0 3
15 21 28 313 NA 8 0 3
15 28 28 313 1.47712125471966 8 1 3
15 34 28 313 NA 8 0 3
15 42 28 313 NA 8 0 3
15 56 28 313 NA 8 0 3
15 84 28 313 1.47712125471966 8 1 3
15 122 28 313 1.47712125471966 8 1 3
15 152 28 313 1.47712125471966 8 1 3
15 175 28 313 NA 8 0 3
15 237 28 313 NA 8 0 3
15 305 28 313 NA 8 0 3
15 333 28 313 NA 8 0 3
15 363 28 313 2.87972649663958 8 0 3
16 14 28 291 NA 1 0 3
16 21 28 291 NA 1 0 3
16 28 28 291 1.7795963221491 1 0 3
16 34 28 291 1.87086 1 0 3
16 47 28 291 2.50661695690653 1 0 3
16 56 28 291 2.36741236161802 1 0 3
16 84 28 291 2.16034939589936 1 0 3
16 124 28 291 1.89898569377308 1 0 3
16 152 28 291 1.63761650781635 1 0 3
16 182 28 291 1.61166882323972 1 0 3
16 241 28 291 1.822692 1 0 3
16 266 28 291 1.744196 1 0 3
16 294 28 291 1.48222962696482 1 0 3
16 334 28 291 2.86513759160376 1 0 3
16 14 28 291 1.21218760440396 2 0 3
16 21 28 291 2.0542299098634 2 0 3
16 28 28 291 NA 2 0 3
16 34 28 291 2.28891960566173 2 0 3
16 47 28 291 3.00216606175651 2 0 3
16 56 28 291 2.51917146382166 2 0 3
16 84 28 291 3.13576851456782 2 0 3
16 124 28 291 2.75319991419942 2 0 3
16 152 28 291 2.08813608870055 2 0 3
16 182 28 291 2.5360531551592 2 0 3
16 241 28 291 2.50826030551233 2 0 3
16 266 28 291 1.61426428735871 2 0 3
16 294 28 291 1.88930170250631 2 0 3
16 334 28 291 3.43376983392487 2 0 3
16 14 28 291 0.880813592280791 3 1 3
16 21 28 291 0.880813592280791 3 1 3
16 28 28 291 NA 3 0 3
16 34 28 291 1.94250410616808 3 0 3
16 47 28 291 3.58115289196629 3 0 3
16 56 28 291 3.09691001300806 3 0 3
16 84 28 291 3.07554696139253 3 0 3
16 124 28 291 2.6730209071289 3 0 3
16 152 28 291 2.38863396935179 3 0 3
16 182 28 291 3.00518051250378 3 0 3
16 241 28 291 2.96345726011671 3 0 3
16 266 28 291 2.13545069934551 3 0 3
16 294 28 291 2.54777470538782 3 0 3
16 334 28 291 NA 3 0 3
16 14 28 291 0.880813592280791 4 1 3
16 21 28 291 0.880813592280791 4 1 3
16 28 28 291 NA 4 0 3
16 34 28 291 0.880813592280791 4 1 3
16 47 28 291 2.1264561134318 4 0 3
16 56 28 291 1.94200805302231 4 0 3
16 84 28 291 2.05842602445701 4 0 3
16 124 28 291 1.76305344029961 4 0 3
16 152 28 291 1.53135116458306 4 0 3
16 182 28 291 1.96651717644679 4 0 3
16 241 28 291 1.80420760508204 4 0 3
16 266 28 291 0.880813592280791 4 1 3
16 294 28 291 1.40517554621799 4 0 3
16 334 28 291 NA 4 0 3
16 14 28 291 NA 5 0 3
16 21 28 291 NA 5 0 3
16 28 28 291 NA 5 0 3
16 34 28 291 0.880813592280791 5 1 3
16 47 28 291 NA 5 0 3
16 56 28 291 2.95172597542459 5 0 3
16 84 28 291 2.57863920996807 5 0 3
16 124 28 291 2.37821614974988 5 0 3
16 152 28 291 1.91429025566595 5 0 3
16 182 28 291 1.8494194137969 5 0 3
16 241 28 291 1.88558735618966 5 0 3
16 266 28 291 1.03100428136354 5 0 3
16 294 28 291 1.5762261374496 5 0 3
16 334 28 291 3.04453976039241 5 0 3
16 14 28 291 NA 6 0 3
16 21 28 291 NA 6 0 3
16 28 28 291 1.47712125471966 6 1 3
16 34 28 291 1.47712125471966 6 1 3
16 47 28 291 1.47712125471966 6 1 3
16 56 28 291 1.47712125471966 6 1 3
16 84 28 291 1.47712125471966 6 1 3
16 124 28 291 1.47712125471966 6 1 3
16 152 28 291 1.47712125471966 6 1 3
16 182 28 291 NA 6 0 3
16 241 28 291 NA 6 0 3
16 266 28 291 NA 6 0 3
16 294 28 291 1.47712125471966 6 1 3
16 334 28 291 2.13956426617585 6 0 3
16 14 28 291 NA 7 0 3
16 21 28 291 NA 7 0 3
16 28 28 291 NA 7 0 3
16 34 28 291 NA 7 0 3
16 47 28 291 NA 7 0 3
16 56 28 291 1.47712125471966 7 1 3
16 84 28 291 NA 7 0 3
16 124 28 291 NA 7 0 3
16 152 28 291 NA 7 0 3
16 182 28 291 NA 7 0 3
16 241 28 291 NA 7 0 3
16 266 28 291 NA 7 0 3
16 294 28 291 NA 7 0 3
16 334 28 291 2.40449161775869 7 0 3
16 14 28 291 NA 8 0 3
16 21 28 291 NA 8 0 3
16 28 28 291 1.47712125471966 8 1 3
16 34 28 291 NA 8 0 3
16 47 28 291 NA 8 0 3
16 56 28 291 NA 8 0 3
16 84 28 291 1.47712125471966 8 1 3
16 124 28 291 1.47712125471966 8 1 3
16 152 28 291 1.47712125471966 8 1 3
16 182 28 291 NA 8 0 3
16 241 28 291 NA 8 0 3
16 266 28 291 1.47712125471966 8 1 3
16 294 28 291 NA 8 0 3
16 334 28 291 1.81650643704636 8 0 3
17 269 34 308 NA 1 0 3
17 308 34 308 NA 1 0 3
17 332 34 308 NA 1 0 3
17 363 34 308 2.76964571598272 1 0 3
17 407 34 308 2.71507617094805 1 0 3
17 269 34 308 2.326949994166 2 0 3
17 308 34 308 2.16879202031418 2 0 3
17 332 34 308 3.99528410768926 2 0 3
17 363 34 308 3.36097188372594 2 0 3
17 407 34 308 3.33021078457153 2 0 3
17 269 34 308 NA 3 0 3
17 308 34 308 NA 3 0 3
17 332 34 308 NA 3 0 3
17 363 34 308 NA 3 0 3
17 407 34 308 NA 3 0 3
17 269 34 308 NA 4 0 3
17 308 34 308 NA 4 0 3
17 332 34 308 NA 4 0 3
17 363 34 308 NA 4 0 3
17 407 34 308 NA 4 0 3
17 269 34 308 1.47712125471966 5 0 3
17 308 34 308 1.17609125905568 5 0 3
17 332 34 308 2.96473092105363 5 0 3
17 363 34 308 2.93414481179248 5 0 3
17 407 34 308 2.5487578285737 5 0 3
17 269 34 308 1.47712125471966 6 1 3
17 308 34 308 1.47712125471966 6 1 3
17 332 34 308 2.91391976495147 6 0 3
17 363 34 308 2.37821614974988 6 0 3
17 407 34 308 2.38381536598043 6 0 3
17 269 34 308 1.47712125471966 7 1 3
17 308 34 308 1.47712125471966 7 1 3
17 332 34 308 2.52231379515667 7 0 3
17 363 34 308 NA 7 0 3
17 407 34 308 2.2312146479626 7 0 3
17 269 34 308 1.47712125471966 8 1 3
17 308 34 308 1.47712125471966 8 1 3
17 332 34 308 2.39093510710338 8 0 3
17 363 34 308 2.16761267272753 8 0 3
17 407 34 308 2.02077548819356 8 0 3
18 210 26 227 2.24762514538202 1 0 3
18 236 26 227 3.36896319373357 1 0 3
18 275 26 227 2.83274536139429 1 0 3
18 311 26 227 2.88449404666721 1 0 3
18 331 26 227 2.54474437124309 1 0 3
18 366 26 227 2.34824474317544 1 0 3
18 395 26 227 2.34211706356471 1 0 3
18 210 26 227 NA 2 0 3
18 236 26 227 5.17609125905568 2 0 3
18 275 26 227 3.93901977644867 2 0 3
18 311 26 227 NA 2 0 3
18 331 26 227 3.60788374435699 2 0 3
18 366 26 227 2.85715150268749 2 0 3
18 395 26 227 2.47596158919242 2 0 3
18 210 26 227 NA 3 0 3
18 236 26 227 NA 3 0 3
18 275 26 227 NA 3 0 3
18 311 26 227 NA 3 0 3
18 331 26 227 NA 3 0 3
18 366 26 227 NA 3 0 3
18 395 26 227 NA 3 0 3
18 210 26 227 NA 4 0 3
18 236 26 227 NA 4 0 3
18 275 26 227 NA 4 0 3
18 311 26 227 NA 4 0 3
18 331 26 227 NA 4 0 3
18 366 26 227 NA 4 0 3
18 395 26 227 NA 4 0 3
18 210 26 227 NA 5 0 3
18 236 26 227 4.33164995455274 5 0 3
18 275 26 227 3.02407498730743 5 0 3
18 311 26 227 2.59306443 5 0 3
18 331 26 227 2.80215775318696 5 0 3
18 366 26 227 2.70680309703734 5 0 3
18 395 26 227 1.98276857725101 5 0 3
18 210 26 227 NA 6 0 3
18 236 26 227 3.69355108559591 6 0 3
18 275 26 227 2.69879625179043 6 0 3
18 311 26 227 NA 6 0 3
18 331 26 227 2.54641926683519 6 0 3
18 366 26 227 2.73183042028816 6 0 3
18 395 26 227 2.06520612805431 6 0 3
18 210 26 227 NA 7 0 3
18 236 26 227 NA 7 0 3
18 275 26 227 NA 7 0 3
18 311 26 227 NA 7 0 3
18 331 26 227 2.57645653240562 7 0 3
18 366 26 227 2.51481329499929 7 0 3
18 395 26 227 1.99581063167604 7 0 3
18 210 26 227 NA 8 0 3
18 236 26 227 NA 8 0 3
18 275 26 227 NA 8 0 3
18 311 26 227 NA 8 0 3
18 331 26 227 NA 8 0 3
18 366 26 227 1.96946250797464 8 0 3
18 395 26 227 NA 8 0 3
19 314 30 252 3.42695868434323 1 0 3
19 314 30 252 2.78852188722247 2 0 3
19 314 30 252 NA 3 0 3
19 314 30 252 NA 4 0 3
19 314 30 252 2.12613140726198 5 0 3
19 314 30 252 2.53807078704317 6 0 3
19 314 30 252 2.25454807710897 7 0 3
19 314 30 252 1.60075514963962 8 0 3
20 266 42 235 2.79139522681738 1 0 3
20 316 42 235 2.97162257298766 1 0 3
20 386 42 235 2.84461219940966 1 0 3
20 266 42 235 4.01961471569142 2 0 3
20 316 42 235 4.20849510242984 2 0 3
20 386 42 235 3.20817252666712 2 0 3
20 266 42 235 NA 3 0 3
20 316 42 235 NA 3 0 3
20 386 42 235 NA 3 0 3
20 266 42 235 NA 4 0 3
20 316 42 235 NA 4 0 3
20 386 42 235 NA 4 0 3
20 266 42 235 3.68178376646788 5 0 3
20 316 42 235 3.41246054742996 5 0 3
20 386 42 235 2.60346915973384 5 0 3
20 266 42 235 2.78347478758225 6 0 3
20 316 42 235 3.35621713421974 6 0 3
20 386 42 235 2.72550326885932 6 0 3
20 266 42 235 NA 7 0 3
20 316 42 235 3.10174707394637 7 0 3
20 386 42 235 2.34024576156793 7 0 3
20 266 42 235 2.25212455250564 8 0 3
20 316 42 235 2.2148438480477 8 0 3
20 386 42 235 1.67724184594665 8 0 3
21 180 27 313 2.505964 1 0 3
21 261 27 313 2.08028541660199 1 0 3
21 294 27 313 NA 1 0 3
21 355 27 313 3.21198023417818 1 0 3
21 180 27 313 3.00987563371216 2 0 3
21 261 27 313 2.70294724618156 2 0 3
21 294 27 313 2.26434550705009 2 0 3
21 355 27 313 NA 2 0 3
21 180 27 313 3.51414913447544 3 0 3
21 261 27 313 3.72024201828706 3 0 3
21 294 27 313 NA 3 0 3
21 355 27 313 NA 3 0 3
21 180 27 313 2.47769992833213 4 0 3
21 261 27 313 1.92900998549396 4 0 3
21 294 27 313 NA 4 0 3
21 355 27 313 NA 4 0 3
21 180 27 313 2.52646851246948 5 0 3
21 261 27 313 2.32572085801941 5 0 3
21 294 27 313 1.70688839498162 5 0 3
21 355 27 313 3.54007908880417 5 0 3
21 180 27 313 1.47712125471966 6 1 3
21 261 27 313 1.47712125471966 6 1 3
21 294 27 313 1.47712125471966 6 1 3
21 355 27 313 2.74569922660251 6 0 3
21 180 27 313 NA 7 0 3
21 261 27 313 NA 7 0 3
21 294 27 313 1.47712125471966 7 1 3
21 355 27 313 NA 7 0 3
21 180 27 313 1.47712125471966 8 1 3
21 261 27 313 1.47712125471966 8 1 3
21 294 27 313 NA 8 0 3
21 355 27 313 2.53135116458306 8 0 3
22 283 22 231 3.2044 1 0 3
22 372 22 231 2.93756806605221 1 0 3
22 283 22 231 3.31931430409051 2 0 3
22 372 22 231 2.62407573114568 2 0 3
22 283 22 231 NA 3 0 3
22 372 22 231 NA 3 0 3
22 283 22 231 NA 4 0 3
22 372 22 231 NA 4 0 3
22 283 22 231 3.12287092286444 5 0 3
22 372 22 231 2.33425264233423 5 0 3
22 283 22 231 2.09061070782841 6 0 3
22 372 22 231 1.73455982157948 6 0 3
22 283 22 231 NA 7 0 3
22 372 22 231 1.47712125471966 7 1 3
22 283 22 231 NA 8 0 3
22 372 22 231 NA 8 0 3
23 188 34 308 2.48634 1 0 3
23 269 34 308 1.90363698624885 1 0 3
23 667 34 308 NA 1 0 3
23 336 34 308 3.130364 1 0 3
23 363 34 308 2.94449836511347 1 0 3
23 413 34 308 2.98784934950213 1 0 3
23 483 34 308 2.79987524566621 1 0 3
23 188 34 308 2.96104121695331 2 0 3
23 269 34 308 2.45453998496482 2 0 3
23 667 34 308 2.16613397030511 2 0 3
23 336 34 308 4.20846823026562 2 0 3
23 363 34 308 NA 2 0 3
23 413 34 308 3.89159320434897 2 0 3
23 483 34 308 2.87903850523724 2 0 3
23 188 34 308 3.2148438480477 3 0 3
23 269 34 308 3.30319605742049 3 0 3
23 667 34 308 NA 3 0 3
23 336 34 308 NA 3 0 3
23 363 34 308 NA 3 0 3
23 413 34 308 NA 3 0 3
23 483 34 308 NA 3 0 3
23 188 34 308 2.75158700508231 4 0 3
23 269 34 308 2.055378331375 4 0 3
23 667 34 308 NA 4 0 3
23 336 34 308 NA 4 0 3
23 363 34 308 NA 4 0 3
23 413 34 308 NA 4 0 3
23 483 34 308 NA 4 0 3
23 188 34 308 2.54095480892613 5 0 3
23 269 34 308 2.09166695759568 5 0 3
23 667 34 308 1.79497574405113 5 0 3
23 336 34 308 4.0338658673479 5 0 3
23 363 34 308 3.27044590801796 5 0 3
23 413 34 308 3.41896383070362 5 0 3
23 483 34 308 2.3654879848909 5 0 3
23 188 34 308 1.47712125471966 6 1 3
23 269 34 308 1.47712125471966 6 1 3
23 667 34 308 1.47712125471966 6 1 3
23 336 34 308 3.02571538390134 6 0 3
23 363 34 308 2.49317912068252 6 0 3
23 413 34 308 2.78767296468749 6 0 3
23 483 34 308 2.19340290306242 6 0 3
23 188 34 308 NA 7 0 3
23 269 34 308 NA 7 0 3
23 667 34 308 1.47712125471966 7 1 3
23 336 34 308 NA 7 0 3
23 363 34 308 NA 7 0 3
23 413 34 308 2.86882070619752 7 0 3
23 483 34 308 2.19728055812562 7 0 3
23 188 34 308 1.47712125471966 8 1 3
23 269 34 308 1.47712125471966 8 1 3
23 667 34 308 NA 8 0 3
23 336 34 308 2.83600745912553 8 0 3
23 363 34 308 2.74616696437729 8 0 3
23 413 34 308 2.76297849086774 8 0 3
23 483 34 308 2.055378331375 8 0 3
24 186 32 312 2.17240359281226 1 0 3
24 267 32 312 1.931516 1 0 3
24 330 32 312 3.428292 1 0 3
24 361 32 312 3.13925995212642 1 0 3
24 186 32 312 3.49692964807321 2 0 3
24 267 32 312 2.48798633112939 2 0 3
24 330 32 312 4.57801998503221 2 0 3
24 361 32 312 NA 2 0 3
24 186 32 312 3.98086655458208 3 0 3
24 267 32 312 4.16253453654936 3 0 3
24 330 32 312 NA 3 0 3
24 361 32 312 NA 3 0 3
24 186 32 312 3.05614226205905 4 0 3
24 267 32 312 2.08671566394488 4 0 3
24 330 32 312 NA 4 0 3
24 361 32 312 NA 4 0 3
24 186 32 312 3.1215598441875 5 0 3
24 267 32 312 2.24328614608345 5 0 3
24 330 32 312 4.699811719431 5 0 3
24 361 32 312 3.92839585225671 5 0 3
24 186 32 312 1.47712125471966 6 1 3
24 267 32 312 1.47712125471966 6 1 3
24 330 32 312 3.90987681799039 6 0 3
24 361 32 312 3.14736710779379 6 0 3
24 186 32 312 NA 7 0 3
24 267 32 312 1.60659630917929 7 0 3
24 330 32 312 NA 7 0 3
24 361 32 312 NA 7 0 3
24 186 32 312 1.84023159495811 8 0 3
24 267 32 312 1.57170883180869 8 0 3
24 330 32 312 3.62479757896076 8 0 3
24 361 32 312 3.35044185653506 8 0 3
25 165 27 238 2.002876 1 0 3
25 246 27 238 3.24008 1 0 3
25 657 27 238 NA 1 0 3
25 313 27 238 2.657604 1 0 3
25 340 27 238 2.63575485079485 1 0 3
25 384 27 238 2.36332069193846 1 0 3
25 460 27 238 2.05666194410958 1 0 3
25 165 27 238 2.17840134153376 2 0 3
25 246 27 238 4.15594301797184 2 0 3
25 657 27 238 3.4667193716816 2 0 3
25 313 27 238 3.26030994579492 2 0 3
25 340 27 238 NA 2 0 3
25 384 27 238 2.9971241556592 2 0 3
25 460 27 238 1.8059084550742 2 0 3
25 165 27 238 2.32180548385754 3 0 3
25 246 27 238 5.17609125905568 3 0 3
25 657 27 238 NA 3 0 3
25 313 27 238 NA 3 0 3
25 340 27 238 NA 3 0 3
25 384 27 238 NA 3 0 3
25 460 27 238 NA 3 0 3
25 165 27 238 1.90140382682525 4 0 3
25 246 27 238 3.84260923961056 4 0 3
25 657 27 238 NA 4 0 3
25 313 27 238 NA 4 0 3
25 340 27 238 NA 4 0 3
25 384 27 238 NA 4 0 3
25 460 27 238 NA 4 0 3
25 165 27 238 1.59039594718401 5 0 3
25 246 27 238 3.97002126582837 5 0 3
25 657 27 238 2.84254683649502 5 0 3
25 313 27 238 2.88603927556644 5 0 3
25 340 27 238 2.99193454971895 5 0 3
25 384 27 238 2.24674470972384 5 0 3
25 460 27 238 1.17609125905568 5 0 3
25 165 27 238 1.47712125471966 6 1 3
25 246 27 238 3.54195347445824 6 0 3
25 657 27 238 2.54270096944811 6 0 3
25 313 27 238 2.6158448828747 6 0 3
25 340 27 238 2.49540556314619 6 0 3
25 384 27 238 2.34084054981233 6 0 3
25 460 27 238 1.47712125471966 6 1 3
25 165 27 238 NA 7 0 3
25 246 27 238 NA 7 0 3
25 657 27 238 2.60314437262018 7 0 3
25 313 27 238 NA 7 0 3
25 340 27 238 NA 7 0 3
25 384 27 238 2.16908635748702 7 0 3
25 460 27 238 1.47712125471966 7 1 3
25 165 27 238 1.47712125471966 8 1 3
25 246 27 238 2.37803432245733 8 0 3
25 657 27 238 NA 8 0 3
25 313 27 238 1.52595134124801 8 0 3
25 340 27 238 1.53617953213723 8 0 3
25 384 27 238 1.56122067893394 8 0 3
25 460 27 238 1.47712125471966 8 1 3
26 186 29 306 2.007336 1 0 3
26 271 29 306 1.73669309436984 1 0 3
26 306 29 306 NA 1 0 3
26 334 29 306 3.209752 1 0 3
26 362 29 306 3.06579956578019 1 0 3
26 406 29 306 2.78441442213452 1 0 3
26 481 29 306 2.54662946771715 1 0 3
26 186 29 306 2.45666962942376 2 0 3
26 271 29 306 2.32325210017169 2 0 3
26 306 29 306 1.96099370894234 2 0 3
26 334 29 306 4.27799864420029 2 0 3
26 362 29 306 NA 2 0 3
26 406 29 306 3.94161080215363 2 0 3
26 481 29 306 2.44294986957786 2 0 3
26 186 29 306 2.81304696516011 3 0 3
26 271 29 306 3.03261876085072 3 0 3
26 306 29 306 NA 3 0 3
26 334 29 306 NA 3 0 3
26 362 29 306 NA 3 0 3
26 406 29 306 NA 3 0 3
26 481 29 306 NA 3 0 3
26 186 29 306 2.03662889536216 4 0 3
26 271 29 306 1.72558497227069 4 0 3
26 306 29 306 NA 4 0 3
26 334 29 306 NA 4 0 3
26 362 29 306 NA 4 0 3
26 406 29 306 NA 4 0 3
26 481 29 306 NA 4 0 3
26 186 29 306 1.74146676176976 5 0 3
26 271 29 306 1.57437856441308 5 0 3
26 306 29 306 1.17609125905568 5 0 3
26 334 29 306 3.98668217977951 5 0 3
26 362 29 306 3.32654066851656 5 0 3
26 406 29 306 3.26646689544024 5 0 3
26 481 29 306 2.25575478664304 5 0 3
26 186 29 306 1.47712125471966 6 1 3
26 271 29 306 1.47712125471966 6 1 3
26 306 29 306 1.47712125471966 6 1 3
26 334 29 306 3.36921585741014 6 0 3
26 362 29 306 2.82366981326814 6 0 3
26 406 29 306 3.07773117965239 6 0 3
26 481 29 306 1.85829652453389 6 0 3
26 186 29 306 NA 7 0 3
26 271 29 306 NA 7 0 3
26 306 29 306 1.47712125471966 7 1 3
26 334 29 306 NA 7 0 3
26 362 29 306 NA 7 0 3
26 406 29 306 2.95424250943932 7 0 3
26 481 29 306 1.62930764007375 7 0 3
26 186 29 306 1.47712125471966 8 1 3
26 271 29 306 1.47712125471966 8 1 3
26 306 29 306 NA 8 0 3
26 334 29 306 2.91619065998054 8 0 3
26 362 29 306 2.48000694295715 8 0 3
26 406 29 306 2.20682587603185 8 0 3
26 481 29 306 1.74397986524184 8 0 3
