# Supplementary material for: Modeling the kinetics of the neutralizing antibody response against SARS-CoV-2 variants after several administrations of Bnt162b2
Source: PLoS Comput Biol. 2023 Aug 7;19(8):e1011282. doi: 10.1371/journal.pcbi.1011282 (PMC10434962; doi:10.1371/journal.pcbi.1011282)
Supplement: S1 File — The dataset used for this analysis is available in the zip file Neutralization_Data_and_code. (ZIP) [file pcbi.1011282.s005.zip › Neutralization_Data_and_code/MonolixCode_MechanisticAntibodyModel_and_NeutralizationModel.txt]

DESCRIPTION:
Irene model for three injection

[LONGITUDINAL]
input = {log_theta_muS_M,log_fc_muS_M2,log_fc_muS_M3,log_delta_Vac,log_delta_S,log_delta_Ab,
log_gamma_D614G,log_gamma_Alpha,log_gamma_Beta,log_gamma_Delta,log_gamma_Omicron,log_gamma_BA2,log_gamma_BA5,
log_diff_gamma_D614G_secondinj,log_diff_gamma_Alpha_secondinj,log_diff_gamma_Beta_secondinj,log_diff_gamma_Delta_secondinj,log_diff_gamma_Omicron_secondinj,log_diff_gamma_BA2_secondinj,log_diff_gamma_BA5_secondinj,
log_diff_gamma_D614G_thirdinj,log_diff_gamma_Alpha_thirdinj,log_diff_gamma_Beta_thirdinj,log_diff_gamma_Delta_thirdinj,log_diff_gamma_Omicron_thirdinj,log_diff_gamma_BA2_thirdinj,log_diff_gamma_BA5_thirdinj,
SecondInjTime,ThirdInjTime}

SecondInjTime= {use=regressor}
ThirdInjTime = {use=regressor}

EQUATION:

odeType = stiff

gamma_D614G_firstinj = exp(log_gamma_D614G)
gamma_Alpha_firstinj = exp(log_gamma_D614G+log_gamma_Alpha)
gamma_Beta_firstinj =  exp(log_gamma_D614G+log_gamma_Beta)
gamma_Delta_firstinj = exp(log_gamma_D614G+log_gamma_Delta)
gamma_Omicron_firstinj = exp(log_gamma_D614G+log_gamma_Omicron)
gamma_BA2_firstinj = exp(log_gamma_D614G+log_gamma_BA2)
gamma_BA5_firstinj = exp(log_gamma_D614G+log_gamma_BA5)

diff_gamma_D614G_secondinj =  exp(log_diff_gamma_D614G_secondinj)
diff_gamma_Alpha_secondinj =  exp(log_diff_gamma_D614G_secondinj+log_diff_gamma_Alpha_secondinj)
diff_gamma_Beta_secondinj  =  exp(log_diff_gamma_D614G_secondinj+log_diff_gamma_Beta_secondinj)
diff_gamma_Delta_secondinj  =  exp(log_diff_gamma_D614G_secondinj+log_diff_gamma_Delta_secondinj)
diff_gamma_Omicron_secondinj  =  exp(log_diff_gamma_D614G_secondinj+log_diff_gamma_Omicron_secondinj)
diff_gamma_BA2_secondinj  =  exp(log_diff_gamma_D614G_secondinj+log_diff_gamma_BA2_secondinj)
diff_gamma_BA5_secondinj  =  exp(log_diff_gamma_D614G_secondinj+log_diff_gamma_BA5_secondinj)

diff_gamma_D614G_thirdinj =  exp(log_diff_gamma_D614G_thirdinj)
diff_gamma_Alpha_thirdinj =  exp(log_diff_gamma_D614G_thirdinj+log_diff_gamma_Alpha_thirdinj)
diff_gamma_Beta_thirdinj =  exp(log_diff_gamma_D614G_thirdinj+log_diff_gamma_Beta_thirdinj)
diff_gamma_Delta_thirdinj  =  exp(log_diff_gamma_D614G_thirdinj+log_diff_gamma_Delta_thirdinj)
diff_gamma_Omicron_thirdinj  =  exp(log_diff_gamma_D614G_thirdinj+log_diff_gamma_Omicron_thirdinj)
diff_gamma_BA2_thirdinj  =  exp(log_diff_gamma_D614G_thirdinj+log_diff_gamma_BA2_thirdinj)
diff_gamma_BA5_thirdinj  =  exp(log_diff_gamma_D614G_thirdinj+log_diff_gamma_BA5_thirdinj)

gamma_D614G_secondinj = gamma_D614G_firstinj*diff_gamma_D614G_secondinj 
gamma_Alpha_secondinj = gamma_Alpha_firstinj*diff_gamma_Alpha_secondinj
gamma_Beta_secondinj = gamma_Beta_firstinj*diff_gamma_Beta_secondinj 
gamma_Delta_secondinj = gamma_Delta_firstinj*diff_gamma_Delta_secondinj 
gamma_Omicron_secondinj = gamma_Omicron_firstinj*diff_gamma_Omicron_secondinj 
gamma_BA2_secondinj = gamma_BA2_firstinj*diff_gamma_BA2_secondinj 
gamma_BA5_secondinj = gamma_BA5_firstinj*diff_gamma_BA5_secondinj 

gamma_D614G_thirdinj = gamma_D614G_firstinj*diff_gamma_D614G_thirdinj
gamma_Alpha_thirdinj = gamma_Alpha_firstinj*diff_gamma_Alpha_thirdinj
gamma_Beta_thirdinj = gamma_Beta_firstinj*diff_gamma_Beta_thirdinj 
gamma_Delta_thirdinj = gamma_Delta_firstinj*diff_gamma_Delta_thirdinj
gamma_Omicron_thirdinj = gamma_Omicron_firstinj*diff_gamma_Omicron_thirdinj 
gamma_BA2_thirdinj = gamma_BA2_firstinj*diff_gamma_BA2_thirdinj 
gamma_BA5_thirdinj = gamma_BA5_firstinj*diff_gamma_BA5_thirdinj 

t0 =0 ; t0 is a reserved keyword (initiation of therapy)

theta_muS_M = exp(log_theta_muS_M)

delta_Vac = exp(log_delta_Vac)
delta_S = exp(log_delta_S)
delta_Ab = exp(log_delta_Ab)

t_after_last_inj = t
fc_muS_M= 1

F_D614G =gamma_D614G_firstinj
F_Alpha = gamma_Alpha_firstinj
F_Beta = gamma_Beta_firstinj
F_Delta = gamma_Delta_firstinj
F_Omicron = gamma_Omicron_firstinj
F_BA2 = gamma_BA2_firstinj
F_BA5 = gamma_BA5_firstinj

if t >SecondInjTime
t_after_last_inj = t -SecondInjTime
fc_muS_M= exp(log_fc_muS_M2)

F_D614G =gamma_D614G_secondinj
F_Alpha = gamma_Alpha_secondinj
F_Beta = gamma_Beta_secondinj
F_Delta = gamma_Delta_secondinj
F_Omicron =gamma_Omicron_secondinj
F_BA2 = gamma_BA2_secondinj
F_BA5 = gamma_BA5_secondinj
end

if t > ThirdInjTime
t_after_last_inj = t -ThirdInjTime
fc_muS_M= exp(log_fc_muS_M3)

F_D614G =gamma_D614G_thirdinj
F_Alpha = gamma_Alpha_thirdinj
F_Beta = gamma_Beta_thirdinj
F_Delta = gamma_Delta_thirdinj
F_Omicron = gamma_Omicron_thirdinj
F_BA2 = gamma_BA2_thirdinj
F_BA5 = gamma_BA5_thirdinj
end

antigen_load = exp(-delta_Vac*t_after_last_inj)

S_0 = 0
A_0 = 0.1

ddt_S = fc_muS_M*antigen_load - delta_S*S
ddt_A = theta_muS_M*S -delta_Ab*A

log_D614G = log(F_D614G*A)/log(10) 
log_Alpha = log(F_Alpha*A)/log(10)
log_Beta =  log(F_Beta*A)/log(10)
log_Delta = log(F_Delta*A)/log(10)
log_Omicron = log(F_Omicron*A)/log(10)
log_BA2 = log(F_BA2*A)/log(10)
log_BA5 = log(F_BA5*A)/log(10)


BU_obs= log(A)/log(10)

OUTPUT: 
output = {BU_obs,log_D614G,log_Alpha,log_Beta,log_Delta,log_Omicron,log_BA2,log_BA5}
