# Supplementary material for: Modeling the kinetics of the neutralizing antibody response against SARS-CoV-2 variants after several administrations of Bnt162b2
Source: PLoS Comput Biol. 2023 Aug 7;19(8):e1011282. doi: 10.1371/journal.pcbi.1011282 (PMC10434962; doi:10.1371/journal.pcbi.1011282)
Supplement: S1 File — The dataset used for this analysis is available in the zip file Neutralization_Data_and_code. (ZIP) [file pcbi.1011282.s005.zip › Neutralization_Data_and_code/MonolixFile_MemoryModel_NeutralizationModel.mlxproperties]

[CHARTS]
bivariatedataviewer%3A%3A0\color=true
bivariatedataviewer%3A%3A0\filter=true
bivariatedataviewer%3A%3A0\mergeableSplits=false
bivariatedataviewer%3A%3A0\split=true
covariateviewer%3A%3A0\color=true
covariateviewer%3A%3A0\filter=true
covariateviewer%3A%3A0\mergeableSplits=false
covariateviewer%3A%3A0\split=true
outputplot%3Ay1%3A0\color=true
outputplot%3Ay1%3A0\filter=true
outputplot%3Ay1%3A0\mergeableSplits=false
outputplot%3Ay1%3A0\split=true
outputplot%3Ay2%3A0\color=true
outputplot%3Ay2%3A0\filter=true
outputplot%3Ay2%3A0\mergeableSplits=false
outputplot%3Ay2%3A0\split=true
outputplot%3Ay3%3A0\color=true
outputplot%3Ay3%3A0\filter=true
outputplot%3Ay3%3A0\mergeableSplits=false
outputplot%3Ay3%3A0\split=true
outputplot%3Ay4%3A0\color=true
outputplot%3Ay4%3A0\filter=true
outputplot%3Ay4%3A0\mergeableSplits=false
outputplot%3Ay4%3A0\split=true
outputplot%3Ay5%3A0\color=true
outputplot%3Ay5%3A0\filter=true
outputplot%3Ay5%3A0\mergeableSplits=false
outputplot%3Ay5%3A0\split=true
outputplot%3Ay6%3A0\color=true
outputplot%3Ay6%3A0\filter=true
outputplot%3Ay6%3A0\mergeableSplits=false
outputplot%3Ay6%3A0\split=true
outputplot%3Ay7%3A0\color=true
outputplot%3Ay7%3A0\filter=true
outputplot%3Ay7%3A0\mergeableSplits=false
outputplot%3Ay7%3A0\split=true
outputplot%3Ay8%3A0\color=true
outputplot%3Ay8%3A0\filter=true
outputplot%3Ay8%3A0\mergeableSplits=false
outputplot%3Ay8%3A0\split=true
bivariatedataviewer%3A%3A0\splitAliases=0
bivariatedataviewer%3A%3A0\splitOrder=0
covariateviewer%3A%3A0\splitAliases=0
covariateviewer%3A%3A0\splitOrder=0
outputplot%3Ay1%3A0\splitAliases=0
outputplot%3Ay1%3A0\splitOrder=0
outputplot%3Ay2%3A0\splitAliases=0
outputplot%3Ay2%3A0\splitOrder=0
outputplot%3Ay3%3A0\splitAliases=0
outputplot%3Ay3%3A0\splitOrder=0
outputplot%3Ay4%3A0\splitAliases=0
outputplot%3Ay4%3A0\splitOrder=0
outputplot%3Ay5%3A0\splitAliases=0
outputplot%3Ay5%3A0\splitOrder=0
outputplot%3Ay6%3A0\splitAliases=0
outputplot%3Ay6%3A0\splitOrder=0
outputplot%3Ay7%3A0\splitAliases=0
outputplot%3Ay7%3A0\splitOrder=0
outputplot%3Ay8%3A0\splitAliases=0
outputplot%3Ay8%3A0\splitOrder=0

[PROPERTIES]
bivariatedataviewer%3A%3A0\axes=0
bivariatedataviewer%3A%3A0\hasCensored=true
bivariatedataviewer%3A%3A0\splitted=false
covariateviewer%3A%3A0\hasCensored=true
covariateviewer%3A%3A0\hasScatterPlot=0
covariateviewer%3A%3A0\splitted=false
outputplot%3Ay1%3A0\axes=0
outputplot%3Ay1%3A0\splitted=false
outputplot%3Ay1%3A0\xLabel=time
outputplot%3Ay1%3A0\yLabel=y1
outputplot%3Ay2%3A0\hasCensored=true
outputplot%3Ay2%3A0\splitted=false
outputplot%3Ay2%3A0\xLabel=time
outputplot%3Ay2%3A0\yLabel=y2
outputplot%3Ay3%3A0\hasCensored=true
outputplot%3Ay3%3A0\splitted=false
outputplot%3Ay3%3A0\xLabel=time
outputplot%3Ay3%3A0\yLabel=y3
outputplot%3Ay4%3A0\hasCensored=true
outputplot%3Ay4%3A0\splitted=false
outputplot%3Ay4%3A0\xLabel=time
outputplot%3Ay4%3A0\yLabel=y4
outputplot%3Ay5%3A0\hasCensored=true
outputplot%3Ay5%3A0\splitted=false
outputplot%3Ay5%3A0\xLabel=time
outputplot%3Ay5%3A0\yLabel=y5
outputplot%3Ay6%3A0\hasCensored=true
outputplot%3Ay6%3A0\splitted=false
outputplot%3Ay6%3A0\xLabel=time
outputplot%3Ay6%3A0\yLabel=y6
outputplot%3Ay7%3A0\hasCensored=true
outputplot%3Ay7%3A0\splitted=false
outputplot%3Ay7%3A0\xLabel=time
outputplot%3Ay7%3A0\yLabel=y7
outputplot%3Ay8%3A0\hasCensored=true
outputplot%3Ay8%3A0\splitted=false
outputplot%3Ay8%3A0\xLabel=time
outputplot%3Ay8%3A0\yLabel=y8
bivariatedataviewer%3A%3A0\hasDoses=false
covariateviewer%3A%3A0\hasDoses=false
outputplot%3Ay1%3A0\hasDoses=false
outputplot%3Ay2%3A0\hasDoses=false
outputplot%3Ay3%3A0\hasDoses=false
outputplot%3Ay4%3A0\hasDoses=false
outputplot%3Ay5%3A0\hasDoses=false
outputplot%3Ay6%3A0\hasDoses=false
outputplot%3Ay7%3A0\hasDoses=false
outputplot%3Ay8%3A0\hasDoses=false

[COVARIATES]
discrete=@Variant(\0\0\0\b\0\0\0\x1\0\0\0\n\0N\0\x62\0I\0n\0j\0\0\0\t\0\0\0\x2\0\0\0\t\0\0\0\x1\0\0\0\n\0\0\0\x2\0\x32\0\0\0\t\0\0\0\x1\0\0\0\n\0\0\0\x2\0\x33)
colors=@Variant(\0\0\0\b\0\0\0\x2\0\0\0\f\0_\0_\0i\0\x64\0_\0_\0\0\0\t\0\0\0\x1a\0\0\0\n\0\0\0\xe\0#\0\x33\0\x39\0\x33\0\x62\0\x37\0\x39\0\0\0\n\0\0\0\xe\0#\0\x35\0\x32\0\x35\0\x34\0\x61\0\x33\0\0\0\n\0\0\0\xe\0#\0\x36\0\x62\0\x36\0\x65\0\x63\0\x66\0\0\0\n\0\0\0\xe\0#\0\x39\0\x63\0\x39\0\x65\0\x64\0\x65\0\0\0\n\0\0\0\xe\0#\0\x36\0\x33\0\x37\0\x39\0\x33\0\x39\0\0\0\n\0\0\0\xe\0#\0\x38\0\x63\0\x61\0\x32\0\x35\0\x32\0\0\0\n\0\0\0\xe\0#\0\x62\0\x35\0\x63\0\x66\0\x36\0\x62\0\0\0\n\0\0\0\xe\0#\0\x63\0\x65\0\x64\0\x62\0\x39\0\x63\0\0\0\n\0\0\0\xe\0#\0\x38\0\x63\0\x36\0\x64\0\x33\0\x31\0\0\0\n\0\0\0\xe\0#\0\x62\0\x64\0\x39\0\x65\0\x33\0\x39\0\0\0\n\0\0\0\xe\0#\0\x65\0\x37\0\x62\0\x61\0\x35\0\x32\0\0\0\n\0\0\0\xe\0#\0\x65\0\x37\0\x63\0\x62\0\x39\0\x34\0\0\0\n\0\0\0\xe\0#\0\x38\0\x34\0\x33\0\x63\0\x33\0\x39\0\0\0\n\0\0\0\xe\0#\0\x61\0\x64\0\x34\0\x39\0\x34\0\x61\0\0\0\n\0\0\0\xe\0#\0\x64\0\x36\0\x36\0\x31\0\x36\0\x62\0\0\0\n\0\0\0\xe\0#\0\x65\0\x37\0\x39\0\x36\0\x39\0\x63\0\0\0\n\0\0\0\xe\0#\0\x37\0\x62\0\x34\0\x31\0\x37\0\x33\0\0\0\n\0\0\0\xe\0#\0\x61\0\x35\0\x35\0\x31\0\x39\0\x34\0\0\0\n\0\0\0\xe\0#\0\x63\0\x65\0\x36\0\x64\0\x62\0\x64\0\0\0\n\0\0\0\xe\0#\0\x64\0\x65\0\x39\0\x65\0\x64\0\x36\0\0\0\n\0\0\0\xe\0#\0\x33\0\x39\0\x33\0\x62\0\x37\0\x39\0\0\0\n\0\0\0\xe\0#\0\x35\0\x32\0\x35\0\x34\0\x61\0\x33\0\0\0\n\0\0\0\xe\0#\0\x36\0\x62\0\x36\0\x65\0\x63\0\x66\0\0\0\n\0\0\0\xe\0#\0\x39\0\x63\0\x39\0\x65\0\x64\0\x65\0\0\0\n\0\0\0\xe\0#\0\x36\0\x33\0\x37\0\x39\0\x33\0\x39\0\0\0\n\0\0\0\xe\0#\0\x38\0\x63\0\x61\0\x32\0\x35\0\x32\0\0\0\n\0N\0\x62\0I\0n\0j\0\0\0\t\0\0\0\x2\0\0\0\n\0\0\0\xe\0#\0\x34\0\x36\0\x38\0\x32\0\x42\0\x34\0\0\0\n\0\0\0\xe\0#\0\x34\0\x44\0\x34\0\x44\0\x34\0\x44)
