# Supplementary material for: Modeling the kinetics of the neutralizing antibody response against SARS-CoV-2 variants after several administrations of Bnt162b2
Source: PLoS Comput Biol. 2023 Aug 7;19(8):e1011282. doi: 10.1371/journal.pcbi.1011282 (PMC10434962; doi:10.1371/journal.pcbi.1011282)
Supplement: S1 File — The dataset used for this analysis is available in the zip file Neutralization_Data_and_code. (ZIP) [file pcbi.1011282.s005.zip › Neutralization_Data_and_code/MonolixFile_MemoryModel_NeutralizationModel.mlxtran]

<DATAFILE>

[FILEINFO]
file='Data_AntibodyConcentration_Neutralization.txt'
delimiter = space
header = {id, Time, SecondInjTime, ThirdInjTime, ED50_BAU, BAU_Variant, Censored, NbInj}

[CONTENT]
id = {use=identifier}
Time = {use=time}
SecondInjTime = {use=regressor}
ThirdInjTime = {use=regressor}
ED50_BAU = {use=observation, name={y1, y2, y3, y4, y5, y6, y7, y8}, yname={'1', '2', '3', '4', '5', '6', '7', '8'}, type={continuous, continuous, continuous, continuous, continuous, continuous, continuous, continuous}}
BAU_Variant = {use=observationtype}
Censored = {use=censored}
NbInj = {use=covariate, type=categorical}

<MODEL>

[COVARIATE]
input = NbInj

NbInj = {type=categorical, categories={2, 3}}

[INDIVIDUAL]
input = {log_delta_Ab_pop, log_delta_S_pop, log_delta_Vac_pop, log_fc_muS_M2_pop, log_fc_muS_M3_pop, log_gamma_Alpha_pop, log_gamma_Beta_pop, log_gamma_D614G_pop, log_gamma_Delta_pop, log_gamma_Omicron_pop, log_theta_muS_M_pop, omega_log_theta_muS_M, omega_log_fc_muS_M2, omega_log_gamma_D614G, log_diff_gamma_D614G_secondinj_pop, log_diff_gamma_Alpha_secondinj_pop, log_diff_gamma_Beta_secondinj_pop, log_diff_gamma_Delta_secondinj_pop, log_diff_gamma_Omicron_secondinj_pop, log_diff_gamma_D614G_thirdinj_pop, log_diff_gamma_Alpha_thirdinj_pop, log_diff_gamma_Beta_thirdinj_pop, log_diff_gamma_Delta_thirdinj_pop, log_diff_gamma_Omicron_thirdinj_pop, log_diff_gamma_BA2_secondinj_pop, log_diff_gamma_BA2_thirdinj_pop, log_gamma_BA2_pop, log_diff_gamma_BA5_secondinj_pop, log_diff_gamma_BA5_thirdinj_pop, log_gamma_BA5_pop, omega_log_delta_Ab}

DEFINITION:
log_delta_Ab = {distribution=normal, typical=log_delta_Ab_pop, sd=omega_log_delta_Ab}
log_delta_S = {distribution=normal, typical=log_delta_S_pop, no-variability}
log_delta_Vac = {distribution=normal, typical=log_delta_Vac_pop, no-variability}
log_fc_muS_M2 = {distribution=normal, typical=log_fc_muS_M2_pop, sd=omega_log_fc_muS_M2}
log_fc_muS_M3 = {distribution=normal, typical=log_fc_muS_M3_pop, no-variability}
log_gamma_Alpha = {distribution=normal, typical=log_gamma_Alpha_pop, no-variability}
log_gamma_Beta = {distribution=normal, typical=log_gamma_Beta_pop, no-variability}
log_gamma_D614G = {distribution=normal, typical=log_gamma_D614G_pop, sd=omega_log_gamma_D614G}
log_gamma_Delta = {distribution=normal, typical=log_gamma_Delta_pop, no-variability}
log_gamma_Omicron = {distribution=normal, typical=log_gamma_Omicron_pop, no-variability}
log_theta_muS_M = {distribution=normal, typical=log_theta_muS_M_pop, sd=omega_log_theta_muS_M}
log_diff_gamma_D614G_secondinj = {distribution=normal, typical=log_diff_gamma_D614G_secondinj_pop, no-variability}
log_diff_gamma_Alpha_secondinj = {distribution=normal, typical=log_diff_gamma_Alpha_secondinj_pop, no-variability}
log_diff_gamma_Beta_secondinj = {distribution=normal, typical=log_diff_gamma_Beta_secondinj_pop, no-variability}
log_diff_gamma_Delta_secondinj = {distribution=normal, typical=log_diff_gamma_Delta_secondinj_pop, no-variability}
log_diff_gamma_Omicron_secondinj = {distribution=normal, typical=log_diff_gamma_Omicron_secondinj_pop, no-variability}
log_diff_gamma_D614G_thirdinj = {distribution=normal, typical=log_diff_gamma_D614G_thirdinj_pop, no-variability}
log_diff_gamma_Alpha_thirdinj = {distribution=normal, typical=log_diff_gamma_Alpha_thirdinj_pop, no-variability}
log_diff_gamma_Beta_thirdinj = {distribution=normal, typical=log_diff_gamma_Beta_thirdinj_pop, no-variability}
log_diff_gamma_Delta_thirdinj = {distribution=normal, typical=log_diff_gamma_Delta_thirdinj_pop, no-variability}
log_diff_gamma_Omicron_thirdinj = {distribution=normal, typical=log_diff_gamma_Omicron_thirdinj_pop, no-variability}
log_diff_gamma_BA2_secondinj = {distribution=normal, typical=log_diff_gamma_BA2_secondinj_pop, no-variability}
log_diff_gamma_BA2_thirdinj = {distribution=normal, typical=log_diff_gamma_BA2_thirdinj_pop, no-variability}
log_gamma_BA2 = {distribution=normal, typical=log_gamma_BA2_pop, no-variability}
log_diff_gamma_BA5_secondinj = {distribution=normal, typical=log_diff_gamma_BA5_secondinj_pop, no-variability}
log_diff_gamma_BA5_thirdinj = {distribution=normal, typical=log_diff_gamma_BA5_thirdinj_pop, no-variability}
log_gamma_BA5 = {distribution=normal, typical=log_gamma_BA5_pop, no-variability}

[LONGITUDINAL]
input = {a1, a2, a3, a4, a5, a6, a7, a8}

file = 'MonolixCode_MechanisticAntibodyModel_and_NeutralizationModel.txt'

DEFINITION:
y1 = {distribution=normal, prediction=BU_obs, errorModel=constant(a1)}
y2 = {distribution=normal, prediction=log_D614G, errorModel=constant(a2)}
y3 = {distribution=normal, prediction=log_Alpha, errorModel=constant(a3)}
y4 = {distribution=normal, prediction=log_Beta, errorModel=constant(a4)}
y5 = {distribution=normal, prediction=log_Delta, errorModel=constant(a5)}
y6 = {distribution=normal, prediction=log_Omicron, errorModel=constant(a6)}
y7 = {distribution=normal, prediction=log_BA2, errorModel=constant(a7)}
y8 = {distribution=normal, prediction=log_BA5, errorModel=constant(a8)}

<FIT>
data = {y1, y2, y3, y4, y5, y6, y7, y8}
model = {y1, y2, y3, y4, y5, y6, y7, y8}

<PARAMETER>
a1 = {value=0.2335606193304508, method=MLE}
a2 = {value=0.4716041352325243, method=MLE}
a3 = {value=0.5827673277611977, method=MLE}
a4 = {value=0.4633366556374173, method=MLE}
a5 = {value=0.4241620391681553, method=MLE}
a6 = {value=0.4180337949497812, method=MLE}
a7 = {value=0.4449485466871958, method=MLE}
a8 = {value=0.3186615238945074, method=MLE}
log_delta_Ab_pop = {value=-2.533422836783246, method=MLE}
log_delta_S_pop = {value=-4.3, method=FIXED}
log_delta_Vac_pop = {value=1, method=FIXED}
log_diff_gamma_Alpha_secondinj_pop = {value=0, method=FIXED}
log_diff_gamma_Alpha_thirdinj_pop = {value=1.481560375752076, method=MLE}
log_diff_gamma_BA2_secondinj_pop = {value=0, method=FIXED}
log_diff_gamma_BA2_thirdinj_pop = {value=5.39, method=MLE}
log_diff_gamma_BA5_secondinj_pop = {value=0, method=FIXED}
log_diff_gamma_BA5_thirdinj_pop = {value=1.88, method=MLE}
log_diff_gamma_Beta_secondinj_pop = {value=0, method=FIXED}
log_diff_gamma_Beta_thirdinj_pop = {value=0.9576238353624588, method=MLE}
log_diff_gamma_D614G_secondinj_pop = {value=2.196958657423814, method=MLE}
log_diff_gamma_D614G_thirdinj_pop = {value=3.008401976375749, method=MLE}
log_diff_gamma_Delta_secondinj_pop = {value=0, method=FIXED}
log_diff_gamma_Delta_thirdinj_pop = {value=-0.0583966490705121, method=MLE}
log_diff_gamma_Omicron_secondinj_pop = {value=0, method=FIXED}
log_diff_gamma_Omicron_thirdinj_pop = {value=4.51, method=MLE}
log_fc_muS_M2_pop = {value=1.809419491106948, method=MLE}
log_fc_muS_M3_pop = {value=2.850481416148107, method=MLE}
log_gamma_Alpha_pop = {value=0.3185223024921723, method=MLE}
log_gamma_BA2_pop = {value=-4.38988014900375, method=MLE}
log_gamma_BA5_pop = {value=-3.922004406837385, method=MLE}
log_gamma_Beta_pop = {value=-2.095011846071426, method=MLE}
log_gamma_D614G_pop = {value=-1.34404944513609, method=MLE}
log_gamma_Delta_pop = {value=-1.050507326274787, method=MLE}
log_gamma_Omicron_pop = {value=-4.786352797106246, method=MLE}
log_theta_muS_M_pop = {value=3.141548571065374, method=MLE}
omega_log_delta_Ab = {value=0.02, method=FIXED}
omega_log_fc_muS_M2 = {value=0.8090164730475843, method=MLE}
omega_log_gamma_D614G = {value=0.7417680435946404, method=MLE}
omega_log_theta_muS_M = {value=0.5244990957663893, method=MLE}

<MONOLIX>

[TASKS]
populationParameters()
individualParameters(method = {conditionalMean, conditionalMode })
fim(method = StochasticApproximation)
logLikelihood(method = ImportanceSampling)
plotResult(run = false,method = {indfits, parameterdistribution, covariancemodeldiagnosis, covariatemodeldiagnosis, obspred, vpc, residualsscatter, residualsdistribution, randomeffects, saemresults })

[SETTINGS]
GLOBAL:
exportpath = 'MonolixFile_MemoryModel_NeutralizationModel'

FIM:
maxiterations = 600
