# Supplementary material for: Modeling the kinetics of the neutralizing antibody response against SARS-CoV-2 variants after several administrations of Bnt162b2
Source: PLoS Comput Biol. 2023 Aug 7;19(8):e1011282. doi: 10.1371/journal.pcbi.1011282 (PMC10434962; doi:10.1371/journal.pcbi.1011282)
Supplement: S1 File — The dataset used for this analysis is available in the zip file Neutralization_Data_and_code. (ZIP) [file pcbi.1011282.s005.zip › Neutralization_Data_and_code/MonolixFile_MemoryModel_NeutralizationModel/FisherInformation/correlationEstimatesSA.txt]

log_theta_muS_M_pop	1	-0.893	-0.95	-0.918	-0.808	-0.273	-0.205	-0.236	-0.214	-0.054	-0.14	0.876	0.826	0.172	0.164	0.112	0.163	0.0375	0.0935	0.442	-0.216	0.339	-0.755	0.142	0.35	-0.047	0.268	0.201	0.126	0.293
log_fc_muS_M2_pop	-0.893	1	0.917	0.912	0.771	0.271	0.203	0.232	0.212	0.0536	0.139	-0.863	-0.789	-0.168	-0.16	-0.11	-0.162	-0.0376	-0.0921	-0.424	0.176	-0.34	0.734	-0.138	-0.342	0.0468	-0.261	-0.198	-0.124	-0.288
log_fc_muS_M3_pop	-0.95	0.917	1	0.957	0.833	0.277	0.207	0.239	0.22	0.0549	0.145	-0.905	-0.88	-0.174	-0.165	-0.113	-0.168	-0.0381	-0.0961	-0.458	0.216	-0.352	0.779	-0.148	-0.359	0.0488	-0.275	-0.208	-0.132	-0.309
log_delta_Ab_pop	-0.918	0.912	0.957	1	0.82	0.269	0.2	0.229	0.218	0.0527	0.139	-0.904	-0.836	-0.166	-0.157	-0.107	-0.166	-0.0357	-0.0908	-0.454	0.22	-0.37	0.776	-0.154	-0.357	0.0514	-0.279	-0.213	-0.137	-0.319
log_gamma_D614G_pop	-0.808	0.771	0.833	0.82	1	0.172	0.122	0.137	0.178	0.0388	0.111	-0.837	-0.813	-0.114	-0.107	-0.0585	-0.134	-0.0233	-0.0688	-0.385	0.179	-0.296	0.657	-0.154	-0.276	0.0461	-0.232	-0.175	-0.121	-0.298
log_gamma_Alpha_pop	-0.273	0.271	0.277	0.269	0.172	1	0.416	0.437	0.238	0.131	0.306	-0.354	-0.183	-0.402	-0.192	-0.235	-0.193	-0.112	-0.214	-0.129	0.0698	-0.0981	0.228	-0.058	-0.133	-0.0145	-0.0927	-0.0697	-0.0386	-0.0662
log_gamma_Beta_pop	-0.205	0.203	0.207	0.2	0.122	0.416	1	0.484	0.261	0.153	0.356	-0.328	-0.132	-0.174	-0.428	-0.261	-0.212	-0.132	-0.249	-0.0975	0.0518	-0.0763	0.171	-0.0563	-0.046	-0.107	-0.0768	-0.0579	-0.0325	-0.0515
log_gamma_Delta_pop	-0.236	0.232	0.239	0.229	0.137	0.437	0.484	1	0.271	0.158	0.367	-0.352	-0.148	-0.185	-0.219	-0.544	-0.22	-0.136	-0.256	-0.114	0.0542	-0.0885	0.198	-0.0581	-0.06	-0.0166	-0.109	-0.0615	-0.0358	-0.0595
log_gamma_Omicron_pop	-0.214	0.212	0.22	0.218	0.178	0.238	0.261	0.271	1	0.0998	0.228	-0.291	-0.188	-0.105	-0.124	-0.143	-0.815	-0.0839	-0.155	-0.0987	0.0524	-0.104	0.177	-0.0522	-0.0524	-0.00391	-0.0647	-0.436	-0.0532	-0.0739
log_gamma_BA2_pop	-0.054	0.0536	0.0549	0.0527	0.0388	0.131	0.153	0.158	0.0998	1	0.136	-0.108	-0.0439	-0.0541	-0.067	-0.0844	-0.0804	-0.875	-0.0936	-0.0227	0.00891	-0.0315	0.0444	-0.0238	-0.000282	-0.00273	-0.0249	-0.0292	-0.195	-0.016
log_gamma_BA5_pop	-0.14	0.139	0.145	0.139	0.111	0.306	0.356	0.367	0.228	0.136	1	-0.269	-0.116	-0.129	-0.16	-0.198	-0.185	-0.117	-0.692	-0.0515	0.017	-0.0786	0.113	-0.0477	-0.0011	-0.00506	-0.0589	-0.0417	-0.0221	-0.351
log_diff_gamma_D614G_secondinj_pop	0.876	-0.863	-0.905	-0.904	-0.837	-0.354	-0.328	-0.352	-0.291	-0.108	-0.269	1	0.848	0.197	0.207	0.175	0.227	0.0837	0.183	0.405	-0.201	0.331	-0.728	0.188	0.291	-0.0407	0.28	0.191	0.131	0.318
log_diff_gamma_D614G_thirdinj_pop	0.826	-0.789	-0.88	-0.836	-0.813	-0.183	-0.132	-0.148	-0.188	-0.0439	-0.116	0.848	1	-0.0236	-0.0568	-0.179	-0.0246	-0.0896	-0.148	0.398	-0.188	0.304	-0.674	0.169	0.286	-0.0431	0.233	0.187	0.127	0.295
log_diff_gamma_Alpha_thirdinj_pop	0.172	-0.168	-0.174	-0.166	-0.114	-0.402	-0.174	-0.185	-0.105	-0.0541	-0.129	0.197	-0.0236	1	0.279	0.35	0.257	0.167	0.322	0.0847	-0.0541	0.0735	-0.145	0.0207	0.072	-0.000919	0.0708	0.0344	0.0185	0.0454
log_diff_gamma_Beta_thirdinj_pop	0.164	-0.16	-0.165	-0.157	-0.107	-0.192	-0.428	-0.219	-0.124	-0.067	-0.16	0.207	-0.0568	0.279	1	0.415	0.304	0.201	0.386	0.0817	-0.0536	0.0737	-0.138	0.0212	0.0437	0.0367	0.0732	0.0328	0.0177	0.0448
log_diff_gamma_Delta_thirdinj_pop	0.112	-0.11	-0.113	-0.107	-0.0585	-0.235	-0.261	-0.544	-0.143	-0.0844	-0.198	0.175	-0.179	0.35	0.415	1	0.41	0.28	0.526	0.0507	-0.0214	0.0355	-0.0935	0.00327	0.0276	0.0118	0.0313	0.0269	0.0155	0.0288
log_diff_gamma_Omicron_thirdinj_pop	0.163	-0.162	-0.168	-0.166	-0.134	-0.193	-0.212	-0.22	-0.815	-0.0804	-0.185	0.227	-0.0246	0.257	0.304	0.41	1	0.21	0.392	0.072	-0.0368	0.0757	-0.135	0.0243	0.0395	0.00449	0.0513	0.338	0.0393	0.057
log_diff_gamma_BA2_thirdinj_pop	0.0375	-0.0376	-0.0381	-0.0357	-0.0233	-0.112	-0.132	-0.136	-0.0839	-0.875	-0.117	0.0837	-0.0896	0.167	0.201	0.28	0.21	1	0.268	0.0146	-0.00345	0.0241	-0.0303	0.00687	-0.00316	0.00317	0.0191	0.0211	0.147	0.0109
log_diff_gamma_BA5_thirdinj_pop	0.0935	-0.0921	-0.0961	-0.0908	-0.0688	-0.214	-0.249	-0.256	-0.155	-0.0936	-0.692	0.183	-0.148	0.322	0.386	0.526	0.392	0.268	1	0.0283	-0.00889	0.0416	-0.0736	0.0115	0.00162	0.00627	0.0447	0.0208	0.0118	0.217
omega_log_theta_muS_M	0.442	-0.424	-0.458	-0.454	-0.385	-0.129	-0.0975	-0.114	-0.0987	-0.0227	-0.0515	0.405	0.398	0.0847	0.0817	0.0507	0.072	0.0146	0.0283	1	-0.0789	0.184	-0.395	0.0672	0.159	-0.035	0.116	0.103	0.0795	0.136
omega_log_fc_muS_M2	-0.216	0.176	0.216	0.22	0.179	0.0698	0.0518	0.0542	0.0524	0.00891	0.017	-0.201	-0.188	-0.0541	-0.0536	-0.0214	-0.0368	-0.00345	-0.00889	-0.0789	1	-0.0874	0.212	-0.0701	-0.112	-0.00744	-0.0987	-0.0766	-0.0396	-0.0587
omega_log_gamma_D614G	0.339	-0.34	-0.352	-0.37	-0.296	-0.0981	-0.0763	-0.0885	-0.104	-0.0315	-0.0786	0.331	0.304	0.0735	0.0737	0.0355	0.0757	0.0241	0.0416	0.184	-0.0874	1	-0.322	0.0589	0.116	-0.0361	0.111	0.0963	0.0411	0.134
a1	-0.755	0.734	0.779	0.776	0.657	0.228	0.171	0.198	0.177	0.0444	0.113	-0.728	-0.674	-0.145	-0.138	-0.0935	-0.135	-0.0303	-0.0736	-0.395	0.212	-0.322	1	-0.12	-0.295	0.0434	-0.229	-0.175	-0.113	-0.255
a2	0.142	-0.138	-0.148	-0.154	-0.154	-0.058	-0.0563	-0.0581	-0.0522	-0.0238	-0.0477	0.188	0.169	0.0207	0.0212	0.00327	0.0243	0.00687	0.0115	0.0672	-0.0701	0.0589	-0.12	1	0.0545	-0.0251	0.0717	0.0153	0.0149	0.032
a3	0.35	-0.342	-0.359	-0.357	-0.276	-0.133	-0.046	-0.06	-0.0524	-0.000282	-0.0011	0.291	0.286	0.072	0.0437	0.0276	0.0395	-0.00316	0.00162	0.159	-0.112	0.116	-0.295	0.0545	1	-0.00863	0.0987	0.0723	0.0432	0.0822
a4	-0.047	0.0468	0.0488	0.0514	0.0461	-0.0145	-0.107	-0.0166	-0.00391	-0.00273	-0.00506	-0.0407	-0.0431	-0.000919	0.0367	0.0118	0.00449	0.00317	0.00627	-0.035	-0.00744	-0.0361	0.0434	-0.0251	-0.00863	1	-0.0327	0.0109	0.000704	-0.0442
a5	0.268	-0.261	-0.275	-0.279	-0.232	-0.0927	-0.0768	-0.109	-0.0647	-0.0249	-0.0589	0.28	0.233	0.0708	0.0732	0.0313	0.0513	0.0191	0.0447	0.116	-0.0987	0.111	-0.229	0.0717	0.0987	-0.0327	1	0.0395	0.0276	0.0874
a6	0.201	-0.198	-0.208	-0.213	-0.175	-0.0697	-0.0579	-0.0615	-0.436	-0.0292	-0.0417	0.191	0.187	0.0344	0.0328	0.0269	0.338	0.0211	0.0208	0.103	-0.0766	0.0963	-0.175	0.0153	0.0723	0.0109	0.0395	1	0.078	0.0396
a7	0.126	-0.124	-0.132	-0.137	-0.121	-0.0386	-0.0325	-0.0358	-0.0532	-0.195	-0.0221	0.131	0.127	0.0185	0.0177	0.0155	0.0393	0.147	0.0118	0.0795	-0.0396	0.0411	-0.113	0.0149	0.0432	0.000704	0.0276	0.078	1	0.0355
a8	0.293	-0.288	-0.309	-0.319	-0.298	-0.0662	-0.0515	-0.0595	-0.0739	-0.016	-0.351	0.318	0.295	0.0454	0.0448	0.0288	0.057	0.0109	0.217	0.136	-0.0587	0.134	-0.255	0.032	0.0822	-0.0442	0.0874	0.0396	0.0355	1
