# Supplementary material for: Modeling the kinetics of the neutralizing antibody response against SARS-CoV-2 variants after several administrations of Bnt162b2
Source: PLoS Comput Biol. 2023 Aug 7;19(8):e1011282. doi: 10.1371/journal.pcbi.1011282 (PMC10434962; doi:10.1371/journal.pcbi.1011282)
Supplement: S1 File — The dataset used for this analysis is available in the zip file Neutralization_Data_and_code. (ZIP) [file pcbi.1011282.s005.zip › Neutralization_Data_and_code/MonolixFile_MemoryModel_NeutralizationModel/FisherInformation/covarianceEstimatesSA.txt]

log_theta_muS_M_pop	0.122	-0.168	-0.154	-0.027	-0.0936	-0.0131	-0.00885	-0.00949	-0.0189	-0.00719	-0.00802	0.0885	0.107	0.0215	0.0173	0.00819	0.0175	0.00568	0.00758	0.0137	-0.0123	0.0162	-0.00541	0.00117	0.0045	-0.000463	0.00211	0.00253	0.00206	0.0032
log_fc_muS_M2_pop	-0.168	0.29	0.23	0.0414	0.138	0.02	0.0136	0.0145	0.0289	0.011	0.0123	-0.135	-0.158	-0.0325	-0.026	-0.0125	-0.0267	-0.00877	-0.0115	-0.0202	0.0154	-0.025	0.00813	-0.00176	-0.0068	0.000713	-0.00316	-0.00384	-0.00314	-0.00485
log_fc_muS_M3_pop	-0.154	0.23	0.217	0.0376	0.129	0.0178	0.012	0.0128	0.026	0.00977	0.011	-0.122	-0.152	-0.029	-0.0233	-0.0111	-0.024	-0.00771	-0.0104	-0.0189	0.0163	-0.0224	0.00746	-0.00163	-0.00618	0.000643	-0.00288	-0.00349	-0.00288	-0.0045
log_delta_Ab_pop	-0.027	0.0414	0.0376	0.00709	0.023	0.00312	0.00209	0.00223	0.00465	0.00169	0.00192	-0.022	-0.0261	-0.00501	-0.00399	-0.00189	-0.00428	-0.0013	-0.00178	-0.00339	0.00302	-0.00426	0.00134	-0.000308	-0.00111	0.000122	-0.000528	-0.000645	-0.000542	-0.00084
log_gamma_D614G_pop	-0.0936	0.138	0.129	0.023	0.11	0.00783	0.00503	0.00525	0.015	0.00492	0.00604	-0.0805	-0.1	-0.0135	-0.0107	-0.00408	-0.0137	-0.00335	-0.00532	-0.0113	0.00968	-0.0134	0.00448	-0.00121	-0.00339	0.000433	-0.00173	-0.00209	-0.00188	-0.00309
log_gamma_Alpha_pop	-0.0131	0.02	0.0178	0.00312	0.00783	0.0189	0.00709	0.00693	0.00828	0.00689	0.00688	-0.0141	-0.0093	-0.0198	-0.00799	-0.00676	-0.0081	-0.0067	-0.00684	-0.00157	0.00156	-0.00184	0.000643	-0.000189	-0.000677	-5.61e-05	-0.000286	-0.000345	-0.000249	-0.000284
log_gamma_Beta_pop	-0.00885	0.0136	0.012	0.00209	0.00503	0.00709	0.0154	0.00693	0.00821	0.00723	0.00725	-0.0118	-0.00607	-0.00774	-0.0161	-0.0068	-0.00807	-0.00708	-0.0072	-0.00107	0.00105	-0.00129	0.000436	-0.000166	-0.000211	-0.000374	-0.000214	-0.000259	-0.000189	-0.0002
log_gamma_Delta_pop	-0.00949	0.0145	0.0128	0.00223	0.00525	0.00693	0.00693	0.0133	0.00793	0.00696	0.00694	-0.0118	-0.00633	-0.00763	-0.00764	-0.0132	-0.00778	-0.00681	-0.00688	-0.00116	0.00102	-0.0014	0.000469	-0.000159	-0.000256	-5.42e-05	-0.000283	-0.000256	-0.000194	-0.000215
log_gamma_Omicron_pop	-0.0189	0.0289	0.026	0.00465	0.015	0.00828	0.00821	0.00793	0.0641	0.00965	0.00947	-0.0213	-0.0176	-0.00953	-0.00946	-0.00759	-0.0631	-0.00921	-0.00913	-0.00221	0.00216	-0.00359	0.000921	-0.000314	-0.00049	-2.8e-05	-0.000369	-0.00398	-0.000631	-0.000585
log_gamma_BA2_pop	-0.00719	0.011	0.00977	0.00169	0.00492	0.00689	0.00723	0.00696	0.00965	0.146	0.00849	-0.0119	-0.00622	-0.0074	-0.00774	-0.00676	-0.00939	-0.145	-0.00831	-0.000768	0.000553	-0.00164	0.000348	-0.000216	-3.97e-06	-2.95e-05	-0.000214	-0.000402	-0.0035	-0.000191
log_gamma_BA5_pop	-0.00802	0.0123	0.011	0.00192	0.00604	0.00688	0.00725	0.00694	0.00947	0.00849	0.0268	-0.0128	-0.00706	-0.00757	-0.00794	-0.0068	-0.00929	-0.00833	-0.0264	-0.000747	0.000452	-0.00176	0.00038	-0.000185	-6.63e-06	-2.34e-05	-0.000217	-0.000246	-0.00017	-0.0018
log_diff_gamma_D614G_secondinj_pop	0.0885	-0.135	-0.122	-0.022	-0.0805	-0.0141	-0.0118	-0.0118	-0.0213	-0.0119	-0.0128	0.0838	0.0911	0.0204	0.0181	0.0106	0.0201	0.0105	0.0123	0.0104	-0.00947	0.0131	-0.00433	0.00129	0.00311	-0.000333	0.00182	0.00199	0.00177	0.00288
log_diff_gamma_D614G_thirdinj_pop	0.107	-0.158	-0.152	-0.0261	-0.1	-0.0093	-0.00607	-0.00633	-0.0176	-0.00622	-0.00706	0.0911	0.138	-0.00314	-0.00638	-0.0139	-0.0028	-0.0144	-0.0127	0.0131	-0.0113	0.0154	-0.00513	0.00149	0.00391	-0.000452	0.00194	0.00251	0.00222	0.00342
log_diff_gamma_Alpha_thirdinj_pop	0.0215	-0.0325	-0.029	-0.00501	-0.0135	-0.0198	-0.00774	-0.00763	-0.00953	-0.0074	-0.00757	0.0204	-0.00314	0.128	0.0302	0.0263	0.0282	0.026	0.0268	0.00269	-0.00315	0.00359	-0.00107	0.000175	0.000951	-9.29e-06	0.00057	0.000444	0.00031	0.000508
log_diff_gamma_Beta_thirdinj_pop	0.0173	-0.026	-0.0233	-0.00399	-0.0107	-0.00799	-0.0161	-0.00764	-0.00946	-0.00774	-0.00794	0.0181	-0.00638	0.0302	0.0915	0.0263	0.0281	0.0263	0.0271	0.00219	-0.00264	0.00305	-0.000857	0.000152	0.000488	0.000314	0.000498	0.000358	0.000251	0.000424
log_diff_gamma_Delta_thirdinj_pop	0.00819	-0.0125	-0.0111	-0.00189	-0.00408	-0.00676	-0.0068	-0.0132	-0.00759	-0.00676	-0.0068	0.0106	-0.0139	0.0263	0.0263	0.044	0.0263	0.0255	0.0257	0.000941	-0.00073	0.00102	-0.000403	1.62e-05	0.000214	6.99e-05	0.000148	0.000203	0.000152	0.000189
log_diff_gamma_Omicron_thirdinj_pop	0.0175	-0.0267	-0.024	-0.00428	-0.0137	-0.0081	-0.00807	-0.00778	-0.0631	-0.00939	-0.00929	0.0201	-0.0028	0.0282	0.0281	0.0263	0.0937	0.0278	0.0279	0.00195	-0.00183	0.00317	-0.000846	0.000177	0.000447	3.88e-05	0.000353	0.00372	0.000564	0.000545
log_diff_gamma_BA2_thirdinj_pop	0.00568	-0.00877	-0.00771	-0.0013	-0.00335	-0.0067	-0.00708	-0.00681	-0.00921	-0.145	-0.00833	0.0105	-0.0144	0.026	0.0263	0.0255	0.0278	0.188	0.0271	0.000561	-0.000243	0.00143	-0.00027	7.06e-05	-5.06e-05	3.88e-05	0.000186	0.00033	0.00299	0.000148
log_diff_gamma_BA5_thirdinj_pop	0.00758	-0.0115	-0.0104	-0.00178	-0.00532	-0.00684	-0.0072	-0.00688	-0.00913	-0.00831	-0.0264	0.0123	-0.0127	0.0268	0.0271	0.0257	0.0279	0.0271	0.0541	0.000582	-0.000336	0.00132	-0.000352	6.36e-05	1.39e-05	4.12e-05	0.000234	0.000174	0.000129	0.00158
omega_log_theta_muS_M	0.0137	-0.0202	-0.0189	-0.00339	-0.0113	-0.00157	-0.00107	-0.00116	-0.00221	-0.000768	-0.000747	0.0104	0.0131	0.00269	0.00219	0.000941	0.00195	0.000561	0.000582	0.00784	-0.00114	0.00222	-0.000719	0.000141	0.000519	-8.76e-05	0.000231	0.000329	0.00033	0.000377
omega_log_fc_muS_M2	-0.0123	0.0154	0.0163	0.00302	0.00968	0.00156	0.00105	0.00102	0.00216	0.000553	0.000452	-0.00947	-0.0113	-0.00315	-0.00264	-0.00073	-0.00183	-0.000243	-0.000336	-0.00114	0.0264	-0.00194	0.000707	-0.00027	-0.000674	-3.42e-05	-0.000361	-0.000449	-0.000302	-0.000298
omega_log_gamma_D614G	0.0162	-0.025	-0.0224	-0.00426	-0.0134	-0.00184	-0.00129	-0.0014	-0.00359	-0.00164	-0.00176	0.0131	0.0154	0.00359	0.00305	0.00102	0.00317	0.00143	0.00132	0.00222	-0.00194	0.0187	-0.000903	0.000191	0.000583	-0.000139	0.00034	0.000474	0.000264	0.000573
a1	-0.00541	0.00813	0.00746	0.00134	0.00448	0.000643	0.000436	0.000469	0.000921	0.000348	0.00038	-0.00433	-0.00513	-0.00107	-0.000857	-0.000403	-0.000846	-0.00027	-0.000352	-0.000719	0.000707	-0.000903	0.000422	-5.83e-05	-0.000223	2.52e-05	-0.000106	-0.00013	-0.000109	-0.000164
a2	0.00117	-0.00176	-0.00163	-0.000308	-0.00121	-0.000189	-0.000166	-0.000159	-0.000314	-0.000216	-0.000185	0.00129	0.00149	0.000175	0.000152	1.62e-05	0.000177	7.06e-05	6.36e-05	0.000141	-0.00027	0.000191	-5.83e-05	0.000562	4.77e-05	-1.68e-05	3.83e-05	1.31e-05	1.66e-05	2.37e-05
a3	0.0045	-0.0068	-0.00618	-0.00111	-0.00339	-0.000677	-0.000211	-0.000256	-0.00049	-3.97e-06	-6.63e-06	0.00311	0.00391	0.000951	0.000488	0.000214	0.000447	-5.06e-05	1.39e-05	0.000519	-0.000674	0.000583	-0.000223	4.77e-05	0.00136	-9e-06	8.2e-05	9.62e-05	7.48e-05	9.49e-05
a4	-0.000463	0.000713	0.000643	0.000122	0.000433	-5.61e-05	-0.000374	-5.42e-05	-2.8e-05	-2.95e-05	-2.34e-05	-0.000333	-0.000452	-9.29e-06	0.000314	6.99e-05	3.88e-05	3.88e-05	4.12e-05	-8.76e-05	-3.42e-05	-0.000139	2.52e-05	-1.68e-05	-9e-06	0.000798	-2.08e-05	1.11e-05	9.34e-07	-3.91e-05
a5	0.00211	-0.00316	-0.00288	-0.000528	-0.00173	-0.000286	-0.000214	-0.000283	-0.000369	-0.000214	-0.000217	0.00182	0.00194	0.00057	0.000498	0.000148	0.000353	0.000186	0.000234	0.000231	-0.000361	0.00034	-0.000106	3.83e-05	8.2e-05	-2.08e-05	0.000506	3.2e-05	2.92e-05	6.15e-05
a6	0.00253	-0.00384	-0.00349	-0.000645	-0.00209	-0.000345	-0.000259	-0.000256	-0.00398	-0.000402	-0.000246	0.00199	0.00251	0.000444	0.000358	0.000203	0.00372	0.00033	0.000174	0.000329	-0.000449	0.000474	-0.00013	1.31e-05	9.62e-05	1.11e-05	3.2e-05	0.0013	0.000132	4.46e-05
a7	0.00206	-0.00314	-0.00288	-0.000542	-0.00188	-0.000249	-0.000189	-0.000194	-0.000631	-0.0035	-0.00017	0.00177	0.00222	0.00031	0.000251	0.000152	0.000564	0.00299	0.000129	0.00033	-0.000302	0.000264	-0.000109	1.66e-05	7.48e-05	9.34e-07	2.92e-05	0.000132	0.0022	5.21e-05
a8	0.0032	-0.00485	-0.0045	-0.00084	-0.00309	-0.000284	-0.0002	-0.000215	-0.000585	-0.000191	-0.0018	0.00288	0.00342	0.000508	0.000424	0.000189	0.000545	0.000148	0.00158	0.000377	-0.000298	0.000573	-0.000164	2.37e-05	9.49e-05	-3.91e-05	6.15e-05	4.46e-05	5.21e-05	0.000978
