# Supplementary material for: Modeling the kinetics of the neutralizing antibody response against SARS-CoV-2 variants after several administrations of Bnt162b2
Source: PLoS Comput Biol. 2023 Aug 7;19(8):e1011282. doi: 10.1371/journal.pcbi.1011282 (PMC10434962; doi:10.1371/journal.pcbi.1011282)
Supplement: S1 File — The dataset used for this analysis is available in the zip file Neutralization_Data_and_code. (ZIP) [file pcbi.1011282.s005.zip › Neutralization_Data_and_code/MonolixFile_MemoryModel_NeutralizationModel/IndividualParameters/estimatedIndividualParameters.txt]

id	log_theta_muS_M_SAEM	log_fc_muS_M2_SAEM	log_fc_muS_M3_SAEM	log_delta_Vac_SAEM	log_delta_S_SAEM	log_delta_Ab_SAEM	log_gamma_D614G_SAEM	log_gamma_Alpha_SAEM	log_gamma_Beta_SAEM	log_gamma_Delta_SAEM	log_gamma_Omicron_SAEM	log_gamma_BA2_SAEM	log_gamma_BA5_SAEM	log_diff_gamma_D614G_secondinj_SAEM	log_diff_gamma_Alpha_secondinj_SAEM	log_diff_gamma_Beta_secondinj_SAEM	log_diff_gamma_Delta_secondinj_SAEM	log_diff_gamma_Omicron_secondinj_SAEM	log_diff_gamma_BA2_secondinj_SAEM	log_diff_gamma_BA5_secondinj_SAEM	log_diff_gamma_D614G_thirdinj_SAEM	log_diff_gamma_Alpha_thirdinj_SAEM	log_diff_gamma_Beta_thirdinj_SAEM	log_diff_gamma_Delta_thirdinj_SAEM	log_diff_gamma_Omicron_thirdinj_SAEM	log_diff_gamma_BA2_thirdinj_SAEM	log_diff_gamma_BA5_thirdinj_SAEM	log_theta_muS_M_mean	log_fc_muS_M2_mean	log_fc_muS_M3_mean	log_delta_Vac_mean	log_delta_S_mean	log_delta_Ab_mean	log_gamma_D614G_mean	log_gamma_Alpha_mean	log_gamma_Beta_mean	log_gamma_Delta_mean	log_gamma_Omicron_mean	log_gamma_BA2_mean	log_gamma_BA5_mean	log_diff_gamma_D614G_secondinj_mean	log_diff_gamma_Alpha_secondinj_mean	log_diff_gamma_Beta_secondinj_mean	log_diff_gamma_Delta_secondinj_mean	log_diff_gamma_Omicron_secondinj_mean	log_diff_gamma_BA2_secondinj_mean	log_diff_gamma_BA5_secondinj_mean	log_diff_gamma_D614G_thirdinj_mean	log_diff_gamma_Alpha_thirdinj_mean
1	3.7263	-1.40908	2.91377	1	-4.3	-2.49592	-2.79634	0.279676	-2.0493	-1.08865	-4.97256	-4.27417	-4.10816	2.08659	0	0	0	0	0	0	2.90827	1.75382	0.832925	-0.0203045	2.52334	1.64081	0.512533	3.71895	-1.36718	2.91137	1	-4.3	-2.49647	-2.78605	0.275023	-2.05241	-1.09249	-4.97606	-4.27096	-4.1114	2.08896	0	0	0	0	0	0	2.90012	1.75452
2	2.19537	1.48568	2.91377	1	-4.3	-2.49827	-1.35831	0.279676	-2.0493	-1.08865	-4.97256	-4.27417	-4.10816	2.08659	0	0	0	0	0	0	2.90827	1.75382	0.832925	-0.0203045	2.52334	1.64081	0.512533	2.12962	1.53733	2.91137	1	-4.3	-2.49712	-1.30845	0.275023	-2.05241	-1.09249	-4.97606	-4.27096	-4.1114	2.08896	0	0	0	0	0	0	2.90012	1.75452
3	2.75658	1.87675	2.91377	1	-4.3	-2.4983	-0.846783	0.279676	-2.0493	-1.08865	-4.97256	-4.27417	-4.10816	2.08659	0	0	0	0	0	0	2.90827	1.75382	0.832925	-0.0203045	2.52334	1.64081	0.512533	2.67513	1.92005	2.91137	1	-4.3	-2.4992	-0.812396	0.275023	-2.05241	-1.09249	-4.97606	-4.27096	-4.1114	2.08896	0	0	0	0	0	0	2.90012	1.75452
4	3.05117	1.66374	2.91377	1	-4.3	-2.5048	-1.85487	0.279676	-2.0493	-1.08865	-4.97256	-4.27417	-4.10816	2.08659	0	0	0	0	0	0	2.90827	1.75382	0.832925	-0.0203045	2.52334	1.64081	0.512533	3.06723	1.68896	2.91137	1	-4.3	-2.50819	-1.87743	0.275023	-2.05241	-1.09249	-4.97606	-4.27096	-4.1114	2.08896	0	0	0	0	0	0	2.90012	1.75452
5	3.07597	2.5132	2.91377	1	-4.3	-2.4976	-0.764946	0.279676	-2.0493	-1.08865	-4.97256	-4.27417	-4.10816	2.08659	0	0	0	0	0	0	2.90827	1.75382	0.832925	-0.0203045	2.52334	1.64081	0.512533	3.13261	2.46812	2.91137	1	-4.3	-2.49673	-0.779572	0.275023	-2.05241	-1.09249	-4.97606	-4.27096	-4.1114	2.08896	0	0	0	0	0	0	2.90012	1.75452
6	2.6287	2.17459	2.91377	1	-4.3	-2.49605	-0.429324	0.279676	-2.0493	-1.08865	-4.97256	-4.27417	-4.10816	2.08659	0	0	0	0	0	0	2.90827	1.75382	0.832925	-0.0203045	2.52334	1.64081	0.512533	2.66585	2.15679	2.91137	1	-4.3	-2.49211	-0.452539	0.275023	-2.05241	-1.09249	-4.97606	-4.27096	-4.1114	2.08896	0	0	0	0	0	0	2.90012	1.75452
7	3.38618	2.05696	2.91377	1	-4.3	-2.504	-0.636438	0.279676	-2.0493	-1.08865	-4.97256	-4.27417	-4.10816	2.08659	0	0	0	0	0	0	2.90827	1.75382	0.832925	-0.0203045	2.52334	1.64081	0.512533	3.40234	2.09129	2.91137	1	-4.3	-2.5013	-0.677932	0.275023	-2.05241	-1.09249	-4.97606	-4.27096	-4.1114	2.08896	0	0	0	0	0	0	2.90012	1.75452
8	3.08987	1.41031	2.91377	1	-4.3	-2.49942	-1.53535	0.279676	-2.0493	-1.08865	-4.97256	-4.27417	-4.10816	2.08659	0	0	0	0	0	0	2.90827	1.75382	0.832925	-0.0203045	2.52334	1.64081	0.512533	3.17956	1.34643	2.91137	1	-4.3	-2.49996	-1.60799	0.275023	-2.05241	-1.09249	-4.97606	-4.27096	-4.1114	2.08896	0	0	0	0	0	0	2.90012	1.75452
9	3.44939	1.55861	2.91377	1	-4.3	-2.49584	-1.75907	0.279676	-2.0493	-1.08865	-4.97256	-4.27417	-4.10816	2.08659	0	0	0	0	0	0	2.90827	1.75382	0.832925	-0.0203045	2.52334	1.64081	0.512533	3.44568	1.58842	2.91137	1	-4.3	-2.49646	-1.78215	0.275023	-2.05241	-1.09249	-4.97606	-4.27096	-4.1114	2.08896	0	0	0	0	0	0	2.90012	1.75452
10	3.764	2.32601	2.91377	1	-4.3	-2.50211	-1.29949	0.279676	-2.0493	-1.08865	-4.97256	-4.27417	-4.10816	2.08659	0	0	0	0	0	0	2.90827	1.75382	0.832925	-0.0203045	2.52334	1.64081	0.512533	3.69563	2.43319	2.91137	1	-4.3	-2.49912	-1.28258	0.275023	-2.05241	-1.09249	-4.97606	-4.27096	-4.1114	2.08896	0	0	0	0	0	0	2.90012	1.75452
11	2.32777	1.80268	2.91377	1	-4.3	-2.49889	-1.32232	0.279676	-2.0493	-1.08865	-4.97256	-4.27417	-4.10816	2.08659	0	0	0	0	0	0	2.90827	1.75382	0.832925	-0.0203045	2.52334	1.64081	0.512533	2.36915	1.79977	2.91137	1	-4.3	-2.49811	-1.37946	0.275023	-2.05241	-1.09249	-4.97606	-4.27096	-4.1114	2.08896	0	0	0	0	0	0	2.90012	1.75452
12	3.23167	1.96943	2.91377	1	-4.3	-2.50093	-1.98982	0.279676	-2.0493	-1.08865	-4.97256	-4.27417	-4.10816	2.08659	0	0	0	0	0	0	2.90827	1.75382	0.832925	-0.0203045	2.52334	1.64081	0.512533	3.24775	1.89139	2.91137	1	-4.3	-2.49946	-1.9264	0.275023	-2.05241	-1.09249	-4.97606	-4.27096	-4.1114	2.08896	0	0	0	0	0	0	2.90012	1.75452
13	3.34329	1.92957	2.91377	1	-4.3	-2.50494	-1.48292	0.279676	-2.0493	-1.08865	-4.97256	-4.27417	-4.10816	2.08659	0	0	0	0	0	0	2.90827	1.75382	0.832925	-0.0203045	2.52334	1.64081	0.512533	3.30785	1.96932	2.91137	1	-4.3	-2.50812	-1.48151	0.275023	-2.05241	-1.09249	-4.97606	-4.27096	-4.1114	2.08896	0	0	0	0	0	0	2.90012	1.75452
14	3.02285	2.04059	2.91377	1	-4.3	-2.50432	-1.63168	0.279676	-2.0493	-1.08865	-4.97256	-4.27417	-4.10816	2.08659	0	0	0	0	0	0	2.90827	1.75382	0.832925	-0.0203045	2.52334	1.64081	0.512533	2.98369	2.0852	2.91137	1	-4.3	-2.50583	-1.6118	0.275023	-2.05241	-1.09249	-4.97606	-4.27096	-4.1114	2.08896	0	0	0	0	0	0	2.90012	1.75452
15	2.7337	2.54149	2.91377	1	-4.3	-2.50186	-0.749348	0.279676	-2.0493	-1.08865	-4.97256	-4.27417	-4.10816	2.08659	0	0	0	0	0	0	2.90827	1.75382	0.832925	-0.0203045	2.52334	1.64081	0.512533	2.78712	2.45945	2.91137	1	-4.3	-2.50334	-0.707034	0.275023	-2.05241	-1.09249	-4.97606	-4.27096	-4.1114	2.08896	0	0	0	0	0	0	2.90012	1.75452
16	2.05567	2.44112	2.91377	1	-4.3	-2.50638	-1.25501	0.279676	-2.0493	-1.08865	-4.97256	-4.27417	-4.10816	2.08659	0	0	0	0	0	0	2.90827	1.75382	0.832925	-0.0203045	2.52334	1.64081	0.512533	1.98782	2.52678	2.91137	1	-4.3	-2.5063	-1.20986	0.275023	-2.05241	-1.09249	-4.97606	-4.27096	-4.1114	2.08896	0	0	0	0	0	0	2.90012	1.75452
17	2.86343	2.34206	2.91377	1	-4.3	-2.49912	-1.18505	0.279676	-2.0493	-1.08865	-4.97256	-4.27417	-4.10816	2.08659	0	0	0	0	0	0	2.90827	1.75382	0.832925	-0.0203045	2.52334	1.64081	0.512533	2.82383	2.44157	2.91137	1	-4.3	-2.50249	-1.17659	0.275023	-2.05241	-1.09249	-4.97606	-4.27096	-4.1114	2.08896	0	0	0	0	0	0	2.90012	1.75452
18	3.07233	2.6513	2.91377	1	-4.3	-2.49719	-0.927701	0.279676	-2.0493	-1.08865	-4.97256	-4.27417	-4.10816	2.08659	0	0	0	0	0	0	2.90827	1.75382	0.832925	-0.0203045	2.52334	1.64081	0.512533	3.04483	2.71879	2.91137	1	-4.3	-2.49768	-0.883547	0.275023	-2.05241	-1.09249	-4.97606	-4.27096	-4.1114	2.08896	0	0	0	0	0	0	2.90012	1.75452
19	3.22636	1.92561	2.91377	1	-4.3	-2.50125	-2.31296	0.279676	-2.0493	-1.08865	-4.97256	-4.27417	-4.10816	2.08659	0	0	0	0	0	0	2.90827	1.75382	0.832925	-0.0203045	2.52334	1.64081	0.512533	3.27408	1.822	2.91137	1	-4.3	-2.50424	-2.41049	0.275023	-2.05241	-1.09249	-4.97606	-4.27096	-4.1114	2.08896	0	0	0	0	0	0	2.90012	1.75452
20	3.20863	1.90816	2.91377	1	-4.3	-2.50094	-0.839104	0.279676	-2.0493	-1.08865	-4.97256	-4.27417	-4.10816	2.08659	0	0	0	0	0	0	2.90827	1.75382	0.832925	-0.0203045	2.52334	1.64081	0.512533	3.21352	1.73311	2.91137	1	-4.3	-2.5078	-0.84638	0.275023	-2.05241	-1.09249	-4.97606	-4.27096	-4.1114	2.08896	0	0	0	0	0	0	2.90012	1.75452
21	3.28166	2.85547	2.91377	1	-4.3	-2.50119	-0.808036	0.279676	-2.0493	-1.08865	-4.97256	-4.27417	-4.10816	2.08659	0	0	0	0	0	0	2.90827	1.75382	0.832925	-0.0203045	2.52334	1.64081	0.512533	3.19607	2.98633	2.91137	1	-4.3	-2.49826	-0.793379	0.275023	-2.05241	-1.09249	-4.97606	-4.27096	-4.1114	2.08896	0	0	0	0	0	0	2.90012	1.75452
22	3.32392	1.91288	2.91377	1	-4.3	-2.5042	-2.36079	0.279676	-2.0493	-1.08865	-4.97256	-4.27417	-4.10816	2.08659	0	0	0	0	0	0	2.90827	1.75382	0.832925	-0.0203045	2.52334	1.64081	0.512533	3.33968	1.78661	2.91137	1	-4.3	-2.50377	-2.31842	0.275023	-2.05241	-1.09249	-4.97606	-4.27096	-4.1114	2.08896	0	0	0	0	0	0	2.90012	1.75452
23	3.41039	2.60589	2.91377	1	-4.3	-2.50367	-0.729262	0.279676	-2.0493	-1.08865	-4.97256	-4.27417	-4.10816	2.08659	0	0	0	0	0	0	2.90827	1.75382	0.832925	-0.0203045	2.52334	1.64081	0.512533	3.43054	2.58198	2.91137	1	-4.3	-2.50062	-0.755488	0.275023	-2.05241	-1.09249	-4.97606	-4.27096	-4.1114	2.08896	0	0	0	0	0	0	2.90012	1.75452
24	3.54641	2.29532	2.91377	1	-4.3	-2.50189	0.577507	0.279676	-2.0493	-1.08865	-4.97256	-4.27417	-4.10816	2.08659	0	0	0	0	0	0	2.90827	1.75382	0.832925	-0.0203045	2.52334	1.64081	0.512533	3.60012	2.2492	2.91137	1	-4.3	-2.49986	0.544492	0.275023	-2.05241	-1.09249	-4.97606	-4.27096	-4.1114	2.08896	0	0	0	0	0	0	2.90012	1.75452
25	3.12274	1.42456	2.91377	1	-4.3	-2.49884	-0.894517	0.279676	-2.0493	-1.08865	-4.97256	-4.27417	-4.10816	2.08659	0	0	0	0	0	0	2.90827	1.75382	0.832925	-0.0203045	2.52334	1.64081	0.512533	3.06785	1.42231	2.91137	1	-4.3	-2.49557	-0.833383	0.275023	-2.05241	-1.09249	-4.97606	-4.27096	-4.1114	2.08896	0	0	0	0	0	0	2.90012	1.75452
26	3.33628	1.91906	2.91377	1	-4.3	-2.50236	-0.871441	0.279676	-2.0493	-1.08865	-4.97256	-4.27417	-4.10816	2.08659	0	0	0	0	0	0	2.90827	1.75382	0.832925	-0.0203045	2.52334	1.64081	0.512533	3.29188	1.94891	2.91137	1	-4.3	-2.50176	-0.838537	0.275023	-2.05241	-1.09249	-4.97606	-4.27096	-4.1114	2.08896	0	0	0	0	0	0	2.90012	1.75452
[truncated: 60 more columns]
