# Supplementary material for: Modeling the kinetics of the neutralizing antibody response against SARS-CoV-2 variants after several administrations of Bnt162b2
Source: PLoS Comput Biol. 2023 Aug 7;19(8):e1011282. doi: 10.1371/journal.pcbi.1011282 (PMC10434962; doi:10.1371/journal.pcbi.1011282)
Supplement: S1 File — The dataset used for this analysis is available in the zip file Neutralization_Data_and_code. (ZIP) [file pcbi.1011282.s005.zip › Neutralization_Data_and_code/MonolixFile_MemoryModel_NeutralizationModel/IndividualParameters/estimatedRandomEffects.txt]

id	eta_log_theta_muS_M_SAEM	eta_log_fc_muS_M2_SAEM	eta_log_fc_muS_M3_SAEM	eta_log_delta_Vac_SAEM	eta_log_delta_S_SAEM	eta_log_delta_Ab_SAEM	eta_log_gamma_D614G_SAEM	eta_log_gamma_Alpha_SAEM	eta_log_gamma_Beta_SAEM	eta_log_gamma_Delta_SAEM	eta_log_gamma_Omicron_SAEM	eta_log_gamma_BA2_SAEM	eta_log_gamma_BA5_SAEM	eta_log_diff_gamma_D614G_secondinj_SAEM	eta_log_diff_gamma_Alpha_secondinj_SAEM	eta_log_diff_gamma_Beta_secondinj_SAEM	eta_log_diff_gamma_Delta_secondinj_SAEM	eta_log_diff_gamma_Omicron_secondinj_SAEM	eta_log_diff_gamma_BA2_secondinj_SAEM	eta_log_diff_gamma_BA5_secondinj_SAEM	eta_log_diff_gamma_D614G_thirdinj_SAEM	eta_log_diff_gamma_Alpha_thirdinj_SAEM	eta_log_diff_gamma_Beta_thirdinj_SAEM	eta_log_diff_gamma_Delta_thirdinj_SAEM	eta_log_diff_gamma_Omicron_thirdinj_SAEM	eta_log_diff_gamma_BA2_thirdinj_SAEM	eta_log_diff_gamma_BA5_thirdinj_SAEM	eta_log_theta_muS_M_mean	eta_log_fc_muS_M2_mean	eta_log_fc_muS_M3_mean	eta_log_delta_Vac_mean	eta_log_delta_S_mean	eta_log_delta_Ab_mean	eta_log_gamma_D614G_mean	eta_log_gamma_Alpha_mean	eta_log_gamma_Beta_mean	eta_log_gamma_Delta_mean	eta_log_gamma_Omicron_mean	eta_log_gamma_BA2_mean	eta_log_gamma_BA5_mean	eta_log_diff_gamma_D614G_secondinj_mean	eta_log_diff_gamma_Alpha_secondinj_mean	eta_log_diff_gamma_Beta_secondinj_mean	eta_log_diff_gamma_Delta_secondinj_mean	eta_log_diff_gamma_Omicron_secondinj_mean	eta_log_diff_gamma_BA2_secondinj_mean	eta_log_diff_gamma_BA5_secondinj_mean	eta_log_diff_gamma_D614G_thirdinj_mean	eta_log_diff_gamma_Alpha_thirdinj_mean
1	0.64741	-3.35234	0	0	0	0.00489336	-1.56484	0	0	0	0	0	0	0	0	0	0	0	0	0	0	0	0	0	0	0	0	0.635401	-3.29162	0	0	0	0.00456973	-1.5599	0	0	0	0	0	0	0	0	0	0	0	0	0	0	0
2	-0.883513	-0.457582	0	0	0	0.00253785	-0.126812	0	0	0	0	0	0	0	0	0	0	0	0	0	0	0	0	0	0	0	0	-0.953935	-0.387106	0	0	0	0.00392469	-0.0823	0	0	0	0	0	0	0	0	0	0	0	0	0	0	0
3	-0.322307	-0.0665148	0	0	0	0.00251278	0.384716	0	0	0	0	0	0	0	0	0	0	0	0	0	0	0	0	0	0	0	0	-0.408423	-0.00438663	0	0	0	0.00183945	0.413753	0	0	0	0	0	0	0	0	0	0	0	0	0	0	0
4	-0.027716	-0.279525	0	0	0	-0.00399053	-0.623366	0	0	0	0	0	0	0	0	0	0	0	0	0	0	0	0	0	0	0	0	-0.0163188	-0.23548	0	0	0	-0.00714433	-0.651279	0	0	0	0	0	0	0	0	0	0	0	0	0	0	0
5	-0.00292096	0.569942	0	0	0	0.0032083	0.466554	0	0	0	0	0	0	0	0	0	0	0	0	0	0	0	0	0	0	0	0	0.0490573	0.543688	0	0	0	0.004313	0.446577	0	0	0	0	0	0	0	0	0	0	0	0	0	0	0
6	-0.450185	0.231323	0	0	0	0.00476216	0.802176	0	0	0	0	0	0	0	0	0	0	0	0	0	0	0	0	0	0	0	0	-0.417696	0.232354	0	0	0	0.00892678	0.77361	0	0	0	0	0	0	0	0	0	0	0	0	0	0	0
7	0.307296	0.113694	0	0	0	-0.00319309	0.595062	0	0	0	0	0	0	0	0	0	0	0	0	0	0	0	0	0	0	0	0	0.318793	0.166854	0	0	0	-0.000258111	0.548217	0	0	0	0	0	0	0	0	0	0	0	0	0	0	0
8	0.0109797	-0.532958	0	0	0	0.00139177	-0.303852	0	0	0	0	0	0	0	0	0	0	0	0	0	0	0	0	0	0	0	0	0.0960064	-0.578006	0	0	0	0.00107999	-0.381838	0	0	0	0	0	0	0	0	0	0	0	0	0	0	0
9	0.370503	-0.384649	0	0	0	0.00496933	-0.527568	0	0	0	0	0	0	0	0	0	0	0	0	0	0	0	0	0	0	0	0	0.362133	-0.336014	0	0	0	0.00457689	-0.556005	0	0	0	0	0	0	0	0	0	0	0	0	0	0	0
10	0.685111	0.382742	0	0	0	-0.00129917	-0.0679951	0	0	0	0	0	0	0	0	0	0	0	0	0	0	0	0	0	0	0	0	0.612077	0.508757	0	0	0	0.00191707	-0.0564279	0	0	0	0	0	0	0	0	0	0	0	0	0	0	0
11	-0.751114	-0.140585	0	0	0	0.00192577	-0.0908207	0	0	0	0	0	0	0	0	0	0	0	0	0	0	0	0	0	0	0	0	-0.714398	-0.124665	0	0	0	0.00293184	-0.153314	0	0	0	0	0	0	0	0	0	0	0	0	0	0	0
12	0.152787	0.0261641	0	0	0	-0.000114281	-0.758323	0	0	0	0	0	0	0	0	0	0	0	0	0	0	0	0	0	0	0	0	0.164203	-0.033048	0	0	0	0.00158256	-0.700247	0	0	0	0	0	0	0	0	0	0	0	0	0	0	0
13	0.264401	-0.0136975	0	0	0	-0.00412788	-0.25142	0	0	0	0	0	0	0	0	0	0	0	0	0	0	0	0	0	0	0	0	0.224297	0.0448831	0	0	0	-0.00708103	-0.255366	0	0	0	0	0	0	0	0	0	0	0	0	0	0	0
14	-0.0560327	0.0973232	0	0	0	-0.00351311	-0.400183	0	0	0	0	0	0	0	0	0	0	0	0	0	0	0	0	0	0	0	0	-0.0998644	0.16076	0	0	0	-0.00478843	-0.385656	0	0	0	0	0	0	0	0	0	0	0	0	0	0	0
15	-0.345189	0.598227	0	0	0	-0.00104967	0.482152	0	0	0	0	0	0	0	0	0	0	0	0	0	0	0	0	0	0	0	0	-0.296428	0.535011	0	0	0	-0.00230143	0.519115	0	0	0	0	0	0	0	0	0	0	0	0	0	0	0
16	-1.02322	0.497855	0	0	0	-0.00557213	-0.0235053	0	0	0	0	0	0	0	0	0	0	0	0	0	0	0	0	0	0	0	0	-1.09573	0.602349	0	0	0	-0.0052585	0.0162858	0	0	0	0	0	0	0	0	0	0	0	0	0	0	0
17	-0.215452	0.398794	0	0	0	0.00169125	0.0464493	0	0	0	0	0	0	0	0	0	0	0	0	0	0	0	0	0	0	0	0	-0.259726	0.517131	0	0	0	-0.00145025	0.0495562	0	0	0	0	0	0	0	0	0	0	0	0	0	0	0
18	-0.00655342	0.708033	0	0	0	0.00362395	0.303799	0	0	0	0	0	0	0	0	0	0	0	0	0	0	0	0	0	0	0	0	-0.0387201	0.794352	0	0	0	0.00336478	0.342602	0	0	0	0	0	0	0	0	0	0	0	0	0	0	0
19	0.147471	-0.017656	0	0	0	-0.000441541	-1.08146	0	0	0	0	0	0	0	0	0	0	0	0	0	0	0	0	0	0	0	0	0.190532	-0.10244	0	0	0	-0.00320001	-1.18434	0	0	0	0	0	0	0	0	0	0	0	0	0	0	0
20	0.129739	-0.0351054	0	0	0	-0.000129985	0.392396	0	0	0	0	0	0	0	0	0	0	0	0	0	0	0	0	0	0	0	0	0.129971	-0.19133	0	0	0	-0.00676027	0.379769	0	0	0	0	0	0	0	0	0	0	0	0	0	0	0
21	0.202774	0.912207	0	0	0	-0.000382798	0.423464	0	0	0	0	0	0	0	0	0	0	0	0	0	0	0	0	0	0	0	0	0.112523	1.06189	0	0	0	0.00278144	0.43277	0	0	0	0	0	0	0	0	0	0	0	0	0	0	0
22	0.245035	-0.030378	0	0	0	-0.00339047	-1.12929	0	0	0	0	0	0	0	0	0	0	0	0	0	0	0	0	0	0	0	0	0.256132	-0.137827	0	0	0	-0.00273092	-1.09227	0	0	0	0	0	0	0	0	0	0	0	0	0	0	0
23	0.331502	0.662629	0	0	0	-0.0028626	0.502238	0	0	0	0	0	0	0	0	0	0	0	0	0	0	0	0	0	0	0	0	0.346991	0.65754	0	0	0	0.000422843	0.470661	0	0	0	0	0	0	0	0	0	0	0	0	0	0	0
24	0.467526	0.352054	0	0	0	-0.00107442	1.80901	0	0	0	0	0	0	0	0	0	0	0	0	0	0	0	0	0	0	0	0	0.516566	0.32476	0	0	0	0.00118103	1.77064	0	0	0	0	0	0	0	0	0	0	0	0	0	0	0
25	0.0438507	-0.518701	0	0	0	0.00196942	0.336983	0	0	0	0	0	0	0	0	0	0	0	0	0	0	0	0	0	0	0	0	-0.0157044	-0.502122	0	0	0	0.00547389	0.392766	0	0	0	0	0	0	0	0	0	0	0	0	0	0	0
26	0.257396	-0.0242043	0	0	0	-0.00154565	0.360058	0	0	0	0	0	0	0	0	0	0	0	0	0	0	0	0	0	0	0	0	0.208324	0.0244767	0	0	0	-0.000714142	0.387612	0	0	0	0	0	0	0	0	0	0	0	0	0	0	0
[truncated: 60 more columns]
