# Supplementary material for: Modeling the kinetics of the neutralizing antibody response against SARS-CoV-2 variants after several administrations of Bnt162b2
Source: PLoS Comput Biol. 2023 Aug 7;19(8):e1011282. doi: 10.1371/journal.pcbi.1011282 (PMC10434962; doi:10.1371/journal.pcbi.1011282)
Supplement: S1 File — The dataset used for this analysis is available in the zip file Neutralization_Data_and_code. (ZIP) [file pcbi.1011282.s005.zip › Neutralization_Data_and_code/MonolixFile_MemoryModel_NeutralizationModel/IndividualParameters/simulatedIndividualParameters.txt]

rep	id	log_theta_muS_M	log_fc_muS_M2	log_fc_muS_M3	log_delta_Vac	log_delta_S	log_delta_Ab	log_gamma_D614G	log_gamma_Alpha	log_gamma_Beta	log_gamma_Delta	log_gamma_Omicron	log_gamma_BA2	log_gamma_BA5	log_diff_gamma_D614G_secondinj	log_diff_gamma_Alpha_secondinj	log_diff_gamma_Beta_secondinj	log_diff_gamma_Delta_secondinj	log_diff_gamma_Omicron_secondinj	log_diff_gamma_BA2_secondinj	log_diff_gamma_BA5_secondinj	log_diff_gamma_D614G_thirdinj	log_diff_gamma_Alpha_thirdinj	log_diff_gamma_Beta_thirdinj	log_diff_gamma_Delta_thirdinj	log_diff_gamma_Omicron_thirdinj	log_diff_gamma_BA2_thirdinj	log_diff_gamma_BA5_thirdinj	NbInj
1	1	3.63119827550645	-1.53427902225217	2.91137493975486	1	-4.3	-2.48488010858946	-2.4886179848858	0.27502286926339	-2.05241416649007	-1.09249133217646	-4.97606160685932	-4.27095557928099	-4.11139581949135	2.08895862669041	0	0	0	0	0	0	2.90011766218678	1.75452430518482	0.831845913133559	-0.0204805015727609	2.52439983030637	1.63498766995967	0.512941441105329	3
2	1	3.76966383487039	-1.42880479144015	2.91137493975486	1	-4.3	-2.49054411169473	-2.83182897512327	0.27502286926339	-2.05241416649007	-1.09249133217646	-4.97606160685932	-4.27095557928099	-4.11139581949135	2.08895862669041	0	0	0	0	0	0	2.90011766218678	1.75452430518482	0.831845913133559	-0.0204805015727609	2.52439983030637	1.63498766995967	0.512941441105329	3
3	1	3.67894934698459	-1.21865959295536	2.91137493975486	1	-4.3	-2.48177950321909	-2.64262113516917	0.27502286926339	-2.05241416649007	-1.09249133217646	-4.97606160685932	-4.27095557928099	-4.11139581949135	2.08895862669041	0	0	0	0	0	0	2.90011766218678	1.75452430518482	0.831845913133559	-0.0204805015727609	2.52439983030637	1.63498766995967	0.512941441105329	3
4	1	3.68415610162855	-0.703281803064042	2.91137493975486	1	-4.3	-2.51381150563701	-2.74477837063745	0.27502286926339	-2.05241416649007	-1.09249133217646	-4.97606160685932	-4.27095557928099	-4.11139581949135	2.08895862669041	0	0	0	0	0	0	2.90011766218678	1.75452430518482	0.831845913133559	-0.0204805015727609	2.52439983030637	1.63498766995967	0.512941441105329	3
5	1	3.77026125991318	-1.32688071895136	2.91137493975486	1	-4.3	-2.50148011171295	-2.52617445599522	0.27502286926339	-2.05241416649007	-1.09249133217646	-4.97606160685932	-4.27095557928099	-4.11139581949135	2.08895862669041	0	0	0	0	0	0	2.90011766218678	1.75452430518482	0.831845913133559	-0.0204805015727609	2.52439983030637	1.63498766995967	0.512941441105329	3
6	1	3.43717628509926	-1.68618485908999	2.91137493975486	1	-4.3	-2.48649348184353	-2.55783030055251	0.27502286926339	-2.05241416649007	-1.09249133217646	-4.97606160685932	-4.27095557928099	-4.11139581949135	2.08895862669041	0	0	0	0	0	0	2.90011766218678	1.75452430518482	0.831845913133559	-0.0204805015727609	2.52439983030637	1.63498766995967	0.512941441105329	3
7	1	4.03178929730631	-1.41240806623887	2.91137493975486	1	-4.3	-2.4959646063917	-3.17139843647304	0.27502286926339	-2.05241416649007	-1.09249133217646	-4.97606160685932	-4.27095557928099	-4.11139581949135	2.08895862669041	0	0	0	0	0	0	2.90011766218678	1.75452430518482	0.831845913133559	-0.0204805015727609	2.52439983030637	1.63498766995967	0.512941441105329	3
8	1	3.62351530099117	-0.781183536520473	2.91137493975486	1	-4.3	-2.50049342117464	-2.76621868062019	0.27502286926339	-2.05241416649007	-1.09249133217646	-4.97606160685932	-4.27095557928099	-4.11139581949135	2.08895862669041	0	0	0	0	0	0	2.90011766218678	1.75452430518482	0.831845913133559	-0.0204805015727609	2.52439983030637	1.63498766995967	0.512941441105329	3
9	1	3.81387940783186	-1.69263924559548	2.91137493975486	1	-4.3	-2.51501911785479	-2.76485749868528	0.27502286926339	-2.05241416649007	-1.09249133217646	-4.97606160685932	-4.27095557928099	-4.11139581949135	2.08895862669041	0	0	0	0	0	0	2.90011766218678	1.75452430518482	0.831845913133559	-0.0204805015727609	2.52439983030637	1.63498766995967	0.512941441105329	3
10	1	3.67083073872009	-0.979171266854831	2.91137493975486	1	-4.3	-2.53060209646081	-2.61041838524489	0.27502286926339	-2.05241416649007	-1.09249133217646	-4.97606160685932	-4.27095557928099	-4.11139581949135	2.08895862669041	0	0	0	0	0	0	2.90011766218678	1.75452430518482	0.831845913133559	-0.0204805015727609	2.52439983030637	1.63498766995967	0.512941441105329	3
1	2	2.26844046980527	1.83442911462661	2.91137493975486	1	-4.3	-2.49351598590988	-1.57346151040253	0.27502286926339	-2.05241416649007	-1.09249133217646	-4.97606160685932	-4.27095557928099	-4.11139581949135	2.08895862669041	0	0	0	0	0	0	2.90011766218678	1.75452430518482	0.831845913133559	-0.0204805015727609	2.52439983030637	1.63498766995967	0.512941441105329	3
2	2	2.08916143164245	1.753135731128	2.91137493975486	1	-4.3	-2.48535723880961	-1.3795644740099	0.27502286926339	-2.05241416649007	-1.09249133217646	-4.97606160685932	-4.27095557928099	-4.11139581949135	2.08895862669041	0	0	0	0	0	0	2.90011766218678	1.75452430518482	0.831845913133559	-0.0204805015727609	2.52439983030637	1.63498766995967	0.512941441105329	3
3	2	2.01744564466623	1.26543928879594	2.91137493975486	1	-4.3	-2.52115934299861	-1.20601835992552	0.27502286926339	-2.05241416649007	-1.09249133217646	-4.97606160685932	-4.27095557928099	-4.11139581949135	2.08895862669041	0	0	0	0	0	0	2.90011766218678	1.75452430518482	0.831845913133559	-0.0204805015727609	2.52439983030637	1.63498766995967	0.512941441105329	3
4	2	2.04434227739185	1.82220338151068	2.91137493975486	1	-4.3	-2.48921150197441	-1.3713899997253	0.27502286926339	-2.05241416649007	-1.09249133217646	-4.97606160685932	-4.27095557928099	-4.11139581949135	2.08895862669041	0	0	0	0	0	0	2.90011766218678	1.75452430518482	0.831845913133559	-0.0204805015727609	2.52439983030637	1.63498766995967	0.512941441105329	3
5	2	1.98088619808442	1.7894849880965	2.91137493975486	1	-4.3	-2.52637289184596	-1.3716952957686	0.27502286926339	-2.05241416649007	-1.09249133217646	-4.97606160685932	-4.27095557928099	-4.11139581949135	2.08895862669041	0	0	0	0	0	0	2.90011766218678	1.75452430518482	0.831845913133559	-0.0204805015727609	2.52439983030637	1.63498766995967	0.512941441105329	3
6	2	1.99943877003056	1.48744189939781	2.91137493975486	1	-4.3	-2.47232375953618	-1.05762433219441	0.27502286926339	-2.05241416649007	-1.09249133217646	-4.97606160685932	-4.27095557928099	-4.11139581949135	2.08895862669041	0	0	0	0	0	0	2.90011766218678	1.75452430518482	0.831845913133559	-0.0204805015727609	2.52439983030637	1.63498766995967	0.512941441105329	3
7	2	1.99643260455517	1.43517457915341	2.91137493975486	1	-4.3	-2.49440029561739	-1.04751262682243	0.27502286926339	-2.05241416649007	-1.09249133217646	-4.97606160685932	-4.27095557928099	-4.11139581949135	2.08895862669041	0	0	0	0	0	0	2.90011766218678	1.75452430518482	0.831845913133559	-0.0204805015727609	2.52439983030637	1.63498766995967	0.512941441105329	3
8	2	2.13663547273306	1.23157638441019	2.91137493975486	1	-4.3	-2.49918494812387	-0.985453963738344	0.27502286926339	-2.05241416649007	-1.09249133217646	-4.97606160685932	-4.27095557928099	-4.11139581949135	2.08895862669041	0	0	0	0	0	0	2.90011766218678	1.75452430518482	0.831845913133559	-0.0204805015727609	2.52439983030637	1.63498766995967	0.512941441105329	3
9	2	2.12608684473485	1.5549197024779	2.91137493975486	1	-4.3	-2.50527000591127	-1.15826914437748	0.27502286926339	-2.05241416649007	-1.09249133217646	-4.97606160685932	-4.27095557928099	-4.11139581949135	2.08895862669041	0	0	0	0	0	0	2.90011766218678	1.75452430518482	0.831845913133559	-0.0204805015727609	2.52439983030637	1.63498766995967	0.512941441105329	3
10	2	2.20968861950864	1.53447120466811	2.91137493975486	1	-4.3	-2.49498825918974	-1.42978296488784	0.27502286926339	-2.05241416649007	-1.09249133217646	-4.97606160685932	-4.27095557928099	-4.11139581949135	2.08895862669041	0	0	0	0	0	0	2.90011766218678	1.75452430518482	0.831845913133559	-0.0204805015727609	2.52439983030637	1.63498766995967	0.512941441105329	3
1	3	2.80900675702426	1.80995668269936	2.91137493975486	1	-4.3	-2.50208325419434	-0.626761958718003	0.27502286926339	-2.05241416649007	-1.09249133217646	-4.97606160685932	-4.27095557928099	-4.11139581949135	2.08895862669041	0	0	0	0	0	0	2.90011766218678	1.75452430518482	0.831845913133559	-0.0204805015727609	2.52439983030637	1.63498766995967	0.512941441105329	2
2	3	2.74234338523253	1.85543720190295	2.91137493975486	1	-4.3	-2.49670364970612	-0.809493106907943	0.27502286926339	-2.05241416649007	-1.09249133217646	-4.97606160685932	-4.27095557928099	-4.11139581949135	2.08895862669041	0	0	0	0	0	0	2.90011766218678	1.75452430518482	0.831845913133559	-0.0204805015727609	2.52439983030637	1.63498766995967	0.512941441105329	2
3	3	2.95005923580279	1.82071437804819	2.91137493975486	1	-4.3	-2.48006436033299	-1.23732408055187	0.27502286926339	-2.05241416649007	-1.09249133217646	-4.97606160685932	-4.27095557928099	-4.11139581949135	2.08895862669041	0	0	0	0	0	0	2.90011766218678	1.75452430518482	0.831845913133559	-0.0204805015727609	2.52439983030637	1.63498766995967	0.512941441105329	2
4	3	2.76229426067286	2.17456117446442	2.91137493975486	1	-4.3	-2.49995331915628	-1.04673665486019	0.27502286926339	-2.05241416649007	-1.09249133217646	-4.97606160685932	-4.27095557928099	-4.11139581949135	2.08895862669041	0	0	0	0	0	0	2.90011766218678	1.75452430518482	0.831845913133559	-0.0204805015727609	2.52439983030637	1.63498766995967	0.512941441105329	2
5	3	3.02768692748414	1.98664435159189	2.91137493975486	1	-4.3	-2.52239648168198	-1.32490078552253	0.27502286926339	-2.05241416649007	-1.09249133217646	-4.97606160685932	-4.27095557928099	-4.11139581949135	2.08895862669041	0	0	0	0	0	0	2.90011766218678	1.75452430518482	0.831845913133559	-0.0204805015727609	2.52439983030637	1.63498766995967	0.512941441105329	2
6	3	3.02624879638962	1.30388909377343	2.91137493975486	1	-4.3	-2.50209358703288	-0.87440741480978	0.27502286926339	-2.05241416649007	-1.09249133217646	-4.97606160685932	-4.27095557928099	-4.11139581949135	2.08895862669041	0	0	0	0	0	0	2.90011766218678	1.75452430518482	0.831845913133559	-0.0204805015727609	2.52439983030637	1.63498766995967	0.512941441105329	2
7	3	2.21548456541647	2.6040985033362	2.91137493975486	1	-4.3	-2.50329286331149	-0.904815848529513	0.27502286926339	-2.05241416649007	-1.09249133217646	-4.97606160685932	-4.27095557928099	-4.11139581949135	2.08895862669041	0	0	0	0	0	0	2.90011766218678	1.75452430518482	0.831845913133559	-0.0204805015727609	2.52439983030637	1.63498766995967	0.512941441105329	2
8	3	2.3255542931691	2.28142522050583	2.91137493975486	1	-4.3	-2.50796613738715	-0.706007237757405	0.27502286926339	-2.05241416649007	-1.09249133217646	-4.97606160685932	-4.27095557928099	-4.11139581949135	2.08895862669041	0	0	0	0	0	0	2.90011766218678	1.75452430518482	0.831845913133559	-0.0204805015727609	2.52439983030637	1.63498766995967	0.512941441105329	2
9	3	3.09406759445954	1.37852843293116	2.91137493975486	1	-4.3	-2.48013304978847	-0.833759750901786	0.27502286926339	-2.05241416649007	-1.09249133217646	-4.97606160685932	-4.27095557928099	-4.11139581949135	2.08895862669041	0	0	0	0	0	0	2.90011766218678	1.75452430518482	0.831845913133559	-0.0204805015727609	2.52439983030637	1.63498766995967	0.512941441105329	2
10	3	2.36177456210436	2.13902447354943	2.91137493975486	1	-4.3	-2.52163759599904	-0.618441038918071	0.27502286926339	-2.05241416649007	-1.09249133217646	-4.97606160685932	-4.27095557928099	-4.11139581949135	2.08895862669041	0	0	0	0	0	0	2.90011766218678	1.75452430518482	0.831845913133559	-0.0204805015727609	2.52439983030637	1.63498766995967	0.512941441105329	2
1	4	3.01503507505704	2.03479620715286	2.91137493975486	1	-4.3	-2.48752196787038	-1.84175240230173	0.27502286926339	-2.05241416649007	-1.09249133217646	-4.97606160685932	-4.27095557928099	-4.11139581949135	2.08895862669041	0	0	0	0	0	0	2.90011766218678	1.75452430518482	0.831845913133559	-0.0204805015727609	2.52439983030637	1.63498766995967	0.512941441105329	3
2	4	2.91232467893132	2.05130217447542	2.91137493975486	1	-4.3	-2.51414998919291	-1.91526169056012	0.27502286926339	-2.05241416649007	-1.09249133217646	-4.97606160685932	-4.27095557928099	-4.11139581949135	2.08895862669041	0	0	0	0	0	0	2.90011766218678	1.75452430518482	0.831845913133559	-0.0204805015727609	2.52439983030637	1.63498766995967	0.512941441105329	3
3	4	2.98125237219559	1.26653779531876	2.91137493975486	1	-4.3	-2.49903190084615	-1.79402952251965	0.27502286926339	-2.05241416649007	-1.09249133217646	-4.97606160685932	-4.27095557928099	-4.11139581949135	2.08895862669041	0	0	0	0	0	0	2.90011766218678	1.75452430518482	0.831845913133559	-0.0204805015727609	2.52439983030637	1.63498766995967	0.512941441105329	3
4	4	3.10366358475525	2.05716719790603	2.91137493975486	1	-4.3	-2.47082100198915	-1.82035951344044	0.27502286926339	-2.05241416649007	-1.09249133217646	-4.97606160685932	-4.27095557928099	-4.11139581949135	2.08895862669041	0	0	0	0	0	0	2.90011766218678	1.75452430518482	0.831845913133559	-0.0204805015727609	2.52439983030637	1.63498766995967	0.512941441105329	3
5	4	3.21655162181703	1.28432858855809	2.91137493975486	1	-4.3	-2.55299891164138	-1.94521254361991	0.27502286926339	-2.05241416649007	-1.09249133217646	-4.97606160685932	-4.27095557928099	-4.11139581949135	2.08895862669041	0	0	0	0	0	0	2.90011766218678	1.75452430518482	0.831845913133559	-0.0204805015727609	2.52439983030637	1.63498766995967	0.512941441105329	3
6	4	3.10479708246151	1.58719995187167	2.91137493975486	1	-4.3	-2.51305237429589	-1.93463818833943	0.27502286926339	-2.05241416649007	-1.09249133217646	-4.97606160685932	-4.27095557928099	-4.11139581949135	2.08895862669041	0	0	0	0	0	0	2.90011766218678	1.75452430518482	0.831845913133559	-0.0204805015727609	2.52439983030637	1.63498766995967	0.512941441105329	3
7	4	3.00341202580561	1.86598688448927	2.91137493975486	1	-4.3	-2.53020820347918	-1.78980504254834	0.27502286926339	-2.05241416649007	-1.09249133217646	-4.97606160685932	-4.27095557928099	-4.11139581949135	2.08895862669041	0	0	0	0	0	0	2.90011766218678	1.75452430518482	0.831845913133559	-0.0204805015727609	2.52439983030637	1.63498766995967	0.512941441105329	3
8	4	3.15361624043716	1.67662356944403	2.91137493975486	1	-4.3	-2.496371595567	-1.98737640908748	0.27502286926339	-2.05241416649007	-1.09249133217646	-4.97606160685932	-4.27095557928099	-4.11139581949135	2.08895862669041	0	0	0	0	0	0	2.90011766218678	1.75452430518482	0.831845913133559	-0.0204805015727609	2.52439983030637	1.63498766995967	0.512941441105329	3
9	4	3.3213585492278	1.68360506305612	2.91137493975486	1	-4.3	-2.50840156215882	-2.16639074107999	0.27502286926339	-2.05241416649007	-1.09249133217646	-4.97606160685932	-4.27095557928099	-4.11139581949135	2.08895862669041	0	0	0	0	0	0	2.90011766218678	1.75452430518482	0.831845913133559	-0.0204805015727609	2.52439983030637	1.63498766995967	0.512941441105329	3
10	4	3.03574195254701	1.89475350464615	2.91137493975486	1	-4.3	-2.52813262474758	-1.75533180508843	0.27502286926339	-2.05241416649007	-1.09249133217646	-4.97606160685932	-4.27095557928099	-4.11139581949135	2.08895862669041	0	0	0	0	0	0	2.90011766218678	1.75452430518482	0.831845913133559	-0.0204805015727609	2.52439983030637	1.63498766995967	0.512941441105329	3
1	5	3.11547723237248	2.40052021596805	2.91137493975486	1	-4.3	-2.48260607813848	-0.777650367820838	0.27502286926339	-2.05241416649007	-1.09249133217646	-4.97606160685932	-4.27095557928099	-4.11139581949135	2.08895862669041	0	0	0	0	0	0	2.90011766218678	1.75452430518482	0.831845913133559	-0.0204805015727609	2.52439983030637	1.63498766995967	0.512941441105329	3
2	5	3.1823044281062	2.41949410463491	2.91137493975486	1	-4.3	-2.51761746511176	-0.857625225608332	0.27502286926339	-2.05241416649007	-1.09249133217646	-4.97606160685932	-4.27095557928099	-4.11139581949135	2.08895862669041	0	0	0	0	0	0	2.90011766218678	1.75452430518482	0.831845913133559	-0.0204805015727609	2.52439983030637	1.63498766995967	0.512941441105329	3
3	5	3.16046833762427	2.43756050614878	2.91137493975486	1	-4.3	-2.52643887768849	-0.832367333606699	0.27502286926339	-2.05241416649007	-1.09249133217646	-4.97606160685932	-4.27095557928099	-4.11139581949135	2.08895862669041	0	0	0	0	0	0	2.90011766218678	1.75452430518482	0.831845913133559	-0.0204805015727609	2.52439983030637	1.63498766995967	0.512941441105329	3
4	5	2.95002687014114	2.8626161989244	2.91137493975486	1	-4.3	-2.49714072553694	-0.891991195985787	0.27502286926339	-2.05241416649007	-1.09249133217646	-4.97606160685932	-4.27095557928099	-4.11139581949135	2.08895862669041	0	0	0	0	0	0	2.90011766218678	1.75452430518482	0.831845913133559	-0.0204805015727609	2.52439983030637	1.63498766995967	0.512941441105329	3
5	5	3.14146319601351	2.37180698008378	2.91137493975486	1	-4.3	-2.48462321449052	-0.806728737079229	0.27502286926339	-2.05241416649007	-1.09249133217646	-4.97606160685932	-4.27095557928099	-4.11139581949135	2.08895862669041	0	0	0	0	0	0	2.90011766218678	1.75452430518482	0.831845913133559	-0.0204805015727609	2.52439983030637	1.63498766995967	0.512941441105329	3
6	5	3.2061246399208	2.52511091013676	2.91137493975486	1	-4.3	-2.47534108790359	-0.635426345760237	0.27502286926339	-2.05241416649007	-1.09249133217646	-4.97606160685932	-4.27095557928099	-4.11139581949135	2.08895862669041	0	0	0	0	0	0	2.90011766218678	1.75452430518482	0.831845913133559	-0.0204805015727609	2.52439983030637	1.63498766995967	0.512941441105329	3
7	5	3.2912869181861	2.51098070594864	2.91137493975486	1	-4.3	-2.50683564207106	-0.907951787718713	0.27502286926339	-2.05241416649007	-1.09249133217646	-4.97606160685932	-4.27095557928099	-4.11139581949135	2.08895862669041	0	0	0	0	0	0	2.90011766218678	1.75452430518482	0.831845913133559	-0.0204805015727609	2.52439983030637	1.63498766995967	0.512941441105329	3
8	5	3.22561941994689	2.27568616050647	2.91137493975486	1	-4.3	-2.4936952763701	-0.735480326588765	0.27502286926339	-2.05241416649007	-1.09249133217646	-4.97606160685932	-4.27095557928099	-4.11139581949135	2.08895862669041	0	0	0	0	0	0	2.90011766218678	1.75452430518482	0.831845913133559	-0.0204805015727609	2.52439983030637	1.63498766995967	0.512941441105329	3
9	5	3.5015128057327	2.29641545172696	2.91137493975486	1	-4.3	-2.50407987777667	-1.04557896791172	0.27502286926339	-2.05241416649007	-1.09249133217646	-4.97606160685932	-4.27095557928099	-4.11139581949135	2.08895862669041	0	0	0	0	0	0	2.90011766218678	1.75452430518482	0.831845913133559	-0.0204805015727609	2.52439983030637	1.63498766995967	0.512941441105329	3
10	5	3.06017151957581	2.59806055400358	2.91137493975486	1	-4.3	-2.5090718060309	-0.894097575059577	0.27502286926339	-2.05241416649007	-1.09249133217646	-4.97606160685932	-4.27095557928099	-4.11139581949135	2.08895862669041	0	0	0	0	0	0	2.90011766218678	1.75452430518482	0.831845913133559	-0.0204805015727609	2.52439983030637	1.63498766995967	0.512941441105329	3
1	6	2.61147465871876	2.14502498054694	2.91137493975486	1	-4.3	-2.48352822273929	-0.436304113858381	0.27502286926339	-2.05241416649007	-1.09249133217646	-4.97606160685932	-4.27095557928099	-4.11139581949135	2.08895862669041	0	0	0	0	0	0	2.90011766218678	1.75452430518482	0.831845913133559	-0.0204805015727609	2.52439983030637	1.63498766995967	0.512941441105329	3
2	6	2.79455413219522	2.11726706384683	2.91137493975486	1	-4.3	-2.48545287834675	-0.772614009356205	0.27502286926339	-2.05241416649007	-1.09249133217646	-4.97606160685932	-4.27095557928099	-4.11139581949135	2.08895862669041	0	0	0	0	0	0	2.90011766218678	1.75452430518482	0.831845913133559	-0.0204805015727609	2.52439983030637	1.63498766995967	0.512941441105329	3
3	6	2.64842369854692	2.36165171936815	2.91137493975486	1	-4.3	-2.47603274282813	-0.621609420005175	0.27502286926339	-2.05241416649007	-1.09249133217646	-4.97606160685932	-4.27095557928099	-4.11139581949135	2.08895862669041	0	0	0	0	0	0	2.90011766218678	1.75452430518482	0.831845913133559	-0.0204805015727609	2.52439983030637	1.63498766995967	0.512941441105329	3
4	6	2.62582136007682	2.23137148208902	2.91137493975486	1	-4.3	-2.48536658491859	-0.363624855012398	0.27502286926339	-2.05241416649007	-1.09249133217646	-4.97606160685932	-4.27095557928099	-4.11139581949135	2.08895862669041	0	0	0	0	0	0	2.90011766218678	1.75452430518482	0.831845913133559	-0.0204805015727609	2.52439983030637	1.63498766995967	0.512941441105329	3
5	6	2.6192230396227	2.23037908272066	2.91137493975486	1	-4.3	-2.52391982680703	-0.555445115948228	0.27502286926339	-2.05241416649007	-1.09249133217646	-4.97606160685932	-4.27095557928099	-4.11139581949135	2.08895862669041	0	0	0	0	0	0	2.90011766218678	1.75452430518482	0.831845913133559	-0.0204805015727609	2.52439983030637	1.63498766995967	0.512941441105329	3
6	6	2.74714426623544	2.02955881208091	2.91137493975486	1	-4.3	-2.49915888611678	-0.377209964161597	0.27502286926339	-2.05241416649007	-1.09249133217646	-4.97606160685932	-4.27095557928099	-4.11139581949135	2.08895862669041	0	0	0	0	0	0	2.90011766218678	1.75452430518482	0.831845913133559	-0.0204805015727609	2.52439983030637	1.63498766995967	0.512941441105329	3
7	6	2.62556749361765	2.14134754957518	2.91137493975486	1	-4.3	-2.52205618229818	-0.424336988945795	0.27502286926339	-2.05241416649007	-1.09249133217646	-4.97606160685932	-4.27095557928099	-4.11139581949135	2.08895862669041	0	0	0	0	0	0	2.90011766218678	1.75452430518482	0.831845913133559	-0.0204805015727609	2.52439983030637	1.63498766995967	0.512941441105329	3
8	6	2.57353614571519	2.36561434865901	2.91137493975486	1	-4.3	-2.48817921787472	-0.346413492104406	0.27502286926339	-2.05241416649007	-1.09249133217646	-4.97606160685932	-4.27095557928099	-4.11139581949135	2.08895862669041	0	0	0	0	0	0	2.90011766218678	1.75452430518482	0.831845913133559	-0.0204805015727609	2.52439983030637	1.63498766995967	0.512941441105329	3
9	6	2.83251633954634	1.93376449293693	2.91137493975486	1	-4.3	-2.48829335415751	-0.526560893255764	0.27502286926339	-2.05241416649007	-1.09249133217646	-4.97606160685932	-4.27095557928099	-4.11139581949135	2.08895862669041	0	0	0	0	0	0	2.90011766218678	1.75452430518482	0.831845913133559	-0.0204805015727609	2.52439983030637	1.63498766995967	0.512941441105329	3
10	6	2.42262940866321	2.39612030519686	2.91137493975486	1	-4.3	-2.48795183668212	-0.343425343891329	0.27502286926339	-2.05241416649007	-1.09249133217646	-4.97606160685932	-4.27095557928099	-4.11139581949135	2.08895862669041	0	0	0	0	0	0	2.90011766218678	1.75452430518482	0.831845913133559	-0.0204805015727609	2.52439983030637	1.63498766995967	0.512941441105329	3
1	7	3.39304632571811	1.76786904894255	2.91137493975486	1	-4.3	-2.50263380796351	-0.557415947184073	0.27502286926339	-2.05241416649007	-1.09249133217646	-4.97606160685932	-4.27095557928099	-4.11139581949135	2.08895862669041	0	0	0	0	0	0	2.90011766218678	1.75452430518482	0.831845913133559	-0.0204805015727609	2.52439983030637	1.63498766995967	0.512941441105329	3
2	7	3.41795994679133	2.03705408126086	2.91137493975486	1	-4.3	-2.50300066702414	-0.634357378154937	0.27502286926339	-2.05241416649007	-1.09249133217646	-4.97606160685932	-4.27095557928099	-4.11139581949135	2.08895862669041	0	0	0	0	0	0	2.90011766218678	1.75452430518482	0.831845913133559	-0.0204805015727609	2.52439983030637	1.63498766995967	0.512941441105329	3
3	7	3.47593653222716	2.07944896202249	2.91137493975486	1	-4.3	-2.49280011744825	-0.773641637665147	0.27502286926339	-2.05241416649007	-1.09249133217646	-4.97606160685932	-4.27095557928099	-4.11139581949135	2.08895862669041	0	0	0	0	0	0	2.90011766218678	1.75452430518482	0.831845913133559	-0.0204805015727609	2.52439983030637	1.63498766995967	0.512941441105329	3
4	7	3.37739417519373	1.75172559410847	2.91137493975486	1	-4.3	-2.48901194143917	-0.427017209318538	0.27502286926339	-2.05241416649007	-1.09249133217646	-4.97606160685932	-4.27095557928099	-4.11139581949135	2.08895862669041	0	0	0	0	0	0	2.90011766218678	1.75452430518482	0.831845913133559	-0.0204805015727609	2.52439983030637	1.63498766995967	0.512941441105329	3
5	7	3.43799107373014	2.14453578716233	2.91137493975486	1	-4.3	-2.47799871819825	-0.755592536508921	0.27502286926339	-2.05241416649007	-1.09249133217646	-4.97606160685932	-4.27095557928099	-4.11139581949135	2.08895862669041	0	0	0	0	0	0	2.90011766218678	1.75452430518482	0.831845913133559	-0.0204805015727609	2.52439983030637	1.63498766995967	0.512941441105329	3
6	7	3.35311823158464	2.08530736287672	2.91137493975486	1	-4.3	-2.49738699059505	-0.50810065417346	0.27502286926339	-2.05241416649007	-1.09249133217646	-4.97606160685932	-4.27095557928099	-4.11139581949135	2.08895862669041	0	0	0	0	0	0	2.90011766218678	1.75452430518482	0.831845913133559	-0.0204805015727609	2.52439983030637	1.63498766995967	0.512941441105329	3
7	7	3.48097968510105	2.08949477710468	2.91137493975486	1	-4.3	-2.49437927062401	-0.847581046427925	0.27502286926339	-2.05241416649007	-1.09249133217646	-4.97606160685932	-4.27095557928099	-4.11139581949135	2.08895862669041	0	0	0	0	0	0	2.90011766218678	1.75452430518482	0.831845913133559	-0.0204805015727609	2.52439983030637	1.63498766995967	0.512941441105329	3
8	7	3.64685165074775	1.68950452119347	2.91137493975486	1	-4.3	-2.48749667299662	-0.374453809992063	0.27502286926339	-2.05241416649007	-1.09249133217646	-4.97606160685932	-4.27095557928099	-4.11139581949135	2.08895862669041	0	0	0	0	0	0	2.90011766218678	1.75452430518482	0.831845913133559	-0.0204805015727609	2.52439983030637	1.63498766995967	0.512941441105329	3
9	7	3.07411449235475	2.42841617892565	2.91137493975486	1	-4.3	-2.49166738948374	-0.535488511197797	0.27502286926339	-2.05241416649007	-1.09249133217646	-4.97606160685932	-4.27095557928099	-4.11139581949135	2.08895862669041	0	0	0	0	0	0	2.90011766218678	1.75452430518482	0.831845913133559	-0.0204805015727609	2.52439983030637	1.63498766995967	0.512941441105329	3
10	7	3.70132485416397	1.83165167080477	2.91137493975486	1	-4.3	-2.52863471887018	-0.873225058968936	0.27502286926339	-2.05241416649007	-1.09249133217646	-4.97606160685932	-4.27095557928099	-4.11139581949135	2.08895862669041	0	0	0	0	0	0	2.90011766218678	1.75452430518482	0.831845913133559	-0.0204805015727609	2.52439983030637	1.63498766995967	0.512941441105329	3
1	8	2.97898692807035	1.43490584049725	2.91137493975486	1	-4.3	-2.47115043495772	-1.37767899177464	0.27502286926339	-2.05241416649007	-1.09249133217646	-4.97606160685932	-4.27095557928099	-4.11139581949135	2.08895862669041	0	0	0	0	0	0	2.90011766218678	1.75452430518482	0.831845913133559	-0.0204805015727609	2.52439983030637	1.63498766995967	0.512941441105329	3
2	8	3.30178936436782	1.28497263538827	2.91137493975486	1	-4.3	-2.51660122522023	-1.76222946365775	0.27502286926339	-2.05241416649007	-1.09249133217646	-4.97606160685932	-4.27095557928099	-4.11139581949135	2.08895862669041	0	0	0	0	0	0	2.90011766218678	1.75452430518482	0.831845913133559	-0.0204805015727609	2.52439983030637	1.63498766995967	0.512941441105329	3
3	8	3.02880819223765	1.4964209965525	2.91137493975486	1	-4.3	-2.53067281847696	-1.55575885345134	0.27502286926339	-2.05241416649007	-1.09249133217646	-4.97606160685932	-4.27095557928099	-4.11139581949135	2.08895862669041	0	0	0	0	0	0	2.90011766218678	1.75452430518482	0.831845913133559	-0.0204805015727609	2.52439983030637	1.63498766995967	0.512941441105329	3
4	8	3.01554979533543	1.65702755296681	2.91137493975486	1	-4.3	-2.50469171848089	-1.66871199629764	0.27502286926339	-2.05241416649007	-1.09249133217646	-4.97606160685932	-4.27095557928099	-4.11139581949135	2.08895862669041	0	0	0	0	0	0	2.90011766218678	1.75452430518482	0.831845913133559	-0.0204805015727609	2.52439983030637	1.63498766995967	0.512941441105329	3
5	8	3.01250928202857	1.59752193616438	2.91137493975486	1	-4.3	-2.48307603253366	-1.37447493583944	0.27502286926339	-2.05241416649007	-1.09249133217646	-4.97606160685932	-4.27095557928099	-4.11139581949135	2.08895862669041	0	0	0	0	0	0	2.90011766218678	1.75452430518482	0.831845913133559	-0.0204805015727609	2.52439983030637	1.63498766995967	0.512941441105329	3
6	8	3.35227381887881	1.2843649046904	2.91137493975486	1	-4.3	-2.48545824719658	-1.5919116673825	0.27502286926339	-2.05241416649007	-1.09249133217646	-4.97606160685932	-4.27095557928099	-4.11139581949135	2.08895862669041	0	0	0	0	0	0	2.90011766218678	1.75452430518482	0.831845913133559	-0.0204805015727609	2.52439983030637	1.63498766995967	0.512941441105329	3
7	8	3.01886763880303	1.32457722532081	2.91137493975486	1	-4.3	-2.53714200170972	-1.38448552871882	0.27502286926339	-2.05241416649007	-1.09249133217646	-4.97606160685932	-4.27095557928099	-4.11139581949135	2.08895862669041	0	0	0	0	0	0	2.90011766218678	1.75452430518482	0.831845913133559	-0.0204805015727609	2.52439983030637	1.63498766995967	0.512941441105329	3
8	8	3.24090357367994	1.30403468072128	2.91137493975486	1	-4.3	-2.49399984104526	-1.55195792933368	0.27502286926339	-2.05241416649007	-1.09249133217646	-4.97606160685932	-4.27095557928099	-4.11139581949135	2.08895862669041	0	0	0	0	0	0	2.90011766218678	1.75452430518482	0.831845913133559	-0.0204805015727609	2.52439983030637	1.63498766995967	0.512941441105329	3
9	8	3.41369765490017	1.05800436554714	2.91137493975486	1	-4.3	-2.52003246336769	-1.89787199622293	0.27502286926339	-2.05241416649007	-1.09249133217646	-4.97606160685932	-4.27095557928099	-4.11139581949135	2.08895862669041	0	0	0	0	0	0	2.90011766218678	1.75452430518482	0.831845913133559	-0.0204805015727609	2.52439983030637	1.63498766995967	0.512941441105329	3
10	8	3.37066257371141	1.49065777035772	2.91137493975486	1	-4.3	-2.52171134861005	-1.83057241641177	0.27502286926339	-2.05241416649007	-1.09249133217646	-4.97606160685932	-4.27095557928099	-4.11139581949135	2.08895862669041	0	0	0	0	0	0	2.90011766218678	1.75452430518482	0.831845913133559	-0.0204805015727609	2.52439983030637	1.63498766995967	0.512941441105329	3
1	9	3.1258664617426	1.86073582444151	2.91137493975486	1	-4.3	-2.49530651278362	-1.54564605720313	0.27502286926339	-2.05241416649007	-1.09249133217646	-4.97606160685932	-4.27095557928099	-4.11139581949135	2.08895862669041	0	0	0	0	0	0	2.90011766218678	1.75452430518482	0.831845913133559	-0.0204805015727609	2.52439983030637	1.63498766995967	0.512941441105329	3
2	9	3.62744694594894	1.5837857375257	2.91137493975486	1	-4.3	-2.5124187295182	-1.86351620586399	0.27502286926339	-2.05241416649007	-1.09249133217646	-4.97606160685932	-4.27095557928099	-4.11139581949135	2.08895862669041	0	0	0	0	0	0	2.90011766218678	1.75452430518482	0.831845913133559	-0.0204805015727609	2.52439983030637	1.63498766995967	0.512941441105329	3
3	9	3.26102639546719	1.73172556107233	2.91137493975486	1	-4.3	-2.45404652640469	-1.50649719277058	0.27502286926339	-2.05241416649007	-1.09249133217646	-4.97606160685932	-4.27095557928099	-4.11139581949135	2.08895862669041	0	0	0	0	0	0	2.90011766218678	1.75452430518482	0.831845913133559	-0.0204805015727609	2.52439983030637	1.63498766995967	0.512941441105329	3
4	9	3.48619659144174	1.33064943618532	2.91137493975486	1	-4.3	-2.50166682919476	-1.7260884203036	0.27502286926339	-2.05241416649007	-1.09249133217646	-4.97606160685932	-4.27095557928099	-4.11139581949135	2.08895862669041	0	0	0	0	0	0	2.90011766218678	1.75452430518482	0.831845913133559	-0.0204805015727609	2.52439983030637	1.63498766995967	0.512941441105329	3
5	9	3.69541034485858	1.17720848142047	2.91137493975486	1	-4.3	-2.4860171616773	-2.06700871906728	0.27502286926339	-2.05241416649007	-1.09249133217646	-4.97606160685932	-4.27095557928099	-4.11139581949135	2.08895862669041	0	0	0	0	0	0	2.90011766218678	1.75452430518482	0.831845913133559	-0.0204805015727609	2.52439983030637	1.63498766995967	0.512941441105329	3
6	9	3.50345863052258	1.49802316342518	2.91137493975486	1	-4.3	-2.49045931302182	-1.84736024779316	0.27502286926339	-2.05241416649007	-1.09249133217646	-4.97606160685932	-4.27095557928099	-4.11139581949135	2.08895862669041	0	0	0	0	0	0	2.90011766218678	1.75452430518482	0.831845913133559	-0.0204805015727609	2.52439983030637	1.63498766995967	0.512941441105329	3
7	9	3.49987473314906	1.54526340918372	2.91137493975486	1	-4.3	-2.48868048108529	-1.95224883664485	0.27502286926339	-2.05241416649007	-1.09249133217646	-4.97606160685932	-4.27095557928099	-4.11139581949135	2.08895862669041	0	0	0	0	0	0	2.90011766218678	1.75452430518482	0.831845913133559	-0.0204805015727609	2.52439983030637	1.63498766995967	0.512941441105329	3
8	9	3.6137172623294	1.85494461101109	2.91137493975486	1	-4.3	-2.46562815042067	-1.7297052013428	0.27502286926339	-2.05241416649007	-1.09249133217646	-4.97606160685932	-4.27095557928099	-4.11139581949135	2.08895862669041	0	0	0	0	0	0	2.90011766218678	1.75452430518482	0.831845913133559	-0.0204805015727609	2.52439983030637	1.63498766995967	0.512941441105329	3
9	9	3.60306096217933	1.09261527385906	2.91137493975486	1	-4.3	-2.49772450018521	-1.81975276878429	0.27502286926339	-2.05241416649007	-1.09249133217646	-4.97606160685932	-4.27095557928099	-4.11139581949135	2.08895862669041	0	0	0	0	0	0	2.90011766218678	1.75452430518482	0.831845913133559	-0.0204805015727609	2.52439983030637	1.63498766995967	0.512941441105329	3
10	9	3.51715345194191	1.44171669888834	2.91137493975486	1	-4.3	-2.46155390815108	-1.72672951914505	0.27502286926339	-2.05241416649007	-1.09249133217646	-4.97606160685932	-4.27095557928099	-4.11139581949135	2.08895862669041	0	0	0	0	0	0	2.90011766218678	1.75452430518482	0.831845913133559	-0.0204805015727609	2.52439983030637	1.63498766995967	0.512941441105329	3
1	10	3.37884319049028	2.571100569382	2.91137493975486	1	-4.3	-2.47532371582323	-1.11270556135438	0.27502286926339	-2.05241416649007	-1.09249133217646	-4.97606160685932	-4.27095557928099	-4.11139581949135	2.08895862669041	0	0	0	0	0	0	2.90011766218678	1.75452430518482	0.831845913133559	-0.0204805015727609	2.52439983030637	1.63498766995967	0.512941441105329	3
2	10	3.72508492582553	2.50200729510957	2.91137493975486	1	-4.3	-2.47249153014772	-1.4662048572045	0.27502286926339	-2.05241416649007	-1.09249133217646	-4.97606160685932	-4.27095557928099	-4.11139581949135	2.08895862669041	0	0	0	0	0	0	2.90011766218678	1.75452430518482	0.831845913133559	-0.0204805015727609	2.52439983030637	1.63498766995967	0.512941441105329	3
3	10	3.5567917286359	2.40342454606222	2.91137493975486	1	-4.3	-2.5346011937422	-0.955803780569411	0.27502286926339	-2.05241416649007	-1.09249133217646	-4.97606160685932	-4.27095557928099	-4.11139581949135	2.08895862669041	0	0	0	0	0	0	2.90011766218678	1.75452430518482	0.831845913133559	-0.0204805015727609	2.52439983030637	1.63498766995967	0.512941441105329	3
4	10	3.56580517271375	2.40917319196851	2.91137493975486	1	-4.3	-2.50786673701486	-1.35180456741712	0.27502286926339	-2.05241416649007	-1.09249133217646	-4.97606160685932	-4.27095557928099	-4.11139581949135	2.08895862669041	0	0	0	0	0	0	2.90011766218678	1.75452430518482	0.831845913133559	-0.0204805015727609	2.52439983030637	1.63498766995967	0.512941441105329	3
5	10	3.25238564518612	2.59883140669567	2.91137493975486	1	-4.3	-2.49413943354229	-0.982292705752369	0.27502286926339	-2.05241416649007	-1.09249133217646	-4.97606160685932	-4.27095557928099	-4.11139581949135	2.08895862669041	0	0	0	0	0	0	2.90011766218678	1.75452430518482	0.831845913133559	-0.0204805015727609	2.52439983030637	1.63498766995967	0.512941441105329	3
6	10	4.1638083046716	1.96596755861287	2.91137493975486	1	-4.3	-2.48814160139895	-1.26839080934957	0.27502286926339	-2.05241416649007	-1.09249133217646	-4.97606160685932	-4.27095557928099	-4.11139581949135	2.08895862669041	0	0	0	0	0	0	2.90011766218678	1.75452430518482	0.831845913133559	-0.0204805015727609	2.52439983030637	1.63498766995967	0.512941441105329	3
7	10	3.67611035497044	2.7262103565867	2.91137493975486	1	-4.3	-2.48296344918481	-1.27338140587348	0.27502286926339	-2.05241416649007	-1.09249133217646	-4.97606160685932	-4.27095557928099	-4.11139581949135	2.08895862669041	0	0	0	0	0	0	2.90011766218678	1.75452430518482	0.831845913133559	-0.0204805015727609	2.52439983030637	1.63498766995967	0.512941441105329	3
8	10	3.45073669064775	2.56141407706783	2.91137493975486	1	-4.3	-2.52060610081947	-1.16659101972394	0.27502286926339	-2.05241416649007	-1.09249133217646	-4.97606160685932	-4.27095557928099	-4.11139581949135	2.08895862669041	0	0	0	0	0	0	2.90011766218678	1.75452430518482	0.831845913133559	-0.0204805015727609	2.52439983030637	1.63498766995967	0.512941441105329	3
9	10	3.92769740742309	2.17525520784559	2.91137493975486	1	-4.3	-2.54852614363816	-1.59962831016896	0.27502286926339	-2.05241416649007	-1.09249133217646	-4.97606160685932	-4.27095557928099	-4.11139581949135	2.08895862669041	0	0	0	0	0	0	2.90011766218678	1.75452430518482	0.831845913133559	-0.0204805015727609	2.52439983030637	1.63498766995967	0.512941441105329	3
10	10	3.72551774322103	2.32661839391578	2.91137493975486	1	-4.3	-2.50083882795012	-1.45296080624612	0.27502286926339	-2.05241416649007	-1.09249133217646	-4.97606160685932	-4.27095557928099	-4.11139581949135	2.08895862669041	0	0	0	0	0	0	2.90011766218678	1.75452430518482	0.831845913133559	-0.0204805015727609	2.52439983030637	1.63498766995967	0.512941441105329	3
1	11	2.41698991959488	1.77243601090422	2.91137493975486	1	-4.3	-2.48870079620736	-1.5155959095095	0.27502286926339	-2.05241416649007	-1.09249133217646	-4.97606160685932	-4.27095557928099	-4.11139581949135	2.08895862669041	0	0	0	0	0	0	2.90011766218678	1.75452430518482	0.831845913133559	-0.0204805015727609	2.52439983030637	1.63498766995967	0.512941441105329	3
2	11	2.61365394747566	1.7487725162151	2.91137493975486	1	-4.3	-2.47501301818106	-1.7194190296622	0.27502286926339	-2.05241416649007	-1.09249133217646	-4.97606160685932	-4.27095557928099	-4.11139581949135	2.08895862669041	0	0	0	0	0	0	2.90011766218678	1.75452430518482	0.831845913133559	-0.0204805015727609	2.52439983030637	1.63498766995967	0.512941441105329	3
3	11	2.60268385135917	1.6238416608613	2.91137493975486	1	-4.3	-2.49178374762804	-1.32959552069438	0.27502286926339	-2.05241416649007	-1.09249133217646	-4.97606160685932	-4.27095557928099	-4.11139581949135	2.08895862669041	0	0	0	0	0	0	2.90011766218678	1.75452430518482	0.831845913133559	-0.0204805015727609	2.52439983030637	1.63498766995967	0.512941441105329	3
4	11	2.34128564738776	2.09521482562797	2.91137493975486	1	-4.3	-2.50087833973545	-1.51216114813094	0.27502286926339	-2.05241416649007	-1.09249133217646	-4.97606160685932	-4.27095557928099	-4.11139581949135	2.08895862669041	0	0	0	0	0	0	2.90011766218678	1.75452430518482	0.831845913133559	-0.0204805015727609	2.52439983030637	1.63498766995967	0.512941441105329	3
5	11	2.3782625002983	2.04907258265223	2.91137493975486	1	-4.3	-2.49706383800357	-1.52023530699479	0.27502286926339	-2.05241416649007	-1.09249133217646	-4.97606160685932	-4.27095557928099	-4.11139581949135	2.08895862669041	0	0	0	0	0	0	2.90011766218678	1.75452430518482	0.831845913133559	-0.0204805015727609	2.52439983030637	1.63498766995967	0.512941441105329	3
6	11	2.18852552696555	1.81004606072068	2.91137493975486	1	-4.3	-2.50110404833553	-1.15316852523797	0.27502286926339	-2.05241416649007	-1.09249133217646	-4.97606160685932	-4.27095557928099	-4.11139581949135	2.08895862669041	0	0	0	0	0	0	2.90011766218678	1.75452430518482	0.831845913133559	-0.0204805015727609	2.52439983030637	1.63498766995967	0.512941441105329	3
7	11	2.00832026512677	2.11288178500279	2.91137493975486	1	-4.3	-2.51029144827694	-1.22978787259082	0.27502286926339	-2.05241416649007	-1.09249133217646	-4.97606160685932	-4.27095557928099	-4.11139581949135	2.08895862669041	0	0	0	0	0	0	2.90011766218678	1.75452430518482	0.831845913133559	-0.0204805015727609	2.52439983030637	1.63498766995967	0.512941441105329	3
8	11	2.10617349743758	1.96053606492225	2.91137493975486	1	-4.3	-2.51597575256975	-1.21511882740558	0.27502286926339	-2.05241416649007	-1.09249133217646	-4.97606160685932	-4.27095557928099	-4.11139581949135	2.08895862669041	0	0	0	0	0	0	2.90011766218678	1.75452430518482	0.831845913133559	-0.0204805015727609	2.52439983030637	1.63498766995967	0.512941441105329	3
9	11	2.23700059068252	1.94967849185025	2.91137493975486	1	-4.3	-2.49471733493705	-1.24092519580405	0.27502286926339	-2.05241416649007	-1.09249133217646	-4.97606160685932	-4.27095557928099	-4.11139581949135	2.08895862669041	0	0	0	0	0	0	2.90011766218678	1.75452430518482	0.831845913133559	-0.0204805015727609	2.52439983030637	1.63498766995967	0.512941441105329	3
10	11	2.20065417516078	1.75502702786394	2.91137493975486	1	-4.3	-2.50399255673451	-1.15222572855303	0.27502286926339	-2.05241416649007	-1.09249133217646	-4.97606160685932	-4.27095557928099	-4.11139581949135	2.08895862669041	0	0	0	0	0	0	2.90011766218678	1.75452430518482	0.831845913133559	-0.0204805015727609	2.52439983030637	1.63498766995967	0.512941441105329	3
1	12	3.1986420610533	1.72056202540909	2.91137493975486	1	-4.3	-2.50757910200905	-1.63730938357319	0.27502286926339	-2.05241416649007	-1.09249133217646	-4.97606160685932	-4.27095557928099	-4.11139581949135	2.08895862669041	0	0	0	0	0	0	2.90011766218678	1.75452430518482	0.831845913133559	-0.0204805015727609	2.52439983030637	1.63498766995967	0.512941441105329	3
2	12	3.19981018259423	2.08737127930733	2.91137493975486	1	-4.3	-2.52281790965906	-2.0162247679848	0.27502286926339	-2.05241416649007	-1.09249133217646	-4.97606160685932	-4.27095557928099	-4.11139581949135	2.08895862669041	0	0	0	0	0	0	2.90011766218678	1.75452430518482	0.831845913133559	-0.0204805015727609	2.52439983030637	1.63498766995967	0.512941441105329	3
3	12	3.49534694067706	1.42749939516601	2.91137493975486	1	-4.3	-2.53716499399756	-1.74496679950525	0.27502286926339	-2.05241416649007	-1.09249133217646	-4.97606160685932	-4.27095557928099	-4.11139581949135	2.08895862669041	0	0	0	0	0	0	2.90011766218678	1.75452430518482	0.831845913133559	-0.0204805015727609	2.52439983030637	1.63498766995967	0.512941441105329	3
4	12	2.95911812483684	1.97284946466759	2.91137493975486	1	-4.3	-2.49804220103347	-1.68595010489513	0.27502286926339	-2.05241416649007	-1.09249133217646	-4.97606160685932	-4.27095557928099	-4.11139581949135	2.08895862669041	0	0	0	0	0	0	2.90011766218678	1.75452430518482	0.831845913133559	-0.0204805015727609	2.52439983030637	1.63498766995967	0.512941441105329	3
5	12	3.38451599673207	1.66405974115902	2.91137493975486	1	-4.3	-2.50140452765052	-2.0029125297565	0.27502286926339	-2.05241416649007	-1.09249133217646	-4.97606160685932	-4.27095557928099	-4.11139581949135	2.08895862669041	0	0	0	0	0	0	2.90011766218678	1.75452430518482	0.831845913133559	-0.0204805015727609	2.52439983030637	1.63498766995967	0.512941441105329	3
6	12	3.22690791931595	2.37865642109036	2.91137493975486	1	-4.3	-2.50192516430589	-2.3960797367282	0.27502286926339	-2.05241416649007	-1.09249133217646	-4.97606160685932	-4.27095557928099	-4.11139581949135	2.08895862669041	0	0	0	0	0	0	2.90011766218678	1.75452430518482	0.831845913133559	-0.0204805015727609	2.52439983030637	1.63498766995967	0.512941441105329	3
7	12	3.4134269532694	1.78539364681716	2.91137493975486	1	-4.3	-2.51632300403438	-2.02927231743275	0.27502286926339	-2.05241416649007	-1.09249133217646	-4.97606160685932	-4.27095557928099	-4.11139581949135	2.08895862669041	0	0	0	0	0	0	2.90011766218678	1.75452430518482	0.831845913133559	-0.0204805015727609	2.52439983030637	1.63498766995967	0.512941441105329	3
8	12	3.31628253585161	1.60185348689026	2.91137493975486	1	-4.3	-2.50678381536619	-2.00278634429756	0.27502286926339	-2.05241416649007	-1.09249133217646	-4.97606160685932	-4.27095557928099	-4.11139581949135	2.08895862669041	0	0	0	0	0	0	2.90011766218678	1.75452430518482	0.831845913133559	-0.0204805015727609	2.52439983030637	1.63498766995967	0.512941441105329	3
9	12	3.36722638077848	2.24298803496834	2.91137493975486	1	-4.3	-2.49043361814795	-2.28282940464312	0.27502286926339	-2.05241416649007	-1.09249133217646	-4.97606160685932	-4.27095557928099	-4.11139581949135	2.08895862669041	0	0	0	0	0	0	2.90011766218678	1.75452430518482	0.831845913133559	-0.0204805015727609	2.52439983030637	1.63498766995967	0.512941441105329	3
10	12	2.91792873240058	1.97479554498265	2.91137493975486	1	-4.3	-2.4964500830675	-1.50793335669738	0.27502286926339	-2.05241416649007	-1.09249133217646	-4.97606160685932	-4.27095557928099	-4.11139581949135	2.08895862669041	0	0	0	0	0	0	2.90011766218678	1.75452430518482	0.831845913133559	-0.0204805015727609	2.52439983030637	1.63498766995967	0.512941441105329	3
1	13	3.32136267010655	1.94617281583839	2.91137493975486	1	-4.3	-2.51458237218114	-1.18099002837004	0.27502286926339	-2.05241416649007	-1.09249133217646	-4.97606160685932	-4.27095557928099	-4.11139581949135	2.08895862669041	0	0	0	0	0	0	2.90011766218678	1.75452430518482	0.831845913133559	-0.0204805015727609	2.52439983030637	1.63498766995967	0.512941441105329	2
2	13	3.38400833431111	1.79779059589633	2.91137493975486	1	-4.3	-2.52072926002212	-1.53050332996677	0.27502286926339	-2.05241416649007	-1.09249133217646	-4.97606160685932	-4.27095557928099	-4.11139581949135	2.08895862669041	0	0	0	0	0	0	2.90011766218678	1.75452430518482	0.831845913133559	-0.0204805015727609	2.52439983030637	1.63498766995967	0.512941441105329	2
3	13	3.60427579368824	1.59358066496717	2.91137493975486	1	-4.3	-2.52387724170093	-1.71465067911844	0.27502286926339	-2.05241416649007	-1.09249133217646	-4.97606160685932	-4.27095557928099	-4.11139581949135	2.08895862669041	0	0	0	0	0	0	2.90011766218678	1.75452430518482	0.831845913133559	-0.0204805015727609	2.52439983030637	1.63498766995967	0.512941441105329	2
4	13	2.89345363918589	2.07145582287657	2.91137493975486	1	-4.3	-2.52223596252048	-0.903110486912682	0.27502286926339	-2.05241416649007	-1.09249133217646	-4.97606160685932	-4.27095557928099	-4.11139581949135	2.08895862669041	0	0	0	0	0	0	2.90011766218678	1.75452430518482	0.831845913133559	-0.0204805015727609	2.52439983030637	1.63498766995967	0.512941441105329	2
5	13	3.6058698110158	1.61435728476466	2.91137493975486	1	-4.3	-2.5304919283888	-1.76461831283112	0.27502286926339	-2.05241416649007	-1.09249133217646	-4.97606160685932	-4.27095557928099	-4.11139581949135	2.08895862669041	0	0	0	0	0	0	2.90011766218678	1.75452430518482	0.831845913133559	-0.0204805015727609	2.52439983030637	1.63498766995967	0.512941441105329	2
6	13	3.21847279282633	1.72324856303744	2.91137493975486	1	-4.3	-2.50184934405315	-1.41556044864866	0.27502286926339	-2.05241416649007	-1.09249133217646	-4.97606160685932	-4.27095557928099	-4.11139581949135	2.08895862669041	0	0	0	0	0	0	2.90011766218678	1.75452430518482	0.831845913133559	-0.0204805015727609	2.52439983030637	1.63498766995967	0.512941441105329	2
7	13	3.55040927793871	1.65597008486631	2.91137493975486	1	-4.3	-2.54034618074174	-1.8585594569675	0.27502286926339	-2.05241416649007	-1.09249133217646	-4.97606160685932	-4.27095557928099	-4.11139581949135	2.08895862669041	0	0	0	0	0	0	2.90011766218678	1.75452430518482	0.831845913133559	-0.0204805015727609	2.52439983030637	1.63498766995967	0.512941441105329	2
8	13	3.45513967419129	1.89846725594418	2.91137493975486	1	-4.3	-2.48546464251952	-1.38857665494123	0.27502286926339	-2.05241416649007	-1.09249133217646	-4.97606160685932	-4.27095557928099	-4.11139581949135	2.08895862669041	0	0	0	0	0	0	2.90011766218678	1.75452430518482	0.831845913133559	-0.0204805015727609	2.52439983030637	1.63498766995967	0.512941441105329	2
9	13	3.73529482144127	1.53206609525612	2.91137493975486	1	-4.3	-2.49252526418922	-1.25141180000217	0.27502286926339	-2.05241416649007	-1.09249133217646	-4.97606160685932	-4.27095557928099	-4.11139581949135	2.08895862669041	0	0	0	0	0	0	2.90011766218678	1.75452430518482	0.831845913133559	-0.0204805015727609	2.52439983030637	1.63498766995967	0.512941441105329	2
10	13	3.63687588473241	1.99352701031856	2.91137493975486	1	-4.3	-2.52221127424282	-1.98709351873682	0.27502286926339	-2.05241416649007	-1.09249133217646	-4.97606160685932	-4.27095557928099	-4.11139581949135	2.08895862669041	0	0	0	0	0	0	2.90011766218678	1.75452430518482	0.831845913133559	-0.0204805015727609	2.52439983030637	1.63498766995967	0.512941441105329	2
1	14	2.56701302241274	2.30784240310772	2.91137493975486	1	-4.3	-2.49461244218599	-1.56899507724793	0.27502286926339	-2.05241416649007	-1.09249133217646	-4.97606160685932	-4.27095557928099	-4.11139581949135	2.08895862669041	0	0	0	0	0	0	2.90011766218678	1.75452430518482	0.831845913133559	-0.0204805015727609	2.52439983030637	1.63498766995967	0.512941441105329	2
2	14	3.27332813625132	1.54676914714165	2.91137493975486	1	-4.3	-2.48810283349474	-1.0951622251992	0.27502286926339	-2.05241416649007	-1.09249133217646	-4.97606160685932	-4.27095557928099	-4.11139581949135	2.08895862669041	0	0	0	0	0	0	2.90011766218678	1.75452430518482	0.831845913133559	-0.0204805015727609	2.52439983030637	1.63498766995967	0.512941441105329	2
3	14	3.14440145870749	2.17077394773788	2.91137493975486	1	-4.3	-2.51118156325743	-1.80807011288691	0.27502286926339	-2.05241416649007	-1.09249133217646	-4.97606160685932	-4.27095557928099	-4.11139581949135	2.08895862669041	0	0	0	0	0	0	2.90011766218678	1.75452430518482	0.831845913133559	-0.0204805015727609	2.52439983030637	1.63498766995967	0.512941441105329	2
4	14	3.34294928424176	1.88383800211497	2.91137493975486	1	-4.3	-2.50896025863217	-1.82115759286517	0.27502286926339	-2.05241416649007	-1.09249133217646	-4.97606160685932	-4.27095557928099	-4.11139581949135	2.08895862669041	0	0	0	0	0	0	2.90011766218678	1.75452430518482	0.831845913133559	-0.0204805015727609	2.52439983030637	1.63498766995967	0.512941441105329	2
5	14	2.78222718110675	2.65242991396689	2.91137493975486	1	-4.3	-2.52866301654087	-1.64125034464687	0.27502286926339	-2.05241416649007	-1.09249133217646	-4.97606160685932	-4.27095557928099	-4.11139581949135	2.08895862669041	0	0	0	0	0	0	2.90011766218678	1.75452430518482	0.831845913133559	-0.0204805015727609	2.52439983030637	1.63498766995967	0.512941441105329	2
6	14	3.01803821370107	1.84802555857374	2.91137493975486	1	-4.3	-2.50729339707482	-1.35981117339752	0.27502286926339	-2.05241416649007	-1.09249133217646	-4.97606160685932	-4.27095557928099	-4.11139581949135	2.08895862669041	0	0	0	0	0	0	2.90011766218678	1.75452430518482	0.831845913133559	-0.0204805015727609	2.52439983030637	1.63498766995967	0.512941441105329	2
7	14	1.99344158973383	2.46496078927205	2.91137493975486	1	-4.3	-2.52747597957038	-0.951517513834425	0.27502286926339	-2.05241416649007	-1.09249133217646	-4.97606160685932	-4.27095557928099	-4.11139581949135	2.08895862669041	0	0	0	0	0	0	2.90011766218678	1.75452430518482	0.831845913133559	-0.0204805015727609	2.52439983030637	1.63498766995967	0.512941441105329	2
8	14	3.41016457774921	1.77226546764113	2.91137493975486	1	-4.3	-2.51713393507716	-1.42965497325978	0.27502286926339	-2.05241416649007	-1.09249133217646	-4.97606160685932	-4.27095557928099	-4.11139581949135	2.08895862669041	0	0	0	0	0	0	2.90011766218678	1.75452430518482	0.831845913133559	-0.0204805015727609	2.52439983030637	1.63498766995967	0.512941441105329	2
9	14	2.84210438915277	1.44307289744219	2.91137493975486	1	-4.3	-2.49626119498269	-0.909870317543037	0.27502286926339	-2.05241416649007	-1.09249133217646	-4.97606160685932	-4.27095557928099	-4.11139581949135	2.08895862669041	0	0	0	0	0	0	2.90011766218678	1.75452430518482	0.831845913133559	-0.0204805015727609	2.52439983030637	1.63498766995967	0.512941441105329	2
10	14	2.83904207460888	1.83108234795628	2.91137493975486	1	-4.3	-2.45384177851787	-0.876540436819473	0.27502286926339	-2.05241416649007	-1.09249133217646	-4.97606160685932	-4.27095557928099	-4.11139581949135	2.08895862669041	0	0	0	0	0	0	2.90011766218678	1.75452430518482	0.831845913133559	-0.0204805015727609	2.52439983030637	1.63498766995967	0.512941441105329	2
1	15	2.53948879106237	2.35227397312182	2.91137493975486	1	-4.3	-2.50979381339419	-0.0707537381040254	0.27502286926339	-2.05241416649007	-1.09249133217646	-4.97606160685932	-4.27095557928099	-4.11139581949135	2.08895862669041	0	0	0	0	0	0	2.90011766218678	1.75452430518482	0.831845913133559	-0.0204805015727609	2.52439983030637	1.63498766995967	0.512941441105329	3
2	15	3.02049005057887	2.17061642411065	2.91137493975486	1	-4.3	-2.50434894367699	-0.661307234370479	0.27502286926339	-2.05241416649007	-1.09249133217646	-4.97606160685932	-4.27095557928099	-4.11139581949135	2.08895862669041	0	0	0	0	0	0	2.90011766218678	1.75452430518482	0.831845913133559	-0.0204805015727609	2.52439983030637	1.63498766995967	0.512941441105329	3
3	15	2.9827065330582	2.38153106089153	2.91137493975486	1	-4.3	-2.50110466817363	-0.991492900873667	0.27502286926339	-2.05241416649007	-1.09249133217646	-4.97606160685932	-4.27095557928099	-4.11139581949135	2.08895862669041	0	0	0	0	0	0	2.90011766218678	1.75452430518482	0.831845913133559	-0.0204805015727609	2.52439983030637	1.63498766995967	0.512941441105329	3
4	15	2.54595327498381	2.62031819356759	2.91137493975486	1	-4.3	-2.49521046605519	-0.675134078559953	0.27502286926339	-2.05241416649007	-1.09249133217646	-4.97606160685932	-4.27095557928099	-4.11139581949135	2.08895862669041	0	0	0	0	0	0	2.90011766218678	1.75452430518482	0.831845913133559	-0.0204805015727609	2.52439983030637	1.63498766995967	0.512941441105329	3
5	15	2.81498800711643	2.41207937025779	2.91137493975486	1	-4.3	-2.48308212412724	-0.400600586585741	0.27502286926339	-2.05241416649007	-1.09249133217646	-4.97606160685932	-4.27095557928099	-4.11139581949135	2.08895862669041	0	0	0	0	0	0	2.90011766218678	1.75452430518482	0.831845913133559	-0.0204805015727609	2.52439983030637	1.63498766995967	0.512941441105329	3
6	15	3.0582212937679	2.04992267568293	2.91137493975486	1	-4.3	-2.48673917430948	-0.851716848301065	0.27502286926339	-2.05241416649007	-1.09249133217646	-4.97606160685932	-4.27095557928099	-4.11139581949135	2.08895862669041	0	0	0	0	0	0	2.90011766218678	1.75452430518482	0.831845913133559	-0.0204805015727609	2.52439983030637	1.63498766995967	0.512941441105329	3
7	15	2.90277431969884	2.37726217748679	2.91137493975486	1	-4.3	-2.48039242918706	-0.625116560393457	0.27502286926339	-2.05241416649007	-1.09249133217646	-4.97606160685932	-4.27095557928099	-4.11139581949135	2.08895862669041	0	0	0	0	0	0	2.90011766218678	1.75452430518482	0.831845913133559	-0.0204805015727609	2.52439983030637	1.63498766995967	0.512941441105329	3
8	15	2.70345955209146	2.1984595441684	2.91137493975486	1	-4.3	-2.48815400050456	-0.757429427560336	0.27502286926339	-2.05241416649007	-1.09249133217646	-4.97606160685932	-4.27095557928099	-4.11139581949135	2.08895862669041	0	0	0	0	0	0	2.90011766218678	1.75452430518482	0.831845913133559	-0.0204805015727609	2.52439983030637	1.63498766995967	0.512941441105329	3
9	15	2.8969345794117	2.46409062871675	2.91137493975486	1	-4.3	-2.49901048713087	-0.645809484579461	0.27502286926339	-2.05241416649007	-1.09249133217646	-4.97606160685932	-4.27095557928099	-4.11139581949135	2.08895862669041	0	0	0	0	0	0	2.90011766218678	1.75452430518482	0.831845913133559	-0.0204805015727609	2.52439983030637	1.63498766995967	0.512941441105329	3
10	15	2.98594694948169	2.45206755454108	2.91137493975486	1	-4.3	-2.50715234829959	-0.69051513172801	0.27502286926339	-2.05241416649007	-1.09249133217646	-4.97606160685932	-4.27095557928099	-4.11139581949135	2.08895862669041	0	0	0	0	0	0	2.90011766218678	1.75452430518482	0.831845913133559	-0.0204805015727609	2.52439983030637	1.63498766995967	0.512941441105329	3
1	16	1.92814707317162	2.52032167435384	2.91137493975486	1	-4.3	-2.49195998890376	-1.04227611345658	0.27502286926339	-2.05241416649007	-1.09249133217646	-4.97606160685932	-4.27095557928099	-4.11139581949135	2.08895862669041	0	0	0	0	0	0	2.90011766218678	1.75452430518482	0.831845913133559	-0.0204805015727609	2.52439983030637	1.63498766995967	0.512941441105329	3
2	16	1.91669710116922	2.46823179872474	2.91137493975486	1	-4.3	-2.5102873076944	-0.962406939028156	0.27502286926339	-2.05241416649007	-1.09249133217646	-4.97606160685932	-4.27095557928099	-4.11139581949135	2.08895862669041	0	0	0	0	0	0	2.90011766218678	1.75452430518482	0.831845913133559	-0.0204805015727609	2.52439983030637	1.63498766995967	0.512941441105329	3
3	16	1.61044863066363	3.15186819931772	2.91137493975486	1	-4.3	-2.52881342625738	-1.08843652490139	0.27502286926339	-2.05241416649007	-1.09249133217646	-4.97606160685932	-4.27095557928099	-4.11139581949135	2.08895862669041	0	0	0	0	0	0	2.90011766218678	1.75452430518482	0.831845913133559	-0.0204805015727609	2.52439983030637	1.63498766995967	0.512941441105329	3
4	16	2.07695005051438	2.38106495088379	2.91137493975486	1	-4.3	-2.53277165223779	-1.33451385411887	0.27502286926339	-2.05241416649007	-1.09249133217646	-4.97606160685932	-4.27095557928099	-4.11139581949135	2.08895862669041	0	0	0	0	0	0	2.90011766218678	1.75452430518482	0.831845913133559	-0.0204805015727609	2.52439983030637	1.63498766995967	0.512941441105329	3
5	16	2.20969210635884	2.35576026943742	2.91137493975486	1	-4.3	-2.51736082145535	-1.25707438882061	0.27502286926339	-2.05241416649007	-1.09249133217646	-4.97606160685932	-4.27095557928099	-4.11139581949135	2.08895862669041	0	0	0	0	0	0	2.90011766218678	1.75452430518482	0.831845913133559	-0.0204805015727609	2.52439983030637	1.63498766995967	0.512941441105329	3
6	16	2.34180301415879	2.65820263828094	2.91137493975486	1	-4.3	-2.52784688292759	-1.5628769336926	0.27502286926339	-2.05241416649007	-1.09249133217646	-4.97606160685932	-4.27095557928099	-4.11139581949135	2.08895862669041	0	0	0	0	0	0	2.90011766218678	1.75452430518482	0.831845913133559	-0.0204805015727609	2.52439983030637	1.63498766995967	0.512941441105329	3
7	16	2.0906280325259	2.37450518401999	2.91137493975486	1	-4.3	-2.50857244533715	-1.13749640001288	0.27502286926339	-2.05241416649007	-1.09249133217646	-4.97606160685932	-4.27095557928099	-4.11139581949135	2.08895862669041	0	0	0	0	0	0	2.90011766218678	1.75452430518482	0.831845913133559	-0.0204805015727609	2.52439983030637	1.63498766995967	0.512941441105329	3
8	16	1.82795299575097	2.60492507217215	2.91137493975486	1	-4.3	-2.51094768958228	-0.936518580257324	0.27502286926339	-2.05241416649007	-1.09249133217646	-4.97606160685932	-4.27095557928099	-4.11139581949135	2.08895862669041	0	0	0	0	0	0	2.90011766218678	1.75452430518482	0.831845913133559	-0.0204805015727609	2.52439983030637	1.63498766995967	0.512941441105329	3
9	16	2.24565198823278	2.18295907364193	2.91137493975486	1	-4.3	-2.5195311908296	-1.24587203262201	0.27502286926339	-2.05241416649007	-1.09249133217646	-4.97606160685932	-4.27095557928099	-4.11139581949135	2.08895862669041	0	0	0	0	0	0	2.90011766218678	1.75452430518482	0.831845913133559	-0.0204805015727609	2.52439983030637	1.63498766995967	0.512941441105329	3
10	16	1.86935959046505	2.34666076845089	2.91137493975486	1	-4.3	-2.4878988411682	-1.23215380069628	0.27502286926339	-2.05241416649007	-1.09249133217646	-4.97606160685932	-4.27095557928099	-4.11139581949135	2.08895862669041	0	0	0	0	0	0	2.90011766218678	1.75452430518482	0.831845913133559	-0.0204805015727609	2.52439983030637	1.63498766995967	0.512941441105329	3
1	17	3.22603360103992	1.72465709388564	2.91137493975486	1	-4.3	-2.51315834727435	-1.56544728063861	0.27502286926339	-2.05241416649007	-1.09249133217646	-4.97606160685932	-4.27095557928099	-4.11139581949135	2.08895862669041	0	0	0	0	0	0	2.90011766218678	1.75452430518482	0.831845913133559	-0.0204805015727609	2.52439983030637	1.63498766995967	0.512941441105329	3
2	17	2.88398214645138	2.71669616207882	2.91137493975486	1	-4.3	-2.49604789134944	-1.22093672050432	0.27502286926339	-2.05241416649007	-1.09249133217646	-4.97606160685932	-4.27095557928099	-4.11139581949135	2.08895862669041	0	0	0	0	0	0	2.90011766218678	1.75452430518482	0.831845913133559	-0.0204805015727609	2.52439983030637	1.63498766995967	0.512941441105329	3
3	17	2.60421568817547	2.00710697770569	2.91137493975486	1	-4.3	-2.50731589476852	-0.867742479564596	0.27502286926339	-2.05241416649007	-1.09249133217646	-4.97606160685932	-4.27095557928099	-4.11139581949135	2.08895862669041	0	0	0	0	0	0	2.90011766218678	1.75452430518482	0.831845913133559	-0.0204805015727609	2.52439983030637	1.63498766995967	0.512941441105329	3
4	17	2.79152154671967	3.09582924590437	2.91137493975486	1	-4.3	-2.50011877554565	-1.04335909803583	0.27502286926339	-2.05241416649007	-1.09249133217646	-4.97606160685932	-4.27095557928099	-4.11139581949135	2.08895862669041	0	0	0	0	0	0	2.90011766218678	1.75452430518482	0.831845913133559	-0.0204805015727609	2.52439983030637	1.63498766995967	0.512941441105329	3
5	17	3.13065072030682	3.13920081783069	2.91137493975486	1	-4.3	-2.54012651236081	-1.56975005049975	0.27502286926339	-2.05241416649007	-1.09249133217646	-4.97606160685932	-4.27095557928099	-4.11139581949135	2.08895862669041	0	0	0	0	0	0	2.90011766218678	1.75452430518482	0.831845913133559	-0.0204805015727609	2.52439983030637	1.63498766995967	0.512941441105329	3
6	17	3.43426648410614	2.10313246165424	2.91137493975486	1	-4.3	-2.51553684898097	-1.48168130097999	0.27502286926339	-2.05241416649007	-1.09249133217646	-4.97606160685932	-4.27095557928099	-4.11139581949135	2.08895862669041	0	0	0	0	0	0	2.90011766218678	1.75452430518482	0.831845913133559	-0.0204805015727609	2.52439983030637	1.63498766995967	0.512941441105329	3
7	17	2.76629234715166	2.94463555960295	2.91137493975486	1	-4.3	-2.49833098111781	-1.04861515116497	0.27502286926339	-2.05241416649007	-1.09249133217646	-4.97606160685932	-4.27095557928099	-4.11139581949135	2.08895862669041	0	0	0	0	0	0	2.90011766218678	1.75452430518482	0.831845913133559	-0.0204805015727609	2.52439983030637	1.63498766995967	0.512941441105329	3
8	17	3.02533337754083	2.66674487049012	2.91137493975486	1	-4.3	-2.49110994599916	-1.01304883973302	0.27502286926339	-2.05241416649007	-1.09249133217646	-4.97606160685932	-4.27095557928099	-4.11139581949135	2.08895862669041	0	0	0	0	0	0	2.90011766218678	1.75452430518482	0.831845913133559	-0.0204805015727609	2.52439983030637	1.63498766995967	0.512941441105329	3
9	17	2.47235130116359	1.85456782160083	2.91137493975486	1	-4.3	-2.50066857944803	-0.756047795340027	0.27502286926339	-2.05241416649007	-1.09249133217646	-4.97606160685932	-4.27095557928099	-4.11139581949135	2.08895862669041	0	0	0	0	0	0	2.90011766218678	1.75452430518482	0.831845913133559	-0.0204805015727609	2.52439983030637	1.63498766995967	0.512941441105329	3
10	17	2.76716058089355	2.81469402269752	2.91137493975486	1	-4.3	-2.53622494518582	-1.23633726559445	0.27502286926339	-2.05241416649007	-1.09249133217646	-4.97606160685932	-4.27095557928099	-4.11139581949135	2.08895862669041	0	0	0	0	0	0	2.90011766218678	1.75452430518482	0.831845913133559	-0.0204805015727609	2.52439983030637	1.63498766995967	0.512941441105329	3
1	18	3.02886072593822	2.55028276272827	2.91137493975486	1	-4.3	-2.4958227291182	-0.984247581474418	0.27502286926339	-2.05241416649007	-1.09249133217646	-4.97606160685932	-4.27095557928099	-4.11139581949135	2.08895862669041	0	0	0	0	0	0	2.90011766218678	1.75452430518482	0.831845913133559	-0.0204805015727609	2.52439983030637	1.63498766995967	0.512941441105329	3
2	18	2.81394872773219	2.53149991857861	2.91137493975486	1	-4.3	-2.52411824323337	-0.739594034517908	0.27502286926339	-2.05241416649007	-1.09249133217646	-4.97606160685932	-4.27095557928099	-4.11139581949135	2.08895862669041	0	0	0	0	0	0	2.90011766218678	1.75452430518482	0.831845913133559	-0.0204805015727609	2.52439983030637	1.63498766995967	0.512941441105329	3
3	18	2.88818864167614	2.6034719511581	2.91137493975486	1	-4.3	-2.52403410272294	-0.411359877848268	0.27502286926339	-2.05241416649007	-1.09249133217646	-4.97606160685932	-4.27095557928099	-4.11139581949135	2.08895862669041	0	0	0	0	0	0	2.90011766218678	1.75452430518482	0.831845913133559	-0.0204805015727609	2.52439983030637	1.63498766995967	0.512941441105329	3
4	18	2.90001871894253	3.21686442253659	2.91137493975486	1	-4.3	-2.52661604226244	-0.732167959112536	0.27502286926339	-2.05241416649007	-1.09249133217646	-4.97606160685932	-4.27095557928099	-4.11139581949135	2.08895862669041	0	0	0	0	0	0	2.90011766218678	1.75452430518482	0.831845913133559	-0.0204805015727609	2.52439983030637	1.63498766995967	0.512941441105329	3
5	18	3.23752023530612	2.55975045670198	2.91137493975486	1	-4.3	-2.52318048673122	-1.25630393821879	0.27502286926339	-2.05241416649007	-1.09249133217646	-4.97606160685932	-4.27095557928099	-4.11139581949135	2.08895862669041	0	0	0	0	0	0	2.90011766218678	1.75452430518482	0.831845913133559	-0.0204805015727609	2.52439983030637	1.63498766995967	0.512941441105329	3
6	18	3.12945275773352	2.5178649138238	2.91137493975486	1	-4.3	-2.43647035387004	-1.16158205968268	0.27502286926339	-2.05241416649007	-1.09249133217646	-4.97606160685932	-4.27095557928099	-4.11139581949135	2.08895862669041	0	0	0	0	0	0	2.90011766218678	1.75452430518482	0.831845913133559	-0.0204805015727609	2.52439983030637	1.63498766995967	0.512941441105329	3
7	18	3.01318861398961	3.3941235393445	2.91137493975486	1	-4.3	-2.48154832363609	-0.735061251231452	0.27502286926339	-2.05241416649007	-1.09249133217646	-4.97606160685932	-4.27095557928099	-4.11139581949135	2.08895862669041	0	0	0	0	0	0	2.90011766218678	1.75452430518482	0.831845913133559	-0.0204805015727609	2.52439983030637	1.63498766995967	0.512941441105329	3
8	18	2.97126485214679	1.58398359886063	2.91137493975486	1	-4.3	-2.53645036364765	-0.529614675515431	0.27502286926339	-2.05241416649007	-1.09249133217646	-4.97606160685932	-4.27095557928099	-4.11139581949135	2.08895862669041	0	0	0	0	0	0	2.90011766218678	1.75452430518482	0.831845913133559	-0.0204805015727609	2.52439983030637	1.63498766995967	0.512941441105329	3
9	18	2.74797738119398	2.56110610995704	2.91137493975486	1	-4.3	-2.48118943042339	-0.507070999468155	0.27502286926339	-2.05241416649007	-1.09249133217646	-4.97606160685932	-4.27095557928099	-4.11139581949135	2.08895862669041	0	0	0	0	0	0	2.90011766218678	1.75452430518482	0.831845913133559	-0.0204805015727609	2.52439983030637	1.63498766995967	0.512941441105329	3
10	18	3.03529369293484	2.13147988325516	2.91137493975486	1	-4.3	-2.50158878166249	-0.742407278655787	0.27502286926339	-2.05241416649007	-1.09249133217646	-4.97606160685932	-4.27095557928099	-4.11139581949135	2.08895862669041	0	0	0	0	0	0	2.90011766218678	1.75452430518482	0.831845913133559	-0.0204805015727609	2.52439983030637	1.63498766995967	0.512941441105329	3
1	19	2.84574196185591	3.29009609056281	2.91137493975486	1	-4.3	-2.49682912960828	-2.29253570993894	0.27502286926339	-2.05241416649007	-1.09249133217646	-4.97606160685932	-4.27095557928099	-4.11139581949135	2.08895862669041	0	0	0	0	0	0	2.90011766218678	1.75452430518482	0.831845913133559	-0.0204805015727609	2.52439983030637	1.63498766995967	0.512941441105329	3
2	19	3.55910924325102	-0.499144007212108	2.91137493975486	1	-4.3	-2.46001710273533	-2.80119459404963	0.27502286926339	-2.05241416649007	-1.09249133217646	-4.97606160685932	-4.27095557928099	-4.11139581949135	2.08895862669041	0	0	0	0	0	0	2.90011766218678	1.75452430518482	0.831845913133559	-0.0204805015727609	2.52439983030637	1.63498766995967	0.512941441105329	3
3	19	3.19072530043816	0.889411935847571	2.91137493975486	1	-4.3	-2.50495963046052	-1.97722560509676	0.27502286926339	-2.05241416649007	-1.09249133217646	-4.97606160685932	-4.27095557928099	-4.11139581949135	2.08895862669041	0	0	0	0	0	0	2.90011766218678	1.75452430518482	0.831845913133559	-0.0204805015727609	2.52439983030637	1.63498766995967	0.512941441105329	3
4	19	3.4136228541086	0.814125210373298	2.91137493975486	1	-4.3	-2.48097761213961	-2.49288239606017	0.27502286926339	-2.05241416649007	-1.09249133217646	-4.97606160685932	-4.27095557928099	-4.11139581949135	2.08895862669041	0	0	0	0	0	0	2.90011766218678	1.75452430518482	0.831845913133559	-0.0204805015727609	2.52439983030637	1.63498766995967	0.512941441105329	3
5	19	3.53757620575301	0.579882993782471	2.91137493975486	1	-4.3	-2.51312270136496	-2.72283217817452	0.27502286926339	-2.05241416649007	-1.09249133217646	-4.97606160685932	-4.27095557928099	-4.11139581949135	2.08895862669041	0	0	0	0	0	0	2.90011766218678	1.75452430518482	0.831845913133559	-0.0204805015727609	2.52439983030637	1.63498766995967	0.512941441105329	3
6	19	3.17391784681325	0.511580377423312	2.91137493975486	1	-4.3	-2.51104746064757	-2.634201187129	0.27502286926339	-2.05241416649007	-1.09249133217646	-4.97606160685932	-4.27095557928099	-4.11139581949135	2.08895862669041	0	0	0	0	0	0	2.90011766218678	1.75452430518482	0.831845913133559	-0.0204805015727609	2.52439983030637	1.63498766995967	0.512941441105329	3
7	19	2.91985520843334	2.21789388962199	2.91137493975486	1	-4.3	-2.47904435555364	-2.06766503745185	0.27502286926339	-2.05241416649007	-1.09249133217646	-4.97606160685932	-4.27095557928099	-4.11139581949135	2.08895862669041	0	0	0	0	0	0	2.90011766218678	1.75452430518482	0.831845913133559	-0.0204805015727609	2.52439983030637	1.63498766995967	0.512941441105329	3
8	19	3.46761523573773	1.80489565604375	2.91137493975486	1	-4.3	-2.51482515289396	-2.48242502622102	0.27502286926339	-2.05241416649007	-1.09249133217646	-4.97606160685932	-4.27095557928099	-4.11139581949135	2.08895862669041	0	0	0	0	0	0	2.90011766218678	1.75452430518482	0.831845913133559	-0.0204805015727609	2.52439983030637	1.63498766995967	0.512941441105329	3
9	19	3.02072235087831	2.17002972432366	2.91137493975486	1	-4.3	-2.50452782957222	-2.00357610974943	0.27502286926339	-2.05241416649007	-1.09249133217646	-4.97606160685932	-4.27095557928099	-4.11139581949135	2.08895862669041	0	0	0	0	0	0	2.90011766218678	1.75452430518482	0.831845913133559	-0.0204805015727609	2.52439983030637	1.63498766995967	0.512941441105329	3
10	19	3.04179728359973	2.04662748200747	2.91137493975486	1	-4.3	-2.47470651070979	-2.41398581089722	0.27502286926339	-2.05241416649007	-1.09249133217646	-4.97606160685932	-4.27095557928099	-4.11139581949135	2.08895862669041	0	0	0	0	0	0	2.90011766218678	1.75452430518482	0.831845913133559	-0.0204805015727609	2.52439983030637	1.63498766995967	0.512941441105329	3
1	20	3.52410447895779	1.20905541652077	2.91137493975486	1	-4.3	-2.51770273019593	-0.79111409288155	0.27502286926339	-2.05241416649007	-1.09249133217646	-4.97606160685932	-4.27095557928099	-4.11139581949135	2.08895862669041	0	0	0	0	0	0	2.90011766218678	1.75452430518482	0.831845913133559	-0.0204805015727609	2.52439983030637	1.63498766995967	0.512941441105329	3
2	20	3.62379910969143	2.41021060249854	2.91137493975486	1	-4.3	-2.50892157323685	-0.804686413535054	0.27502286926339	-2.05241416649007	-1.09249133217646	-4.97606160685932	-4.27095557928099	-4.11139581949135	2.08895862669041	0	0	0	0	0	0	2.90011766218678	1.75452430518482	0.831845913133559	-0.0204805015727609	2.52439983030637	1.63498766995967	0.512941441105329	3
3	20	2.73310846921127	4.04248684917643	2.91137493975486	1	-4.3	-2.55097369771747	-0.448346033457173	0.27502286926339	-2.05241416649007	-1.09249133217646	-4.97606160685932	-4.27095557928099	-4.11139581949135	2.08895862669041	0	0	0	0	0	0	2.90011766218678	1.75452430518482	0.831845913133559	-0.0204805015727609	2.52439983030637	1.63498766995967	0.512941441105329	3
4	20	3.06121783531935	2.07093553731047	2.91137493975486	1	-4.3	-2.48557593094008	-0.707303552090101	0.27502286926339	-2.05241416649007	-1.09249133217646	-4.97606160685932	-4.27095557928099	-4.11139581949135	2.08895862669041	0	0	0	0	0	0	2.90011766218678	1.75452430518482	0.831845913133559	-0.0204805015727609	2.52439983030637	1.63498766995967	0.512941441105329	3
5	20	2.86695485033333	0.735749299421024	2.91137493975486	1	-4.3	-2.49766154371379	-0.67542733988441	0.27502286926339	-2.05241416649007	-1.09249133217646	-4.97606160685932	-4.27095557928099	-4.11139581949135	2.08895862669041	0	0	0	0	0	0	2.90011766218678	1.75452430518482	0.831845913133559	-0.0204805015727609	2.52439983030637	1.63498766995967	0.512941441105329	3
6	20	3.26707237655483	2.12152950867144	2.91137493975486	1	-4.3	-2.51632825986047	-0.554686966938727	0.27502286926339	-2.05241416649007	-1.09249133217646	-4.97606160685932	-4.27095557928099	-4.11139581949135	2.08895862669041	0	0	0	0	0	0	2.90011766218678	1.75452430518482	0.831845913133559	-0.0204805015727609	2.52439983030637	1.63498766995967	0.512941441105329	3
7	20	2.94124782165634	2.25988116308908	2.91137493975486	1	-4.3	-2.50569508158724	-0.909118127141849	0.27502286926339	-2.05241416649007	-1.09249133217646	-4.97606160685932	-4.27095557928099	-4.11139581949135	2.08895862669041	0	0	0	0	0	0	2.90011766218678	1.75452430518482	0.831845913133559	-0.0204805015727609	2.52439983030637	1.63498766995967	0.512941441105329	3
8	20	3.07398569909498	0.414921054126467	2.91137493975486	1	-4.3	-2.50023874179437	-0.899849438877547	0.27502286926339	-2.05241416649007	-1.09249133217646	-4.97606160685932	-4.27095557928099	-4.11139581949135	2.08895862669041	0	0	0	0	0	0	2.90011766218678	1.75452430518482	0.831845913133559	-0.0204805015727609	2.52439983030637	1.63498766995967	0.512941441105329	3
9	20	2.69626383000532	1.61910512880934	2.91137493975486	1	-4.3	-2.53696367377453	0.197912139948054	0.27502286926339	-2.05241416649007	-1.09249133217646	-4.97606160685932	-4.27095557928099	-4.11139581949135	2.08895862669041	0	0	0	0	0	0	2.90011766218678	1.75452430518482	0.831845913133559	-0.0204805015727609	2.52439983030637	1.63498766995967	0.512941441105329	3
10	20	3.10693599699106	1.72444716108349	2.91137493975486	1	-4.3	-2.50386660969171	-0.468031203264916	0.27502286926339	-2.05241416649007	-1.09249133217646	-4.97606160685932	-4.27095557928099	-4.11139581949135	2.08895862669041	0	0	0	0	0	0	2.90011766218678	1.75452430518482	0.831845913133559	-0.0204805015727609	2.52439983030637	1.63498766995967	0.512941441105329	3
1	21	2.90934033512931	3.29067753520567	2.91137493975486	1	-4.3	-2.51166091340366	-1.1679322191071	0.27502286926339	-2.05241416649007	-1.09249133217646	-4.97606160685932	-4.27095557928099	-4.11139581949135	2.08895862669041	0	0	0	0	0	0	2.90011766218678	1.75452430518482	0.831845913133559	-0.0204805015727609	2.52439983030637	1.63498766995967	0.512941441105329	3
2	21	2.81306844017742	2.90540283463069	2.91137493975486	1	-4.3	-2.49784684034763	-0.611724584944567	0.27502286926339	-2.05241416649007	-1.09249133217646	-4.97606160685932	-4.27095557928099	-4.11139581949135	2.08895862669041	0	0	0	0	0	0	2.90011766218678	1.75452430518482	0.831845913133559	-0.0204805015727609	2.52439983030637	1.63498766995967	0.512941441105329	3
3	21	3.44672691335848	3.26807075672163	2.91137493975486	1	-4.3	-2.45185988871469	-1.20345938817119	0.27502286926339	-2.05241416649007	-1.09249133217646	-4.97606160685932	-4.27095557928099	-4.11139581949135	2.08895862669041	0	0	0	0	0	0	2.90011766218678	1.75452430518482	0.831845913133559	-0.0204805015727609	2.52439983030637	1.63498766995967	0.512941441105329	3
4	21	3.51493225062234	2.40921033423141	2.91137493975486	1	-4.3	-2.49780753156572	-0.448746459938286	0.27502286926339	-2.05241416649007	-1.09249133217646	-4.97606160685932	-4.27095557928099	-4.11139581949135	2.08895862669041	0	0	0	0	0	0	2.90011766218678	1.75452430518482	0.831845913133559	-0.0204805015727609	2.52439983030637	1.63498766995967	0.512941441105329	3
5	21	2.93541043891042	3.12251828789384	2.91137493975486	1	-4.3	-2.46726334020995	-0.57726211114952	0.27502286926339	-2.05241416649007	-1.09249133217646	-4.97606160685932	-4.27095557928099	-4.11139581949135	2.08895862669041	0	0	0	0	0	0	2.90011766218678	1.75452430518482	0.831845913133559	-0.0204805015727609	2.52439983030637	1.63498766995967	0.512941441105329	3
6	21	2.69295792012857	3.14040181681249	2.91137493975486	1	-4.3	-2.50028198689363	-0.988946360456918	0.27502286926339	-2.05241416649007	-1.09249133217646	-4.97606160685932	-4.27095557928099	-4.11139581949135	2.08895862669041	0	0	0	0	0	0	2.90011766218678	1.75452430518482	0.831845913133559	-0.0204805015727609	2.52439983030637	1.63498766995967	0.512941441105329	3
7	21	2.9295847011396	2.98636790443881	2.91137493975486	1	-4.3	-2.51918234235702	-0.491695967153669	0.27502286926339	-2.05241416649007	-1.09249133217646	-4.97606160685932	-4.27095557928099	-4.11139581949135	2.08895862669041	0	0	0	0	0	0	2.90011766218678	1.75452430518482	0.831845913133559	-0.0204805015727609	2.52439983030637	1.63498766995967	0.512941441105329	3
8	21	3.22572070478651	2.3620441801385	2.91137493975486	1	-4.3	-2.46309321035284	-0.567545247400253	0.27502286926339	-2.05241416649007	-1.09249133217646	-4.97606160685932	-4.27095557928099	-4.11139581949135	2.08895862669041	0	0	0	0	0	0	2.90011766218678	1.75452430518482	0.831845913133559	-0.0204805015727609	2.52439983030637	1.63498766995967	0.512941441105329	3
9	21	3.20928789356896	2.93160982379683	2.91137493975486	1	-4.3	-2.49695060679354	-0.372984757416077	0.27502286926339	-2.05241416649007	-1.09249133217646	-4.97606160685932	-4.27095557928099	-4.11139581949135	2.08895862669041	0	0	0	0	0	0	2.90011766218678	1.75452430518482	0.831845913133559	-0.0204805015727609	2.52439983030637	1.63498766995967	0.512941441105329	3
10	21	2.83178120336596	3.13436298140513	2.91137493975486	1	-4.3	-2.50739897318994	-0.284323191748311	0.27502286926339	-2.05241416649007	-1.09249133217646	-4.97606160685932	-4.27095557928099	-4.11139581949135	2.08895862669041	0	0	0	0	0	0	2.90011766218678	1.75452430518482	0.831845913133559	-0.0204805015727609	2.52439983030637	1.63498766995967	0.512941441105329	3
1	22	3.12632882212263	2.68763888052542	2.91137493975486	1	-4.3	-2.56678632069134	-1.47909540643966	0.27502286926339	-2.05241416649007	-1.09249133217646	-4.97606160685932	-4.27095557928099	-4.11139581949135	2.08895862669041	0	0	0	0	0	0	2.90011766218678	1.75452430518482	0.831845913133559	-0.0204805015727609	2.52439983030637	1.63498766995967	0.512941441105329	3
2	22	3.38289878149699	1.79364154965499	2.91137493975486	1	-4.3	-2.5112895560036	-2.72440864870503	0.27502286926339	-2.05241416649007	-1.09249133217646	-4.97606160685932	-4.27095557928099	-4.11139581949135	2.08895862669041	0	0	0	0	0	0	2.90011766218678	1.75452430518482	0.831845913133559	-0.0204805015727609	2.52439983030637	1.63498766995967	0.512941441105329	3
3	22	3.70677215283542	0.75787528912496	2.91137493975486	1	-4.3	-2.51602167491468	-2.61813470497462	0.27502286926339	-2.05241416649007	-1.09249133217646	-4.97606160685932	-4.27095557928099	-4.11139581949135	2.08895862669041	0	0	0	0	0	0	2.90011766218678	1.75452430518482	0.831845913133559	-0.0204805015727609	2.52439983030637	1.63498766995967	0.512941441105329	3
4	22	2.78647943205846	2.1781786972738	2.91137493975486	1	-4.3	-2.4804227252651	-2.19989683245586	0.27502286926339	-2.05241416649007	-1.09249133217646	-4.97606160685932	-4.27095557928099	-4.11139581949135	2.08895862669041	0	0	0	0	0	0	2.90011766218678	1.75452430518482	0.831845913133559	-0.0204805015727609	2.52439983030637	1.63498766995967	0.512941441105329	3
5	22	3.26476761595391	1.51653578440829	2.91137493975486	1	-4.3	-2.4954043443658	-2.14844956569921	0.27502286926339	-2.05241416649007	-1.09249133217646	-4.97606160685932	-4.27095557928099	-4.11139581949135	2.08895862669041	0	0	0	0	0	0	2.90011766218678	1.75452430518482	0.831845913133559	-0.0204805015727609	2.52439983030637	1.63498766995967	0.512941441105329	3
6	22	3.36417853168814	2.37206001541165	2.91137493975486	1	-4.3	-2.4845467094656	-1.76720204543931	0.27502286926339	-2.05241416649007	-1.09249133217646	-4.97606160685932	-4.27095557928099	-4.11139581949135	2.08895862669041	0	0	0	0	0	0	2.90011766218678	1.75452430518482	0.831845913133559	-0.0204805015727609	2.52439983030637	1.63498766995967	0.512941441105329	3
7	22	3.15149984413734	0.772476672618367	2.91137493975486	1	-4.3	-2.50432968121701	-2.18324583859159	0.27502286926339	-2.05241416649007	-1.09249133217646	-4.97606160685932	-4.27095557928099	-4.11139581949135	2.08895862669041	0	0	0	0	0	0	2.90011766218678	1.75452430518482	0.831845913133559	-0.0204805015727609	2.52439983030637	1.63498766995967	0.512941441105329	3
8	22	2.9067862925011	1.6322301777028	2.91137493975486	1	-4.3	-2.5078231855264	-2.17462624434036	0.27502286926339	-2.05241416649007	-1.09249133217646	-4.97606160685932	-4.27095557928099	-4.11139581949135	2.08895862669041	0	0	0	0	0	0	2.90011766218678	1.75452430518482	0.831845913133559	-0.0204805015727609	2.52439983030637	1.63498766995967	0.512941441105329	3
9	22	3.47520607305897	1.59006928190565	2.91137493975486	1	-4.3	-2.51721253510313	-2.6406332562009	0.27502286926339	-2.05241416649007	-1.09249133217646	-4.97606160685932	-4.27095557928099	-4.11139581949135	2.08895862669041	0	0	0	0	0	0	2.90011766218678	1.75452430518482	0.831845913133559	-0.0204805015727609	2.52439983030637	1.63498766995967	0.512941441105329	3
10	22	3.45521920000742	0.938235870424531	2.91137493975486	1	-4.3	-2.49047709990921	-2.48114658970855	0.27502286926339	-2.05241416649007	-1.09249133217646	-4.97606160685932	-4.27095557928099	-4.11139581949135	2.08895862669041	0	0	0	0	0	0	2.90011766218678	1.75452430518482	0.831845913133559	-0.0204805015727609	2.52439983030637	1.63498766995967	0.512941441105329	3
1	23	3.47114098211215	3.0644051754123	2.91137493975486	1	-4.3	-2.48388134565354	-0.726527506682814	0.27502286926339	-2.05241416649007	-1.09249133217646	-4.97606160685932	-4.27095557928099	-4.11139581949135	2.08895862669041	0	0	0	0	0	0	2.90011766218678	1.75452430518482	0.831845913133559	-0.0204805015727609	2.52439983030637	1.63498766995967	0.512941441105329	3
2	23	3.24580782798221	2.7847698079457	2.91137493975486	1	-4.3	-2.50960990523946	-0.586251925397667	0.27502286926339	-2.05241416649007	-1.09249133217646	-4.97606160685932	-4.27095557928099	-4.11139581949135	2.08895862669041	0	0	0	0	0	0	2.90011766218678	1.75452430518482	0.831845913133559	-0.0204805015727609	2.52439983030637	1.63498766995967	0.512941441105329	3
3	23	3.50725426644716	2.43320267205116	2.91137493975486	1	-4.3	-2.50546170052875	-0.655236135055884	0.27502286926339	-2.05241416649007	-1.09249133217646	-4.97606160685932	-4.27095557928099	-4.11139581949135	2.08895862669041	0	0	0	0	0	0	2.90011766218678	1.75452430518482	0.831845913133559	-0.0204805015727609	2.52439983030637	1.63498766995967	0.512941441105329	3
4	23	3.60621766670058	2.70940965939268	2.91137493975486	1	-4.3	-2.48048417845166	-0.907372763088135	0.27502286926339	-2.05241416649007	-1.09249133217646	-4.97606160685932	-4.27095557928099	-4.11139581949135	2.08895862669041	0	0	0	0	0	0	2.90011766218678	1.75452430518482	0.831845913133559	-0.0204805015727609	2.52439983030637	1.63498766995967	0.512941441105329	3
5	23	3.47426078023275	2.153455111141	2.91137493975486	1	-4.3	-2.48757158541272	-0.434674101644156	0.27502286926339	-2.05241416649007	-1.09249133217646	-4.97606160685932	-4.27095557928099	-4.11139581949135	2.08895862669041	0	0	0	0	0	0	2.90011766218678	1.75452430518482	0.831845913133559	-0.0204805015727609	2.52439983030637	1.63498766995967	0.512941441105329	3
6	23	3.26371907361741	2.46563477431542	2.91137493975486	1	-4.3	-2.49526153267675	-0.578499184903044	0.27502286926339	-2.05241416649007	-1.09249133217646	-4.97606160685932	-4.27095557928099	-4.11139581949135	2.08895862669041	0	0	0	0	0	0	2.90011766218678	1.75452430518482	0.831845913133559	-0.0204805015727609	2.52439983030637	1.63498766995967	0.512941441105329	3
7	23	3.496575493047	2.18135794373559	2.91137493975486	1	-4.3	-2.52554310683021	-0.717748215685196	0.27502286926339	-2.05241416649007	-1.09249133217646	-4.97606160685932	-4.27095557928099	-4.11139581949135	2.08895862669041	0	0	0	0	0	0	2.90011766218678	1.75452430518482	0.831845913133559	-0.0204805015727609	2.52439983030637	1.63498766995967	0.512941441105329	3
8	23	3.12380301869239	2.7404708832293	2.91137493975486	1	-4.3	-2.52760017362487	-0.271135880573378	0.27502286926339	-2.05241416649007	-1.09249133217646	-4.97606160685932	-4.27095557928099	-4.11139581949135	2.08895862669041	0	0	0	0	0	0	2.90011766218678	1.75452430518482	0.831845913133559	-0.0204805015727609	2.52439983030637	1.63498766995967	0.512941441105329	3
9	23	2.97475051953416	2.74920017012952	2.91137493975486	1	-4.3	-2.48429230535996	-0.701024013246191	0.27502286926339	-2.05241416649007	-1.09249133217646	-4.97606160685932	-4.27095557928099	-4.11139581949135	2.08895862669041	0	0	0	0	0	0	2.90011766218678	1.75452430518482	0.831845913133559	-0.0204805015727609	2.52439983030637	1.63498766995967	0.512941441105329	3
10	23	3.30266551169141	2.466642438986	2.91137493975486	1	-4.3	-2.51913482518696	-0.871965724298132	0.27502286926339	-2.05241416649007	-1.09249133217646	-4.97606160685932	-4.27095557928099	-4.11139581949135	2.08895862669041	0	0	0	0	0	0	2.90011766218678	1.75452430518482	0.831845913133559	-0.0204805015727609	2.52439983030637	1.63498766995967	0.512941441105329	3
1	24	3.58232409860799	2.25582472761706	2.91137493975486	1	-4.3	-2.49407424310101	0.80170889352566	0.27502286926339	-2.05241416649007	-1.09249133217646	-4.97606160685932	-4.27095557928099	-4.11139581949135	2.08895862669041	0	0	0	0	0	0	2.90011766218678	1.75452430518482	0.831845913133559	-0.0204805015727609	2.52439983030637	1.63498766995967	0.512941441105329	3
2	24	3.64300588639162	2.38442973036668	2.91137493975486	1	-4.3	-2.48374348356918	0.478698896177136	0.27502286926339	-2.05241416649007	-1.09249133217646	-4.97606160685932	-4.27095557928099	-4.11139581949135	2.08895862669041	0	0	0	0	0	0	2.90011766218678	1.75452430518482	0.831845913133559	-0.0204805015727609	2.52439983030637	1.63498766995967	0.512941441105329	3
3	24	3.57070965771455	2.70635865460259	2.91137493975486	1	-4.3	-2.5047714398099	0.373797809202572	0.27502286926339	-2.05241416649007	-1.09249133217646	-4.97606160685932	-4.27095557928099	-4.11139581949135	2.08895862669041	0	0	0	0	0	0	2.90011766218678	1.75452430518482	0.831845913133559	-0.0204805015727609	2.52439983030637	1.63498766995967	0.512941441105329	3
4	24	3.75568893168217	1.41598479908728	2.91137493975486	1	-4.3	-2.51762731168858	0.790890219171886	0.27502286926339	-2.05241416649007	-1.09249133217646	-4.97606160685932	-4.27095557928099	-4.11139581949135	2.08895862669041	0	0	0	0	0	0	2.90011766218678	1.75452430518482	0.831845913133559	-0.0204805015727609	2.52439983030637	1.63498766995967	0.512941441105329	3
5	24	3.6824197232103	1.91989063583678	2.91137493975486	1	-4.3	-2.53442920445747	0.881683337917686	0.27502286926339	-2.05241416649007	-1.09249133217646	-4.97606160685932	-4.27095557928099	-4.11139581949135	2.08895862669041	0	0	0	0	0	0	2.90011766218678	1.75452430518482	0.831845913133559	-0.0204805015727609	2.52439983030637	1.63498766995967	0.512941441105329	3
6	24	3.84972740353124	2.10689260962298	2.91137493975486	1	-4.3	-2.50716323204237	0.41890896425401	0.27502286926339	-2.05241416649007	-1.09249133217646	-4.97606160685932	-4.27095557928099	-4.11139581949135	2.08895862669041	0	0	0	0	0	0	2.90011766218678	1.75452430518482	0.831845913133559	-0.0204805015727609	2.52439983030637	1.63498766995967	0.512941441105329	3
7	24	4.09781563713462	1.74886232475588	2.91137493975486	1	-4.3	-2.47169913012257	0.475972156204389	0.27502286926339	-2.05241416649007	-1.09249133217646	-4.97606160685932	-4.27095557928099	-4.11139581949135	2.08895862669041	0	0	0	0	0	0	2.90011766218678	1.75452430518482	0.831845913133559	-0.0204805015727609	2.52439983030637	1.63498766995967	0.512941441105329	3
8	24	3.05488502778155	2.54098277028749	2.91137493975486	1	-4.3	-2.48130618355459	0.769005820944435	0.27502286926339	-2.05241416649007	-1.09249133217646	-4.97606160685932	-4.27095557928099	-4.11139581949135	2.08895862669041	0	0	0	0	0	0	2.90011766218678	1.75452430518482	0.831845913133559	-0.0204805015727609	2.52439983030637	1.63498766995967	0.512941441105329	3
9	24	3.54858965307186	2.24853811666884	2.91137493975486	1	-4.3	-2.49824747385663	0.491134223462844	0.27502286926339	-2.05241416649007	-1.09249133217646	-4.97606160685932	-4.27095557928099	-4.11139581949135	2.08895862669041	0	0	0	0	0	0	2.90011766218678	1.75452430518482	0.831845913133559	-0.0204805015727609	2.52439983030637	1.63498766995967	0.512941441105329	3
10	24	3.56479483510432	1.89217501893882	2.91137493975486	1	-4.3	-2.49904567412415	0.601288898215708	0.27502286926339	-2.05241416649007	-1.09249133217646	-4.97606160685932	-4.27095557928099	-4.11139581949135	2.08895862669041	0	0	0	0	0	0	2.90011766218678	1.75452430518482	0.831845913133559	-0.0204805015727609	2.52439983030637	1.63498766995967	0.512941441105329	3
1	25	2.88607866203771	1.34291393838432	2.91137493975486	1	-4.3	-2.50367300069213	-0.680755048218848	0.27502286926339	-2.05241416649007	-1.09249133217646	-4.97606160685932	-4.27095557928099	-4.11139581949135	2.08895862669041	0	0	0	0	0	0	2.90011766218678	1.75452430518482	0.831845913133559	-0.0204805015727609	2.52439983030637	1.63498766995967	0.512941441105329	3
2	25	2.66453130665424	1.69350016835917	2.91137493975486	1	-4.3	-2.49661861260039	-0.526187351590356	0.27502286926339	-2.05241416649007	-1.09249133217646	-4.97606160685932	-4.27095557928099	-4.11139581949135	2.08895862669041	0	0	0	0	0	0	2.90011766218678	1.75452430518482	0.831845913133559	-0.0204805015727609	2.52439983030637	1.63498766995967	0.512941441105329	3
3	25	2.79678439914225	1.46299138635005	2.91137493975486	1	-4.3	-2.49538795766454	-0.756653829066668	0.27502286926339	-2.05241416649007	-1.09249133217646	-4.97606160685932	-4.27095557928099	-4.11139581949135	2.08895862669041	0	0	0	0	0	0	2.90011766218678	1.75452430518482	0.831845913133559	-0.0204805015727609	2.52439983030637	1.63498766995967	0.512941441105329	3
4	25	3.3295434647595	1.50775995605286	2.91137493975486	1	-4.3	-2.5000363169595	-1.11161315376341	0.27502286926339	-2.05241416649007	-1.09249133217646	-4.97606160685932	-4.27095557928099	-4.11139581949135	2.08895862669041	0	0	0	0	0	0	2.90011766218678	1.75452430518482	0.831845913133559	-0.0204805015727609	2.52439983030637	1.63498766995967	0.512941441105329	3
5	25	3.07837719661921	1.59582239896147	2.91137493975486	1	-4.3	-2.52916594620833	-0.670461454938093	0.27502286926339	-2.05241416649007	-1.09249133217646	-4.97606160685932	-4.27095557928099	-4.11139581949135	2.08895862669041	0	0	0	0	0	0	2.90011766218678	1.75452430518482	0.831845913133559	-0.0204805015727609	2.52439983030637	1.63498766995967	0.512941441105329	3
6	25	3.18658875302823	1.55222992465479	2.91137493975486	1	-4.3	-2.52997730303242	-1.10089711152165	0.27502286926339	-2.05241416649007	-1.09249133217646	-4.97606160685932	-4.27095557928099	-4.11139581949135	2.08895862669041	0	0	0	0	0	0	2.90011766218678	1.75452430518482	0.831845913133559	-0.0204805015727609	2.52439983030637	1.63498766995967	0.512941441105329	3
7	25	2.57571428937611	1.72511227974336	2.91137493975486	1	-4.3	-2.47448468934183	-0.472829441050487	0.27502286926339	-2.05241416649007	-1.09249133217646	-4.97606160685932	-4.27095557928099	-4.11139581949135	2.08895862669041	0	0	0	0	0	0	2.90011766218678	1.75452430518482	0.831845913133559	-0.0204805015727609	2.52439983030637	1.63498766995967	0.512941441105329	3
8	25	3.33670481936103	0.87665334349614	2.91137493975486	1	-4.3	-2.50837400821434	-1.30434321034103	0.27502286926339	-2.05241416649007	-1.09249133217646	-4.97606160685932	-4.27095557928099	-4.11139581949135	2.08895862669041	0	0	0	0	0	0	2.90011766218678	1.75452430518482	0.831845913133559	-0.0204805015727609	2.52439983030637	1.63498766995967	0.512941441105329	3
9	25	3.17842306540283	0.720143767261132	2.91137493975486	1	-4.3	-2.46232651545311	-0.866005318709957	0.27502286926339	-2.05241416649007	-1.09249133217646	-4.97606160685932	-4.27095557928099	-4.11139581949135	2.08895862669041	0	0	0	0	0	0	2.90011766218678	1.75452430518482	0.831845913133559	-0.0204805015727609	2.52439983030637	1.63498766995967	0.512941441105329	3
10	25	3.24930418806349	1.5677504719222	2.91137493975486	1	-4.3	-2.50035940897294	-1.02135721178953	0.27502286926339	-2.05241416649007	-1.09249133217646	-4.97606160685932	-4.27095557928099	-4.11139581949135	2.08895862669041	0	0	0	0	0	0	2.90011766218678	1.75452430518482	0.831845913133559	-0.0204805015727609	2.52439983030637	1.63498766995967	0.512941441105329	3
1	26	3.17671652743905	1.76435954160207	2.91137493975486	1	-4.3	-2.5258316459665	-0.463570289512687	0.27502286926339	-2.05241416649007	-1.09249133217646	-4.97606160685932	-4.27095557928099	-4.11139581949135	2.08895862669041	0	0	0	0	0	0	2.90011766218678	1.75452430518482	0.831845913133559	-0.0204805015727609	2.52439983030637	1.63498766995967	0.512941441105329	3
2	26	3.00742278035093	2.03679201470861	2.91137493975486	1	-4.3	-2.52863516714268	-0.488075813772504	0.27502286926339	-2.05241416649007	-1.09249133217646	-4.97606160685932	-4.27095557928099	-4.11139581949135	2.08895862669041	0	0	0	0	0	0	2.90011766218678	1.75452430518482	0.831845913133559	-0.0204805015727609	2.52439983030637	1.63498766995967	0.512941441105329	3
3	26	3.36810702186755	1.66952030890583	2.91137493975486	1	-4.3	-2.48385445282571	-1.01769615801868	0.27502286926339	-2.05241416649007	-1.09249133217646	-4.97606160685932	-4.27095557928099	-4.11139581949135	2.08895862669041	0	0	0	0	0	0	2.90011766218678	1.75452430518482	0.831845913133559	-0.0204805015727609	2.52439983030637	1.63498766995967	0.512941441105329	3
4	26	3.17040992582259	1.97012328970128	2.91137493975486	1	-4.3	-2.49322486179633	-0.579784857480541	0.27502286926339	-2.05241416649007	-1.09249133217646	-4.97606160685932	-4.27095557928099	-4.11139581949135	2.08895862669041	0	0	0	0	0	0	2.90011766218678	1.75452430518482	0.831845913133559	-0.0204805015727609	2.52439983030637	1.63498766995967	0.512941441105329	3
5	26	3.15875002276141	1.82459617305036	2.91137493975486	1	-4.3	-2.51123400396068	-0.927005373436891	0.27502286926339	-2.05241416649007	-1.09249133217646	-4.97606160685932	-4.27095557928099	-4.11139581949135	2.08895862669041	0	0	0	0	0	0	2.90011766218678	1.75452430518482	0.831845913133559	-0.0204805015727609	2.52439983030637	1.63498766995967	0.512941441105329	3
6	26	3.05864766975665	2.26220403387826	2.91137493975486	1	-4.3	-2.51377132188478	-0.950677769685601	0.27502286926339	-2.05241416649007	-1.09249133217646	-4.97606160685932	-4.27095557928099	-4.11139581949135	2.08895862669041	0	0	0	0	0	0	2.90011766218678	1.75452430518482	0.831845913133559	-0.0204805015727609	2.52439983030637	1.63498766995967	0.512941441105329	3
7	26	3.59190406027976	1.93382059881554	2.91137493975486	1	-4.3	-2.44438695774913	-1.21137332578474	0.27502286926339	-2.05241416649007	-1.09249133217646	-4.97606160685932	-4.27095557928099	-4.11139581949135	2.08895862669041	0	0	0	0	0	0	2.90011766218678	1.75452430518482	0.831845913133559	-0.0204805015727609	2.52439983030637	1.63498766995967	0.512941441105329	3
8	26	3.15530396132214	2.12334092274992	2.91137493975486	1	-4.3	-2.48862451615646	-0.943351882825577	0.27502286926339	-2.05241416649007	-1.09249133217646	-4.97606160685932	-4.27095557928099	-4.11139581949135	2.08895862669041	0	0	0	0	0	0	2.90011766218678	1.75452430518482	0.831845913133559	-0.0204805015727609	2.52439983030637	1.63498766995967	0.512941441105329	3
9	26	3.43597172196183	2.15478780933546	2.91137493975486	1	-4.3	-2.49826141992372	-0.939654178854593	0.27502286926339	-2.05241416649007	-1.09249133217646	-4.97606160685932	-4.27095557928099	-4.11139581949135	2.08895862669041	0	0	0	0	0	0	2.90011766218678	1.75452430518482	0.831845913133559	-0.0204805015727609	2.52439983030637	1.63498766995967	0.512941441105329	3
10	26	3.65934371373812	0.724825336606731	2.91137493975486	1	-4.3	-2.50032582435916	-0.978186279428982	0.27502286926339	-2.05241416649007	-1.09249133217646	-4.97606160685932	-4.27095557928099	-4.11139581949135	2.08895862669041	0	0	0	0	0	0	2.90011766218678	1.75452430518482	0.831845913133559	-0.0204805015727609	2.52439983030637	1.63498766995967	0.512941441105329	3
