# Supplementary material for: Modeling the kinetics of the neutralizing antibody response against SARS-CoV-2 variants after several administrations of Bnt162b2
Source: PLoS Comput Biol. 2023 Aug 7;19(8):e1011282. doi: 10.1371/journal.pcbi.1011282 (PMC10434962; doi:10.1371/journal.pcbi.1011282)
Supplement: S1 File — The dataset used for this analysis is available in the zip file Neutralization_Data_and_code. (ZIP) [file pcbi.1011282.s005.zip › Neutralization_Data_and_code/MonolixFile_MemoryModel_NeutralizationModel/IndividualParameters/simulatedRandomEffects.txt]

rep	id	eta_log_theta_muS_M	eta_log_fc_muS_M2	eta_log_fc_muS_M3	eta_log_delta_Vac	eta_log_delta_S	eta_log_delta_Ab	eta_log_gamma_D614G	eta_log_gamma_Alpha	eta_log_gamma_Beta	eta_log_gamma_Delta	eta_log_gamma_Omicron	eta_log_gamma_BA2	eta_log_gamma_BA5	eta_log_diff_gamma_D614G_secondinj	eta_log_diff_gamma_Alpha_secondinj	eta_log_diff_gamma_Beta_secondinj	eta_log_diff_gamma_Delta_secondinj	eta_log_diff_gamma_Omicron_secondinj	eta_log_diff_gamma_BA2_secondinj	eta_log_diff_gamma_BA5_secondinj	eta_log_diff_gamma_D614G_thirdinj	eta_log_diff_gamma_Alpha_thirdinj	eta_log_diff_gamma_Beta_thirdinj	eta_log_diff_gamma_Delta_thirdinj	eta_log_diff_gamma_Omicron_thirdinj	eta_log_diff_gamma_BA2_thirdinj	eta_log_diff_gamma_BA5_thirdinj	NbInj
1	1	0.547647278841796	-3.4587150322814	0	0	0	0.0161615677857422	-1.26246921021047	0	0	0	0	0	0	0	0	0	0	0	0	0	0	0	0	0	0	0	0	3
2	1	0.68611283820574	-3.35324080146938	0	0	0	0.0104975646804763	-1.60568020044794	0	0	0	0	0	0	0	0	0	0	0	0	0	0	0	0	0	0	0	0	3
3	1	0.595398350319938	-3.14309560298459	0	0	0	0.019262173156118	-1.41647236049384	0	0	0	0	0	0	0	0	0	0	0	0	0	0	0	0	0	0	0	0	3
4	1	0.600605104963898	-2.62771781309327	0	0	0	-0.0127698292618004	-1.51862959596212	0	0	0	0	0	0	0	0	0	0	0	0	0	0	0	0	0	0	0	0	3
5	1	0.686710263248521	-3.25131672898059	0	0	0	-0.000438435337743452	-1.30002568131988	0	0	0	0	0	0	0	0	0	0	0	0	0	0	0	0	0	0	0	0	3
6	1	0.353625288434604	-3.61062086911922	0	0	0	0.0145481945316808	-1.33168152587718	0	0	0	0	0	0	0	0	0	0	0	0	0	0	0	0	0	0	0	0	3
7	1	0.94823830064165	-3.3368440762681	0	0	0	0.00507706998350873	-1.94524966179771	0	0	0	0	0	0	0	0	0	0	0	0	0	0	0	0	0	0	0	0	3
8	1	0.539964304326519	-2.70561954654971	0	0	0	0.000548255200572698	-1.54006990594487	0	0	0	0	0	0	0	0	0	0	0	0	0	0	0	0	0	0	0	0	3
9	1	0.730328411167205	-3.61707525562471	0	0	0	-0.0139774414795862	-1.53870872400995	0	0	0	0	0	0	0	0	0	0	0	0	0	0	0	0	0	0	0	0	3
10	1	0.587279742055432	-2.90360727688406	0	0	0	-0.0295604200855996	-1.38426961056956	0	0	0	0	0	0	0	0	0	0	0	0	0	0	0	0	0	0	0	0	3
1	2	-0.815110526859389	-0.0900068954026196	0	0	0	0.00752569046533044	-0.347312735727204	0	0	0	0	0	0	0	0	0	0	0	0	0	0	0	0	0	0	0	0	3
2	2	-0.994389565022204	-0.171300278901233	0	0	0	0.0156844375656022	-0.15341569933457	0	0	0	0	0	0	0	0	0	0	0	0	0	0	0	0	0	0	0	0	3
3	2	-1.06610535199842	-0.658996721233288	0	0	0	-0.020117666623402	0.020130414749811	0	0	0	0	0	0	0	0	0	0	0	0	0	0	0	0	0	0	0	0	3
4	2	-1.0392087192728	-0.102232628518551	0	0	0	0.0118301744008031	-0.145241225049966	0	0	0	0	0	0	0	0	0	0	0	0	0	0	0	0	0	0	0	0	3
5	2	-1.10266479858024	-0.134951021932733	0	0	0	-0.0253312154707532	-0.14554652109327	0	0	0	0	0	0	0	0	0	0	0	0	0	0	0	0	0	0	0	0	3
6	2	-1.0841122266341	-0.436994110631419	0	0	0	0.0287179168390328	0.168524442480915	0	0	0	0	0	0	0	0	0	0	0	0	0	0	0	0	0	0	0	0	3
7	2	-1.08711839210949	-0.489261430875822	0	0	0	0.00664138075781502	0.178636147852899	0	0	0	0	0	0	0	0	0	0	0	0	0	0	0	0	0	0	0	0	3
8	2	-0.946915523931596	-0.69285962561904	0	0	0	0.00185672825133521	0.240694810936986	0	0	0	0	0	0	0	0	0	0	0	0	0	0	0	0	0	0	0	0	3
9	2	-0.957464151929803	-0.369516307551335	0	0	0	-0.00422832953606573	0.0678796302978459	0	0	0	0	0	0	0	0	0	0	0	0	0	0	0	0	0	0	0	0	3
10	2	-0.873862377156019	-0.389964805361124	0	0	0	0.00605341718547297	-0.203634190212514	0	0	0	0	0	0	0	0	0	0	0	0	0	0	0	0	0	0	0	0	3
1	3	-0.274544239640398	-0.11447932732987	0	0	0	-0.00104157781913494	0.599386815957327	0	0	0	0	0	0	0	0	0	0	0	0	0	0	0	0	0	0	0	0	2
2	3	-0.341207611432122	-0.0689988081262835	0	0	0	0.00433802666908841	0.416655667767387	0	0	0	0	0	0	0	0	0	0	0	0	0	0	0	0	0	0	0	0	2
3	3	-0.133491760861871	-0.103721631981045	0	0	0	0.0209773160422227	-0.0111753058765417	0	0	0	0	0	0	0	0	0	0	0	0	0	0	0	0	0	0	0	0	2
4	3	-0.321256735991799	0.25012516443519	0	0	0	0.00108835721893226	0.179412119815138	0	0	0	0	0	0	0	0	0	0	0	0	0	0	0	0	0	0	0	0	2
5	3	-0.0558640691805123	0.0622083415626548	0	0	0	-0.0213548053067679	-0.0987520108472007	0	0	0	0	0	0	0	0	0	0	0	0	0	0	0	0	0	0	0	0	2
6	3	-0.0573022002750385	-0.620546916255804	0	0	0	-0.00105191065767684	0.351741359865551	0	0	0	0	0	0	0	0	0	0	0	0	0	0	0	0	0	0	0	0	2
7	3	-0.868066431248187	0.679662493306971	0	0	0	-0.00225118693628113	0.321332926145817	0	0	0	0	0	0	0	0	0	0	0	0	0	0	0	0	0	0	0	0	2
8	3	-0.757996703495554	0.356989210476599	0	0	0	-0.00692446101193753	0.520141536917926	0	0	0	0	0	0	0	0	0	0	0	0	0	0	0	0	0	0	0	0	2
9	3	0.0105165977948871	-0.545907577098073	0	0	0	0.0209086265867387	0.392389023773545	0	0	0	0	0	0	0	0	0	0	0	0	0	0	0	0	0	0	0	0	2
10	3	-0.721776434560295	0.214588463520193	0	0	0	-0.0205959196238307	0.60770773575726	0	0	0	0	0	0	0	0	0	0	0	0	0	0	0	0	0	0	0	0	2
1	4	-0.0685159216076192	0.11036019712363	0	0	0	0.0135197085048227	-0.6156036276264	0	0	0	0	0	0	0	0	0	0	0	0	0	0	0	0	0	0	0	0	3
2	4	-0.17122631773334	0.126866164446189	0	0	0	-0.013108312817704	-0.689112915884788	0	0	0	0	0	0	0	0	0	0	0	0	0	0	0	0	0	0	0	0	3
3	4	-0.102298624469062	-0.657898214710477	0	0	0	0.00200977552905427	-0.567880747844322	0	0	0	0	0	0	0	0	0	0	0	0	0	0	0	0	0	0	0	0	3
4	4	0.0201125880905933	0.132731187876794	0	0	0	0.0302206743860547	-0.594210738765108	0	0	0	0	0	0	0	0	0	0	0	0	0	0	0	0	0	0	0	0	3
5	4	0.133000625152378	-0.640107421471147	0	0	0	-0.0519572352661744	-0.719063768944581	0	0	0	0	0	0	0	0	0	0	0	0	0	0	0	0	0	0	0	0	3
6	4	0.0212460857968516	-0.337236058157567	0	0	0	-0.0120106979206818	-0.708489413664103	0	0	0	0	0	0	0	0	0	0	0	0	0	0	0	0	0	0	0	0	3
7	4	-0.0801389708590423	-0.0584491255399657	0	0	0	-0.0291665271039747	-0.563656267873009	0	0	0	0	0	0	0	0	0	0	0	0	0	0	0	0	0	0	0	0	3
8	4	0.070065243772501	-0.247812440585206	0	0	0	0.00467008080820712	-0.761227634412149	0	0	0	0	0	0	0	0	0	0	0	0	0	0	0	0	0	0	0	0	3
9	4	0.237807552563139	-0.240830946973117	0	0	0	-0.00735988578361121	-0.940241966404665	0	0	0	0	0	0	0	0	0	0	0	0	0	0	0	0	0	0	0	0	3
10	4	-0.0478090441176484	-0.029682505383084	0	0	0	-0.0270909483723697	-0.529183030413096	0	0	0	0	0	0	0	0	0	0	0	0	0	0	0	0	0	0	0	0	3
1	5	0.0319262357078245	0.476084205938822	0	0	0	0.0184355982367304	0.448498406854493	0	0	0	0	0	0	0	0	0	0	0	0	0	0	0	0	0	0	0	0	3
2	5	0.098753431441542	0.495058094605679	0	0	0	-0.016575788736548	0.368523549066999	0	0	0	0	0	0	0	0	0	0	0	0	0	0	0	0	0	0	0	0	3
3	5	0.0769173409596101	0.513124496119548	0	0	0	-0.025397201313282	0.393781441068631	0	0	0	0	0	0	0	0	0	0	0	0	0	0	0	0	0	0	0	0	3
4	5	-0.133524126523514	0.938180188895166	0	0	0	0.00390095083826872	0.334157578689544	0	0	0	0	0	0	0	0	0	0	0	0	0	0	0	0	0	0	0	0	3
5	5	0.0579121993488542	0.447370970054544	0	0	0	0.0164184618846889	0.419420037596101	0	0	0	0	0	0	0	0	0	0	0	0	0	0	0	0	0	0	0	0	3
6	5	0.122573643256144	0.600674900107531	0	0	0	0.0257005884716221	0.590722428915094	0	0	0	0	0	0	0	0	0	0	0	0	0	0	0	0	0	0	0	0	3
7	5	0.207735921521446	0.586544695919404	0	0	0	-0.0057939656958569	0.318196986956617	0	0	0	0	0	0	0	0	0	0	0	0	0	0	0	0	0	0	0	0	3
8	5	0.142068423282234	0.351250150477234	0	0	0	0.00734640000511279	0.490668448086566	0	0	0	0	0	0	0	0	0	0	0	0	0	0	0	0	0	0	0	0	3
9	5	0.417961809068045	0.371979441697723	0	0	0	-0.0030382014014602	0.180569806763611	0	0	0	0	0	0	0	0	0	0	0	0	0	0	0	0	0	0	0	0	3
10	5	-0.0233794770888507	0.673624543974349	0	0	0	-0.0080301296556936	0.332051199615754	0	0	0	0	0	0	0	0	0	0	0	0	0	0	0	0	0	0	0	0	3
1	6	-0.472076337945897	0.220588970517704	0	0	0	0.017513453635915	0.78984466081695	0	0	0	0	0	0	0	0	0	0	0	0	0	0	0	0	0	0	0	0	3
2	6	-0.288996864469436	0.192831053817601	0	0	0	0.0155887980284571	0.453534765319125	0	0	0	0	0	0	0	0	0	0	0	0	0	0	0	0	0	0	0	0	3
3	6	-0.435127298117732	0.437215709338914	0	0	0	0.0250089335470828	0.604539354670156	0	0	0	0	0	0	0	0	0	0	0	0	0	0	0	0	0	0	0	0	3
4	6	-0.457729636587836	0.306935472059782	0	0	0	0.0156750914566167	0.862523919662932	0	0	0	0	0	0	0	0	0	0	0	0	0	0	0	0	0	0	0	0	3
5	6	-0.46432795704196	0.30594307269143	0	0	0	-0.022878150431824	0.670703658727103	0	0	0	0	0	0	0	0	0	0	0	0	0	0	0	0	0	0	0	0	3
6	6	-0.336406730429217	0.105122802051679	0	0	0	0.00188279025842754	0.848938810513733	0	0	0	0	0	0	0	0	0	0	0	0	0	0	0	0	0	0	0	0	3
7	6	-0.457983503047005	0.216911539545943	0	0	0	-0.0210145059229703	0.801811785729535	0	0	0	0	0	0	0	0	0	0	0	0	0	0	0	0	0	0	0	0	3
8	6	-0.510014850949465	0.441178338629777	0	0	0	0.0128624585004923	0.879735282570924	0	0	0	0	0	0	0	0	0	0	0	0	0	0	0	0	0	0	0	0	3
9	6	-0.251034657118313	0.00932848290769892	0	0	0	0.0127483222176979	0.699587881419566	0	0	0	0	0	0	0	0	0	0	0	0	0	0	0	0	0	0	0	0	3
10	6	-0.66092158800145	0.471684295167622	0	0	0	0.013089839693093	0.882723430784001	0	0	0	0	0	0	0	0	0	0	0	0	0	0	0	0	0	0	0	0	3
1	7	0.309495329053454	-0.156566961086684	0	0	0	-0.00159213158829858	0.668732827491258	0	0	0	0	0	0	0	0	0	0	0	0	0	0	0	0	0	0	0	0	3
2	7	0.334408950126673	0.112618071231632	0	0	0	-0.00195899064893703	0.591791396520393	0	0	0	0	0	0	0	0	0	0	0	0	0	0	0	0	0	0	0	0	3
3	7	0.392385535562499	0.155012951993262	0	0	0	0.00824155892696079	0.452507137010183	0	0	0	0	0	0	0	0	0	0	0	0	0	0	0	0	0	0	0	0	3
4	7	0.293843178529076	-0.172710415920761	0	0	0	0.0120297349360401	0.799131565356792	0	0	0	0	0	0	0	0	0	0	0	0	0	0	0	0	0	0	0	0	3
5	7	0.354440077065485	0.220099777133101	0	0	0	0.023042958176955	0.470556238166409	0	0	0	0	0	0	0	0	0	0	0	0	0	0	0	0	0	0	0	0	3
6	7	0.26956723491998	0.160871352847483	0	0	0	0.00365468578015973	0.71804812050187	0	0	0	0	0	0	0	0	0	0	0	0	0	0	0	0	0	0	0	0	3
7	7	0.397428688436393	0.165058767075444	0	0	0	0.00666240575119254	0.378567728247405	0	0	0	0	0	0	0	0	0	0	0	0	0	0	0	0	0	0	0	0	3
8	7	0.563300654083094	-0.234931488835759	0	0	0	0.0135450033785809	0.851694964683268	0	0	0	0	0	0	0	0	0	0	0	0	0	0	0	0	0	0	0	0	3
9	7	-0.00943650430991122	0.503980168896417	0	0	0	0.00937428689147028	0.690660263477534	0	0	0	0	0	0	0	0	0	0	0	0	0	0	0	0	0	0	0	0	3
10	7	0.617773857499313	-0.092784339224458	0	0	0	-0.0275930424949714	0.352923715706395	0	0	0	0	0	0	0	0	0	0	0	0	0	0	0	0	0	0	0	0	3
1	8	-0.104564068594309	-0.489530169531982	0	0	0	0.0298912414174857	-0.15153021709931	0	0	0	0	0	0	0	0	0	0	0	0	0	0	0	0	0	0	0	0	3
2	8	0.218238367703161	-0.639463374640966	0	0	0	-0.0155595488450246	-0.53608068898242	0	0	0	0	0	0	0	0	0	0	0	0	0	0	0	0	0	0	0	0	3
3	8	-0.0547428044270093	-0.42801501347673	0	0	0	-0.0296311421017515	-0.329610078776011	0	0	0	0	0	0	0	0	0	0	0	0	0	0	0	0	0	0	0	0	3
4	8	-0.0680012013292291	-0.267408457062427	0	0	0	-0.00365004210568025	-0.442563221622313	0	0	0	0	0	0	0	0	0	0	0	0	0	0	0	0	0	0	0	0	3
5	8	-0.0710417146360875	-0.326914073864855	0	0	0	0.0179656438415478	-0.148326161164109	0	0	0	0	0	0	0	0	0	0	0	0	0	0	0	0	0	0	0	0	3
6	8	0.268722822214154	-0.64007110533883	0	0	0	0.0155834291786308	-0.365762892707168	0	0	0	0	0	0	0	0	0	0	0	0	0	0	0	0	0	0	0	0	3
7	8	-0.0646833578616245	-0.599858784708422	0	0	0	-0.0361003253345164	-0.158336754043491	0	0	0	0	0	0	0	0	0	0	0	0	0	0	0	0	0	0	0	0	3
8	8	0.157352577015281	-0.620401329307949	0	0	0	0.00704183532994911	-0.325809154658345	0	0	0	0	0	0	0	0	0	0	0	0	0	0	0	0	0	0	0	0	3
9	8	0.330146658235519	-0.866431644482096	0	0	0	-0.0189907869924843	-0.671723221547598	0	0	0	0	0	0	0	0	0	0	0	0	0	0	0	0	0	0	0	0	3
10	8	0.287111577046749	-0.433778239671516	0	0	0	-0.0206696722348376	-0.604423641736441	0	0	0	0	0	0	0	0	0	0	0	0	0	0	0	0	0	0	0	0	3
1	9	0.0423154650779394	-0.0637001855877206	0	0	0	0.0057351635915904	-0.319497282527802	0	0	0	0	0	0	0	0	0	0	0	0	0	0	0	0	0	0	0	0	3
2	9	0.543895949284285	-0.340650272503533	0	0	0	-0.0113770531429967	-0.637367431188664	0	0	0	0	0	0	0	0	0	0	0	0	0	0	0	0	0	0	0	0	3
3	9	0.177475398802531	-0.192710448956905	0	0	0	0.0469951499705228	-0.280348418095254	0	0	0	0	0	0	0	0	0	0	0	0	0	0	0	0	0	0	0	0	3
4	9	0.402645594777087	-0.593786573843913	0	0	0	-0.000625152819555408	-0.499939645628274	0	0	0	0	0	0	0	0	0	0	0	0	0	0	0	0	0	0	0	0	3
5	9	0.611859348193923	-0.747227528608767	0	0	0	0.0150245146979073	-0.840859944391952	0	0	0	0	0	0	0	0	0	0	0	0	0	0	0	0	0	0	0	0	3
6	9	0.419907633857926	-0.426412846604052	0	0	0	0.0105823633533869	-0.621211473117827	0	0	0	0	0	0	0	0	0	0	0	0	0	0	0	0	0	0	0	0	3
7	9	0.4163237364844	-0.379172600845513	0	0	0	0.0123611952899184	-0.726100061969517	0	0	0	0	0	0	0	0	0	0	0	0	0	0	0	0	0	0	0	0	3
8	9	0.53016626566474	-0.0694913990181434	0	0	0	0.035413525954537	-0.503556426667465	0	0	0	0	0	0	0	0	0	0	0	0	0	0	0	0	0	0	0	0	3
9	9	0.519509965514675	-0.831820736170176	0	0	0	0.00331717619000131	-0.593603994108959	0	0	0	0	0	0	0	0	0	0	0	0	0	0	0	0	0	0	0	0	3
10	9	0.433602455277255	-0.482719311140892	0	0	0	0.0394877682241241	-0.500580744469717	0	0	0	0	0	0	0	0	0	0	0	0	0	0	0	0	0	0	0	0	3
1	10	0.295292193825622	0.646664559352765	0	0	0	0.0257179605519755	0.113443213320956	0	0	0	0	0	0	0	0	0	0	0	0	0	0	0	0	0	0	0	0	3
2	10	0.641533929160878	0.577571285080335	0	0	0	0.0285501462274853	-0.240056082529174	0	0	0	0	0	0	0	0	0	0	0	0	0	0	0	0	0	0	0	0	3
3	10	0.473240731971245	0.478988536032989	0	0	0	-0.033559517366992	0.27034499410592	0	0	0	0	0	0	0	0	0	0	0	0	0	0	0	0	0	0	0	0	3
4	10	0.482254176049093	0.484737181939273	0	0	0	-0.00682506063964809	-0.125655792741785	0	0	0	0	0	0	0	0	0	0	0	0	0	0	0	0	0	0	0	0	3
5	10	0.168834648521462	0.674395396666437	0	0	0	0.00690224283291416	0.243856068922961	0	0	0	0	0	0	0	0	0	0	0	0	0	0	0	0	0	0	0	0	3
6	10	1.08025730800695	0.0415315485836398	0	0	0	0.012900074976257	-0.0422420346742411	0	0	0	0	0	0	0	0	0	0	0	0	0	0	0	0	0	0	0	0	3
7	10	0.592559358305788	0.801774346557467	0	0	0	0.0180782271903976	-0.0472326311981465	0	0	0	0	0	0	0	0	0	0	0	0	0	0	0	0	0	0	0	0	3
8	10	0.367185693983097	0.636978067038599	0	0	0	-0.019564424444261	0.0595577549513863	0	0	0	0	0	0	0	0	0	0	0	0	0	0	0	0	0	0	0	0	3
9	10	0.844146410758435	0.250819197816363	0	0	0	-0.0474844672629512	-0.373479535493625	0	0	0	0	0	0	0	0	0	0	0	0	0	0	0	0	0	0	0	0	3
10	10	0.641966746556375	0.402182383886549	0	0	0	0.000202848425091561	-0.226812031570788	0	0	0	0	0	0	0	0	0	0	0	0	0	0	0	0	0	0	0	0	3
1	11	-0.666561077069774	-0.151999999125007	0	0	0	0.0123408801678512	-0.289447134834166	0	0	0	0	0	0	0	0	0	0	0	0	0	0	0	0	0	0	0	0	3
2	11	-0.469897049189001	-0.17566349381413	0	0	0	0.0260286581941445	-0.493270254986866	0	0	0	0	0	0	0	0	0	0	0	0	0	0	0	0	0	0	0	0	3
3	11	-0.480867145305486	-0.300594349167934	0	0	0	0.00925792874716392	-0.103446746019053	0	0	0	0	0	0	0	0	0	0	0	0	0	0	0	0	0	0	0	0	3
4	11	-0.742265349276892	0.170778815598737	0	0	0	0.000163336639756493	-0.286012373455613	0	0	0	0	0	0	0	0	0	0	0	0	0	0	0	0	0	0	0	0	3
5	11	-0.705288496366359	0.124636572622996	0	0	0	0.00397783837163824	-0.294086532319462	0	0	0	0	0	0	0	0	0	0	0	0	0	0	0	0	0	0	0	0	3
6	11	-0.89502546969911	-0.114389949308555	0	0	0	-6.23719603186738e-05	0.0729802494373579	0	0	0	0	0	0	0	0	0	0	0	0	0	0	0	0	0	0	0	0	3
7	11	-1.07523073153788	0.188445774973554	0	0	0	-0.00924977190173624	-0.00363909791548468	0	0	0	0	0	0	0	0	0	0	0	0	0	0	0	0	0	0	0	0	3
8	11	-0.977377499227082	0.0361000548930224	0	0	0	-0.0149340761945454	0.0110299472697538	0	0	0	0	0	0	0	0	0	0	0	0	0	0	0	0	0	0	0	0	3
9	11	-0.84655040598214	0.0252424818210197	0	0	0	0.00632434143815838	-0.0147764211287171	0	0	0	0	0	0	0	0	0	0	0	0	0	0	0	0	0	0	0	0	3
10	11	-0.882896821503876	-0.169408982165288	0	0	0	-0.00295088035929892	0.0739230461223014	0	0	0	0	0	0	0	0	0	0	0	0	0	0	0	0	0	0	0	0	3
1	12	0.115091064388643	-0.203873984620143	0	0	0	-0.00653742563384083	-0.411160608897855	0	0	0	0	0	0	0	0	0	0	0	0	0	0	0	0	0	0	0	0	3
2	12	0.116259185929571	0.162935269278096	0	0	0	-0.0217762332838481	-0.790075993309468	0	0	0	0	0	0	0	0	0	0	0	0	0	0	0	0	0	0	0	0	3
3	12	0.411795944012405	-0.496936614863224	0	0	0	-0.0361233176223559	-0.518818024829924	0	0	0	0	0	0	0	0	0	0	0	0	0	0	0	0	0	0	0	0	3
4	12	-0.124432871827817	0.0484134546383564	0	0	0	0.00299947534173424	-0.459801330219802	0	0	0	0	0	0	0	0	0	0	0	0	0	0	0	0	0	0	0	0	3
5	12	0.300965000067417	-0.260376268870217	0	0	0	-0.000362851275309274	-0.776763755081164	0	0	0	0	0	0	0	0	0	0	0	0	0	0	0	0	0	0	0	0	3
6	12	0.143356922651298	0.454220411061129	0	0	0	-0.000883487930680442	-1.16993096205287	0	0	0	0	0	0	0	0	0	0	0	0	0	0	0	0	0	0	0	0	3
7	12	0.329875956604745	-0.139042363212076	0	0	0	-0.0152813276591779	-0.803123542757417	0	0	0	0	0	0	0	0	0	0	0	0	0	0	0	0	0	0	0	0	3
8	12	0.232731539186952	-0.322582523138974	0	0	0	-0.00574213899097804	-0.776637569622234	0	0	0	0	0	0	0	0	0	0	0	0	0	0	0	0	0	0	0	0	3
9	12	0.283675384113827	0.318552024939102	0	0	0	0.010608058227252	-1.05668062996779	0	0	0	0	0	0	0	0	0	0	0	0	0	0	0	0	0	0	0	0	3
10	12	-0.16562226426408	0.0503595349534174	0	0	0	0.00459159330770781	-0.281784582022053	0	0	0	0	0	0	0	0	0	0	0	0	0	0	0	0	0	0	0	0	3
1	13	0.237811673441896	0.0217368058091602	0	0	0	-0.0135406958059263	0.0451587463052888	0	0	0	0	0	0	0	0	0	0	0	0	0	0	0	0	0	0	0	0	2
2	13	0.300457337646454	-0.126645414132898	0	0	0	-0.0196875836469174	-0.304354555291443	0	0	0	0	0	0	0	0	0	0	0	0	0	0	0	0	0	0	0	0	2
3	13	0.520724797023585	-0.330855345062063	0	0	0	-0.0228355653257201	-0.488501904443106	0	0	0	0	0	0	0	0	0	0	0	0	0	0	0	0	0	0	0	0	2
4	13	-0.190097357478771	0.147019812847334	0	0	0	-0.021194286145268	0.323038287762648	0	0	0	0	0	0	0	0	0	0	0	0	0	0	0	0	0	0	0	0	2
5	13	0.522318814351149	-0.310078725264569	0	0	0	-0.0294502520135965	-0.538469538155788	0	0	0	0	0	0	0	0	0	0	0	0	0	0	0	0	0	0	0	0	2
6	13	0.134921796161673	-0.201187446991794	0	0	0	-0.000807667677941323	-0.189411673973332	0	0	0	0	0	0	0	0	0	0	0	0	0	0	0	0	0	0	0	0	2
7	13	0.466858281274049	-0.268465925162919	0	0	0	-0.0393045043665323	-0.632410682292172	0	0	0	0	0	0	0	0	0	0	0	0	0	0	0	0	0	0	0	0	2
8	13	0.371588677526638	-0.0259687540850509	0	0	0	0.0155770338556882	-0.162427880265896	0	0	0	0	0	0	0	0	0	0	0	0	0	0	0	0	0	0	0	0	2
9	13	0.651743824776611	-0.39236991477311	0	0	0	0.00851641218598891	-0.0252630253268399	0	0	0	0	0	0	0	0	0	0	0	0	0	0	0	0	0	0	0	0	2
10	13	0.553324888067754	0.0690910002893237	0	0	0	-0.0211695978676145	-0.760944744061491	0	0	0	0	0	0	0	0	0	0	0	0	0	0	0	0	0	0	0	0	2
1	14	-0.516537974251918	0.383406393078491	0	0	0	0.00642923418922261	-0.342846302572598	0	0	0	0	0	0	0	0	0	0	0	0	0	0	0	0	0	0	0	0	2
2	14	0.189777139586667	-0.377666862887585	0	0	0	0.0129388428804629	0.13098654947613	0	0	0	0	0	0	0	0	0	0	0	0	0	0	0	0	0	0	0	0	2
3	14	0.0608504620428385	0.246337937708646	0	0	0	-0.0101398868822184	-0.581921338211575	0	0	0	0	0	0	0	0	0	0	0	0	0	0	0	0	0	0	0	0	2
4	14	0.2593982875771	-0.04059800791426	0	0	0	-0.0079185822569668	-0.595008818189842	0	0	0	0	0	0	0	0	0	0	0	0	0	0	0	0	0	0	0	0	2
5	14	-0.301323815557906	0.727993903937658	0	0	0	-0.0276213401656627	-0.415101569971536	0	0	0	0	0	0	0	0	0	0	0	0	0	0	0	0	0	0	0	0	2
6	14	-0.0655127829635891	-0.0764104514554874	0	0	0	-0.00625172069961671	-0.133662398722191	0	0	0	0	0	0	0	0	0	0	0	0	0	0	0	0	0	0	0	0	2
7	14	-1.09010940693083	0.540524779242817	0	0	0	-0.0264343031951748	0.274631260840906	0	0	0	0	0	0	0	0	0	0	0	0	0	0	0	0	0	0	0	0	2
8	14	0.326613581084557	-0.152170542388105	0	0	0	-0.0160922587019519	-0.203506198584454	0	0	0	0	0	0	0	0	0	0	0	0	0	0	0	0	0	0	0	0	2
9	14	-0.241446607511888	-0.481363112587041	0	0	0	0.00478048139251923	0.316278457132294	0	0	0	0	0	0	0	0	0	0	0	0	0	0	0	0	0	0	0	0	2
10	14	-0.244508922055772	-0.0933536620729553	0	0	0	0.0471998978573381	0.349608337855857	0	0	0	0	0	0	0	0	0	0	0	0	0	0	0	0	0	0	0	0	2
1	15	-0.544062205602291	0.427837963092591	0	0	0	-0.00875213701897673	1.15539503657131	0	0	0	0	0	0	0	0	0	0	0	0	0	0	0	0	0	0	0	0	3
2	15	-0.0630609460857838	0.246180414081417	0	0	0	-0.00330726730178272	0.564841540304851	0	0	0	0	0	0	0	0	0	0	0	0	0	0	0	0	0	0	0	0	3
3	15	-0.100844463606459	0.457095050862295	0	0	0	-6.29917984274874e-05	0.234655873801664	0	0	0	0	0	0	0	0	0	0	0	0	0	0	0	0	0	0	0	0	3
4	15	-0.537597721680848	0.695882183538353	0	0	0	0.00583121032001656	0.551014696115377	0	0	0	0	0	0	0	0	0	0	0	0	0	0	0	0	0	0	0	0	3
5	15	-0.268562989548222	0.487643360228558	0	0	0	0.0179595522479665	0.82554818808959	0	0	0	0	0	0	0	0	0	0	0	0	0	0	0	0	0	0	0	0	3
6	15	-0.0253297028967601	0.125486665653698	0	0	0	0.014302502065723	0.374431926374265	0	0	0	0	0	0	0	0	0	0	0	0	0	0	0	0	0	0	0	0	3
7	15	-0.180776676965818	0.45282616745756	0	0	0	0.0206492471881465	0.601032214281873	0	0	0	0	0	0	0	0	0	0	0	0	0	0	0	0	0	0	0	0	3
8	15	-0.380091444573196	0.274023534139169	0	0	0	0.0128876758706478	0.468719347114994	0	0	0	0	0	0	0	0	0	0	0	0	0	0	0	0	0	0	0	0	3
9	15	-0.186616417252956	0.539654618687511	0	0	0	0.00203118924433502	0.580339290095869	0	0	0	0	0	0	0	0	0	0	0	0	0	0	0	0	0	0	0	0	3
10	15	-0.0976040471829661	0.52763154451185	0	0	0	-0.00611067192438476	0.53563364294732	0	0	0	0	0	0	0	0	0	0	0	0	0	0	0	0	0	0	0	0	3
1	16	-1.15540392349304	0.595885664324605	0	0	0	0.0090816874714493	0.183872661218753	0	0	0	0	0	0	0	0	0	0	0	0	0	0	0	0	0	0	0	0	3
2	16	-1.16685389549543	0.543795788695506	0	0	0	-0.00924563131919364	0.263741835647175	0	0	0	0	0	0	0	0	0	0	0	0	0	0	0	0	0	0	0	0	3
3	16	-1.47310236600103	1.22743218928849	0	0	0	-0.0277717498821729	0.137712249773943	0	0	0	0	0	0	0	0	0	0	0	0	0	0	0	0	0	0	0	0	3
4	16	-1.00660094615028	0.456628940854556	0	0	0	-0.0317299758625843	-0.108365079443541	0	0	0	0	0	0	0	0	0	0	0	0	0	0	0	0	0	0	0	0	3
5	16	-0.873858890305823	0.43132425940819	0	0	0	-0.0163191450801428	-0.0309256141452812	0	0	0	0	0	0	0	0	0	0	0	0	0	0	0	0	0	0	0	0	3
6	16	-0.741747982505865	0.733766628251711	0	0	0	-0.026805206552387	-0.336728159017273	0	0	0	0	0	0	0	0	0	0	0	0	0	0	0	0	0	0	0	0	3
7	16	-0.992922964138762	0.450069173990756	0	0	0	-0.00753076896194386	0.0886523746624542	0	0	0	0	0	0	0	0	0	0	0	0	0	0	0	0	0	0	0	0	3
8	16	-1.25559800091369	0.680489062142919	0	0	0	-0.00990601320706823	0.289630194418006	0	0	0	0	0	0	0	0	0	0	0	0	0	0	0	0	0	0	0	0	3
9	16	-0.837899008431879	0.258523063612702	0	0	0	-0.0184895144543926	-0.0197232579466773	0	0	0	0	0	0	0	0	0	0	0	0	0	0	0	0	0	0	0	0	3
10	16	-1.21419140619961	0.422224758421661	0	0	0	0.0131428352070069	-0.00600502602094798	0	0	0	0	0	0	0	0	0	0	0	0	0	0	0	0	0	0	0	0	3
1	17	0.142482604375268	-0.19977891614359	0	0	0	-0.0121166708991429	-0.339298505963279	0	0	0	0	0	0	0	0	0	0	0	0	0	0	0	0	0	0	0	0	3
2	17	-0.19956885021328	0.792260152049591	0	0	0	0.00499378502576316	0.00521205417101511	0	0	0	0	0	0	0	0	0	0	0	0	0	0	0	0	0	0	0	0	3
3	17	-0.479335308489187	0.0826709676764584	0	0	0	-0.00627421839331171	0.358406295110735	0	0	0	0	0	0	0	0	0	0	0	0	0	0	0	0	0	0	0	0	3
4	17	-0.29202944994499	1.17139323587514	0	0	0	0.000922900829559637	0.182789676639503	0	0	0	0	0	0	0	0	0	0	0	0	0	0	0	0	0	0	0	0	3
5	17	0.0470997236421612	1.21476480780146	0	0	0	-0.0390848359856006	-0.343601275824417	0	0	0	0	0	0	0	0	0	0	0	0	0	0	0	0	0	0	0	0	3
6	17	0.350715487441489	0.178696451625005	0	0	0	-0.0144951726057589	-0.255532526304659	0	0	0	0	0	0	0	0	0	0	0	0	0	0	0	0	0	0	0	0	3
7	17	-0.317258649512995	1.02019954957371	0	0	0	0.00271069525739463	0.177533623510362	0	0	0	0	0	0	0	0	0	0	0	0	0	0	0	0	0	0	0	0	3
8	17	-0.0582176191238224	0.742308860460889	0	0	0	0.00993173037604463	0.21309993494231	0	0	0	0	0	0	0	0	0	0	0	0	0	0	0	0	0	0	0	0	3
9	17	-0.611199695501067	-0.0698681884284069	0	0	0	0.000373096927177201	0.470100979335303	0	0	0	0	0	0	0	0	0	0	0	0	0	0	0	0	0	0	0	0	3
10	17	-0.316390415771107	0.890258012668283	0	0	0	-0.0351832688106173	-0.0101884909191165	0	0	0	0	0	0	0	0	0	0	0	0	0	0	0	0	0	0	0	0	3
1	18	-0.0546902707264352	0.625846752699043	0	0	0	0.00521894725700671	0.241901193200912	0	0	0	0	0	0	0	0	0	0	0	0	0	0	0	0	0	0	0	0	3
2	18	-0.269602268932466	0.607063908549379	0	0	0	-0.0230765668581671	0.486554740157423	0	0	0	0	0	0	0	0	0	0	0	0	0	0	0	0	0	0	0	0	3
3	18	-0.195362354988517	0.679035941128865	0	0	0	-0.0229924263477313	0.814788896827063	0	0	0	0	0	0	0	0	0	0	0	0	0	0	0	0	0	0	0	0	3
4	18	-0.183532277722127	1.29242841250735	0	0	0	-0.0255743658872316	0.493980815562795	0	0	0	0	0	0	0	0	0	0	0	0	0	0	0	0	0	0	0	0	3
5	18	0.153969238641466	0.63531444667275	0	0	0	-0.0221388103560121	-0.0301551635434564	0	0	0	0	0	0	0	0	0	0	0	0	0	0	0	0	0	0	0	0	3
6	18	0.0459017610688684	0.593428903794568	0	0	0	0.0645713225051669	0.0645667149926499	0	0	0	0	0	0	0	0	0	0	0	0	0	0	0	0	0	0	0	0	3
7	18	-0.0703623826750475	1.46968752931527	0	0	0	0.0194933527391182	0.491087523443879	0	0	0	0	0	0	0	0	0	0	0	0	0	0	0	0	0	0	0	0	3
8	18	-0.112286144517863	-0.340452411168598	0	0	0	-0.0354086872724381	0.6965340991599	0	0	0	0	0	0	0	0	0	0	0	0	0	0	0	0	0	0	0	0	3
9	18	-0.335573615470681	0.636670099927806	0	0	0	0.0198522459518171	0.719077775207176	0	0	0	0	0	0	0	0	0	0	0	0	0	0	0	0	0	0	0	0	3
10	18	-0.0482573037298191	0.207043873225924	0	0	0	-0.00054710528728143	0.483741496019543	0	0	0	0	0	0	0	0	0	0	0	0	0	0	0	0	0	0	0	0	3
1	19	-0.237809034808745	1.36566008053358	0	0	0	0.0042125467669293	-1.06638693526361	0	0	0	0	0	0	0	0	0	0	0	0	0	0	0	0	0	0	0	0	3
2	19	0.475558246586363	-2.42358001724134	0	0	0	0.0410245736398818	-1.5750458193743	0	0	0	0	0	0	0	0	0	0	0	0	0	0	0	0	0	0	0	0	3
3	19	0.107174303773508	-1.03502407418166	0	0	0	-0.00391795408531482	-0.751076830421433	0	0	0	0	0	0	0	0	0	0	0	0	0	0	0	0	0	0	0	0	3
4	19	0.330071857443944	-1.11031079965593	0	0	0	0.0200640642356014	-1.26673362138484	0	0	0	0	0	0	0	0	0	0	0	0	0	0	0	0	0	0	0	0	3
5	19	0.454025209088352	-1.34455301624676	0	0	0	-0.0120810249897549	-1.49668340349919	0	0	0	0	0	0	0	0	0	0	0	0	0	0	0	0	0	0	0	0	3
6	19	0.090366850148599	-1.41285563260592	0	0	0	-0.0100057842723582	-1.40805241245367	0	0	0	0	0	0	0	0	0	0	0	0	0	0	0	0	0	0	0	0	3
7	19	-0.163695788231313	0.29345787959276	0	0	0	0.0219973208215659	-0.841516262776519	0	0	0	0	0	0	0	0	0	0	0	0	0	0	0	0	0	0	0	0	3
8	19	0.384064239073076	-0.119540353985485	0	0	0	-0.0137834765187511	-1.25627625154569	0	0	0	0	0	0	0	0	0	0	0	0	0	0	0	0	0	0	0	0	3
9	19	-0.0628286457863432	0.245593714294431	0	0	0	-0.00348615319701083	-0.777427335074098	0	0	0	0	0	0	0	0	0	0	0	0	0	0	0	0	0	0	0	0	3
10	19	-0.0417537130649262	0.122191471978237	0	0	0	0.0263351656654138	-1.18783703622189	0	0	0	0	0	0	0	0	0	0	0	0	0	0	0	0	0	0	0	0	3
1	20	0.440553482293132	-0.715380593508462	0	0	0	-0.0166610538207196	0.435034681793781	0	0	0	0	0	0	0	0	0	0	0	0	0	0	0	0	0	0	0	0	3
2	20	0.540248113026776	0.485774592469306	0	0	0	-0.00787989686164538	0.421462361140276	0	0	0	0	0	0	0	0	0	0	0	0	0	0	0	0	0	0	0	0	3
3	20	-0.350442527453388	2.1180508391472	0	0	0	-0.049932021342258	0.777802741218158	0	0	0	0	0	0	0	0	0	0	0	0	0	0	0	0	0	0	0	0	3
4	20	-0.0223331613453103	0.146499527281236	0	0	0	0.0154657454351273	0.51884522258523	0	0	0	0	0	0	0	0	0	0	0	0	0	0	0	0	0	0	0	0	3
5	20	-0.21659614633133	-1.18868671060821	0	0	0	0.00338013266141572	0.550721434790921	0	0	0	0	0	0	0	0	0	0	0	0	0	0	0	0	0	0	0	0	3
6	20	0.183521379890172	0.197093498642204	0	0	0	-0.0152865834852615	0.671461807736603	0	0	0	0	0	0	0	0	0	0	0	0	0	0	0	0	0	0	0	0	3
7	20	-0.142303175008315	0.335445153059852	0	0	0	-0.00465340521203554	0.317030647533481	0	0	0	0	0	0	0	0	0	0	0	0	0	0	0	0	0	0	0	0	3
8	20	-0.00956529756967756	-1.50951495590277	0	0	0	0.000802934580834845	0.326299335797784	0	0	0	0	0	0	0	0	0	0	0	0	0	0	0	0	0	0	0	0	3
9	20	-0.387287166659331	-0.305330881219893	0	0	0	-0.0359219973993214	1.42406091462338	0	0	0	0	0	0	0	0	0	0	0	0	0	0	0	0	0	0	0	0	3
10	20	0.0233850003264017	-0.199988848945743	0	0	0	-0.00282493331650139	0.758117571410415	0	0	0	0	0	0	0	0	0	0	0	0	0	0	0	0	0	0	0	0	3
1	21	-0.174210661535345	1.36624152517643	0	0	0	-0.0106192370284534	0.0582165555682312	0	0	0	0	0	0	0	0	0	0	0	0	0	0	0	0	0	0	0	0	3
2	21	-0.270482556487239	0.980966824601455	0	0	0	0.00319483602757701	0.614424189730763	0	0	0	0	0	0	0	0	0	0	0	0	0	0	0	0	0	0	0	0	3
3	21	0.363175916693821	1.3436347466924	0	0	0	0.0491817876605139	0.0226893865041438	0	0	0	0	0	0	0	0	0	0	0	0	0	0	0	0	0	0	0	0	3
4	21	0.431381253957684	0.484774324202179	0	0	0	0.00323414480948377	0.777402314737044	0	0	0	0	0	0	0	0	0	0	0	0	0	0	0	0	0	0	0	0	3
5	21	-0.148140557754242	1.19808227786461	0	0	0	0.0337783361652526	0.648886663525812	0	0	0	0	0	0	0	0	0	0	0	0	0	0	0	0	0	0	0	0	3
6	21	-0.390593076536089	1.21596580678326	0	0	0	0.000759689481576089	0.237202414218412	0	0	0	0	0	0	0	0	0	0	0	0	0	0	0	0	0	0	0	0	3
7	21	-0.153966295525057	1.06193189440957	0	0	0	-0.0181406659818151	0.734452807521662	0	0	0	0	0	0	0	0	0	0	0	0	0	0	0	0	0	0	0	0	3
8	21	0.14216970812185	0.437608170109266	0	0	0	0.0379484660223685	0.658603527275078	0	0	0	0	0	0	0	0	0	0	0	0	0	0	0	0	0	0	0	0	3
9	21	0.125736896904304	1.0071738137676	0	0	0	0.00409106958167227	0.853164017259254	0	0	0	0	0	0	0	0	0	0	0	0	0	0	0	0	0	0	0	0	3
10	21	-0.251769793298693	1.2099269713759	0	0	0	-0.00635729681473302	0.94182558292702	0	0	0	0	0	0	0	0	0	0	0	0	0	0	0	0	0	0	0	0	3
1	22	0.0427778254579699	0.763202870496189	0	0	0	-0.065744644316135	-0.252946631764331	0	0	0	0	0	0	0	0	0	0	0	0	0	0	0	0	0	0	0	0	3
2	22	0.299347784832332	-0.13079446037424	0	0	0	-0.0102478796283919	-1.4982598740297	0	0	0	0	0	0	0	0	0	0	0	0	0	0	0	0	0	0	0	0	3
3	22	0.62322115617077	-1.16656072090427	0	0	0	-0.014979998539475	-1.39198593029929	0	0	0	0	0	0	0	0	0	0	0	0	0	0	0	0	0	0	0	0	3
4	22	-0.297071564606198	0.25374268724457	0	0	0	0.020618951110111	-0.973748057780528	0	0	0	0	0	0	0	0	0	0	0	0	0	0	0	0	0	0	0	0	3
5	22	0.181216619289259	-0.407900225620942	0	0	0	0.00563733200940758	-0.922300791023878	0	0	0	0	0	0	0	0	0	0	0	0	0	0	0	0	0	0	0	0	3
6	22	0.28062753502348	0.447624005382422	0	0	0	0.0164949669096077	-0.541053270763978	0	0	0	0	0	0	0	0	0	0	0	0	0	0	0	0	0	0	0	0	3
7	22	0.0679488474726818	-1.15195933741087	0	0	0	-0.00328800484180396	-0.95709706391626	0	0	0	0	0	0	0	0	0	0	0	0	0	0	0	0	0	0	0	0	3
8	22	-0.176764704163558	-0.292205832326434	0	0	0	-0.00678150915119559	-0.948477469665027	0	0	0	0	0	0	0	0	0	0	0	0	0	0	0	0	0	0	0	0	3
9	22	0.391655076394315	-0.334366728123587	0	0	0	-0.0161708587279178	-1.41448448152557	0	0	0	0	0	0	0	0	0	0	0	0	0	0	0	0	0	0	0	0	3
10	22	0.37166820334276	-0.986200139604701	0	0	0	0.0105645764660025	-1.25499781503322	0	0	0	0	0	0	0	0	0	0	0	0	0	0	0	0	0	0	0	0	3
1	23	0.387589985447499	1.13996916538307	0	0	0	0.0171603307216687	0.499621267992516	0	0	0	0	0	0	0	0	0	0	0	0	0	0	0	0	0	0	0	0	3
2	23	0.16225683131755	0.860333797916467	0	0	0	-0.00856822886424918	0.639896849277664	0	0	0	0	0	0	0	0	0	0	0	0	0	0	0	0	0	0	0	0	3
3	23	0.423703269782508	0.508766662021924	0	0	0	-0.00442002415353857	0.570912639619447	0	0	0	0	0	0	0	0	0	0	0	0	0	0	0	0	0	0	0	0	3
4	23	0.522666670035926	0.78497364936345	0	0	0	0.0205574979235492	0.318776011587195	0	0	0	0	0	0	0	0	0	0	0	0	0	0	0	0	0	0	0	0	3
5	23	0.39070978356809	0.229019101111765	0	0	0	0.0134700909624893	0.791474673031174	0	0	0	0	0	0	0	0	0	0	0	0	0	0	0	0	0	0	0	0	3
6	23	0.180168076952749	0.541198764286184	0	0	0	0.00578014369845921	0.647649589772287	0	0	0	0	0	0	0	0	0	0	0	0	0	0	0	0	0	0	0	0	3
7	23	0.41302449638234	0.256921933706361	0	0	0	-0.0245014304549965	0.508400558990134	0	0	0	0	0	0	0	0	0	0	0	0	0	0	0	0	0	0	0	0	3
8	23	0.0402520220277345	0.81603487320007	0	0	0	-0.026558497249665	0.955012894101952	0	0	0	0	0	0	0	0	0	0	0	0	0	0	0	0	0	0	0	0	3
9	23	-0.108800477130494	0.824764160100291	0	0	0	0.0167493710152506	0.52512476142914	0	0	0	0	0	0	0	0	0	0	0	0	0	0	0	0	0	0	0	0	3
10	23	0.21911451502675	0.542206428956769	0	0	0	-0.0180931488117567	0.354183050377198	0	0	0	0	0	0	0	0	0	0	0	0	0	0	0	0	0	0	0	0	3
1	24	0.498773101943331	0.331388717587827	0	0	0	0.00696743327420042	2.02785766820099	0	0	0	0	0	0	0	0	0	0	0	0	0	0	0	0	0	0	0	0	3
2	24	0.559454889726961	0.459993720337442	0	0	0	0.0172981928060275	1.70484767085247	0	0	0	0	0	0	0	0	0	0	0	0	0	0	0	0	0	0	0	0	3
3	24	0.487158661049888	0.781922644573356	0	0	0	-0.0037297634346865	1.5999465838779	0	0	0	0	0	0	0	0	0	0	0	0	0	0	0	0	0	0	0	0	3
4	24	0.672137935017518	-0.508451210941957	0	0	0	-0.0165856353133716	2.01703899384722	0	0	0	0	0	0	0	0	0	0	0	0	0	0	0	0	0	0	0	0	3
5	24	0.598868726545645	-0.00454537419245168	0	0	0	-0.0333875280822579	2.10783211259302	0	0	0	0	0	0	0	0	0	0	0	0	0	0	0	0	0	0	0	0	3
6	24	0.766176406866585	0.18245659959374	0	0	0	-0.00612155566716382	1.64505773892934	0	0	0	0	0	0	0	0	0	0	0	0	0	0	0	0	0	0	0	0	3
7	24	1.01426464046997	-0.17557368527335	0	0	0	0.0293425462526385	1.70212093087972	0	0	0	0	0	0	0	0	0	0	0	0	0	0	0	0	0	0	0	0	3
8	24	-0.0286659688831012	0.616546760258254	0	0	0	0.0197354928206234	1.99515459561977	0	0	0	0	0	0	0	0	0	0	0	0	0	0	0	0	0	0	0	0	3
9	24	0.465038656407205	0.324102106639609	0	0	0	0.00279420251857837	1.71728299813818	0	0	0	0	0	0	0	0	0	0	0	0	0	0	0	0	0	0	0	0	3
10	24	0.481243838439663	-0.0322609910904117	0	0	0	0.00199600225105861	1.82743767289104	0	0	0	0	0	0	0	0	0	0	0	0	0	0	0	0	0	0	0	0	3
1	25	-0.197472334626942	-0.581522071644916	0	0	0	-0.00263132431692442	0.545393726456483	0	0	0	0	0	0	0	0	0	0	0	0	0	0	0	0	0	0	0	0	3
2	25	-0.419019690010413	-0.230935841670058	0	0	0	0.00442306377481316	0.699961423084975	0	0	0	0	0	0	0	0	0	0	0	0	0	0	0	0	0	0	0	0	3
3	25	-0.286766597522411	-0.461444623679184	0	0	0	0.00565371871066493	0.469494945608662	0	0	0	0	0	0	0	0	0	0	0	0	0	0	0	0	0	0	0	0	3
4	25	0.245992468094846	-0.416676053976369	0	0	0	0.0010053594157124	0.114535620911919	0	0	0	0	0	0	0	0	0	0	0	0	0	0	0	0	0	0	0	0	3
5	25	-0.00517380004545054	-0.328613611067764	0	0	0	-0.028124269833119	0.555687319737237	0	0	0	0	0	0	0	0	0	0	0	0	0	0	0	0	0	0	0	0	3
6	25	0.103037756363575	-0.372206085374443	0	0	0	-0.0289356266572163	0.125251663153685	0	0	0	0	0	0	0	0	0	0	0	0	0	0	0	0	0	0	0	0	3
7	25	-0.507836707288542	-0.199323730285869	0	0	0	0.0265569870333731	0.753319333624844	0	0	0	0	0	0	0	0	0	0	0	0	0	0	0	0	0	0	0	0	3
8	25	0.253153822696375	-1.04778266653309	0	0	0	-0.00733233183912918	-0.0781944356656968	0	0	0	0	0	0	0	0	0	0	0	0	0	0	0	0	0	0	0	0	3
9	25	0.094872068738173	-1.2042922427681	0	0	0	0.0387151609220962	0.360143455965374	0	0	0	0	0	0	0	0	0	0	0	0	0	0	0	0	0	0	0	0	3
10	25	0.165753191398833	-0.356685538107033	0	0	0	0.000682267402265362	0.204791562885799	0	0	0	0	0	0	0	0	0	0	0	0	0	0	0	0	0	0	0	0	3
1	26	0.0931655307743937	-0.160076468427161	0	0	0	-0.0247899695912889	0.762578485162644	0	0	0	0	0	0	0	0	0	0	0	0	0	0	0	0	0	0	0	0	3
2	26	-0.0761282163137259	0.112356004679374	0	0	0	-0.0275934907674708	0.738072960902826	0	0	0	0	0	0	0	0	0	0	0	0	0	0	0	0	0	0	0	0	3
3	26	0.284556025202891	-0.254915701123401	0	0	0	0.0171872235494971	0.208452616656646	0	0	0	0	0	0	0	0	0	0	0	0	0	0	0	0	0	0	0	0	3
4	26	0.0868589291579333	0.0456872796720456	0	0	0	0.00781681457888171	0.64636391719479	0	0	0	0	0	0	0	0	0	0	0	0	0	0	0	0	0	0	0	0	3
5	26	0.0751990260967578	-0.0998398369788683	0	0	0	-0.0101923275854725	0.29914340123844	0	0	0	0	0	0	0	0	0	0	0	0	0	0	0	0	0	0	0	0	3
6	26	-0.0249033269080065	0.33776802384903	0	0	0	-0.0127296455095694	0.27547100498973	0	0	0	0	0	0	0	0	0	0	0	0	0	0	0	0	0	0	0	0	3
7	26	0.508353063615101	0.00938458878630422	0	0	0	0.0566547186260773	0.0147754488905871	0	0	0	0	0	0	0	0	0	0	0	0	0	0	0	0	0	0	0	0	3
8	26	0.0717529646574817	0.198904912720691	0	0	0	0.0124171602187452	0.282796891849754	0	0	0	0	0	0	0	0	0	0	0	0	0	0	0	0	0	0	0	0	3
9	26	0.352420725297171	0.230351799306227	0	0	0	0.0027802564514899	0.286494595820737	0	0	0	0	0	0	0	0	0	0	0	0	0	0	0	0	0	0	0	0	3
10	26	0.575792717073464	-1.1996106734225	0	0	0	0.00071585201605092	0.247962495246349	0	0	0	0	0	0	0	0	0	0	0	0	0	0	0	0	0	0	0	0	3
