# Supplementary material for: Modeling the kinetics of the neutralizing antibody response against SARS-CoV-2 variants after several administrations of Bnt162b2
Source: PLoS Comput Biol. 2023 Aug 7;19(8):e1011282. doi: 10.1371/journal.pcbi.1011282 (PMC10434962; doi:10.1371/journal.pcbi.1011282)
Supplement: S1 File — The dataset used for this analysis is available in the zip file Neutralization_Data_and_code. (ZIP) [file pcbi.1011282.s005.zip › Neutralization_Data_and_code/MonolixFile_MemoryModel_NeutralizationModel/LogLikelihood/individualLL.txt]

id	importanceSampling
1	161.247566
2	41.736643
3	42.558307
4	91.796513
5	66.541389
6	72.580947
7	82.283016
8	103.910877
9	114.169989
10	73.898614
11	62.278131
12	49.692066
13	32.627425
14	39.423760
15	125.360781
16	115.090557
17	9.862602
18	38.148345
19	11.142386
20	12.885280
21	12.873434
22	9.625471
23	25.344361
24	26.703583
25	121.463686
26	23.283362
