# Supplementary material for: Modeling the kinetics of the neutralizing antibody response against SARS-CoV-2 variants after several administrations of Bnt162b2
Source: PLoS Comput Biol. 2023 Aug 7;19(8):e1011282. doi: 10.1371/journal.pcbi.1011282 (PMC10434962; doi:10.1371/journal.pcbi.1011282)
Supplement: S1 File — The dataset used for this analysis is available in the zip file Neutralization_Data_and_code. (ZIP) [file pcbi.1011282.s005.zip › Neutralization_Data_and_code/MonolixFile_MemoryModel_NeutralizationModel/populationParameters.txt]

parameter	value	se_sa	rse_sa
log_theta_muS_M_pop	3.08355099666466	0.348843141353347	11.3130329847204
log_fc_muS_M2_pop	1.92443601002923	0.538606134638103	27.9877393600591
log_fc_muS_M3_pop	2.91137493975486	0.46618055601708	16.012384720751
log_delta_Vac_pop	1
log_delta_S_pop	-4.3
log_delta_Ab_pop	-2.50104167637521	0.084207375081971	3.36689211848776
log_gamma_D614G_pop	-1.22614877467533	0.332246897558543	27.0967850248448
log_gamma_Alpha_pop	0.27502286926339	0.137349303022875	49.9410479538468
log_gamma_Beta_pop	-2.05241416649007	0.124070275691903	6.04508961775886
log_gamma_Delta_pop	-1.09249133217646	0.115455583656042	10.5681006572411
log_gamma_Omicron_pop	-4.97606160685932	0.253141249274395	5.08718077214818
log_gamma_BA2_pop	-4.27095557928099	0.381788344740206	8.93917854337599
log_gamma_BA5_pop	-4.11139581949135	0.1638483087149	3.98522341094297
log_diff_gamma_D614G_secondinj_pop	2.08895862669041	0.289431606436716	13.8553058322304
log_diff_gamma_Alpha_secondinj_pop	0
log_diff_gamma_Beta_secondinj_pop	0
log_diff_gamma_Delta_secondinj_pop	0
log_diff_gamma_Omicron_secondinj_pop	0
log_diff_gamma_BA2_secondinj_pop	0
log_diff_gamma_BA5_secondinj_pop	0
log_diff_gamma_D614G_thirdinj_pop	2.90011766218678	0.370975501750769	12.7917396796598
log_diff_gamma_Alpha_thirdinj_pop	1.75452430518482	0.357974208730077	20.4029210465893
log_diff_gamma_Beta_thirdinj_pop	0.831845913133559	0.302495203098512	36.3643312207923
log_diff_gamma_Delta_thirdinj_pop	-0.0204805015727609	0.20968510926857	1023.82799817486
log_diff_gamma_Omicron_thirdinj_pop	2.52439983030637	0.306092381652802	12.1253526473124
log_diff_gamma_BA2_thirdinj_pop	1.63498766995967	0.433569223582335	26.5181953080434
log_diff_gamma_BA5_thirdinj_pop	0.512941441105329	0.232619192194215	45.3500484758938
omega_log_theta_muS_M	0.466815889252058	0.0885501078764242	18.9689575516166
omega_log_fc_muS_M2	0.877021940523761	0.162625551902726	18.5429285618106
omega_log_delta_Ab	0.02
omega_log_gamma_D614G	0.745818439596967	0.13663704223788	18.3204162009882
a1	0.24028870990189	0.0205444842546267	8.54991658285362
a2	0.46862011326693	0.0237094744854647	5.05942314771274
a3	0.583226452632584	0.0369161785685696	6.329647498315
a4	0.459047627333716	0.028256122535382	6.15537927937934
a5	0.420855341894163	0.022500659695481	5.34641180844022
a6	0.419934247639009	0.0360442573267952	8.58330977514848
a7	0.436228953239866	0.0469211342379696	10.756079780924
a8	0.322992373220303	0.0312679107795841	9.68069631732673
