# Supplementary material for: Modeling the kinetics of the neutralizing antibody response against SARS-CoV-2 variants after several administrations of Bnt162b2
Source: PLoS Comput Biol. 2023 Aug 7;19(8):e1011282. doi: 10.1371/journal.pcbi.1011282 (PMC10434962; doi:10.1371/journal.pcbi.1011282)
Supplement: S1 File — The dataset used for this analysis is available in the zip file Neutralization_Data_and_code. (ZIP) [file pcbi.1011282.s005.zip › Neutralization_Data_and_code/MonolixFile_MemoryModel_NeutralizationModel/predictions_y1.txt]

id	time	y1	SecondInjTime	ThirdInjTime	popPred_medianCOV	popPred	indivPred_SAEM	indivPred_mean	indivPred_mode	indWRes_SAEM	indWRes_mean	indWRes_mode
1	13	2.21985	21	175	1.75776	1.75776	2.03579	2.03271	2.04102	0.766005	0.778829	0.744228
1	18	2.31119	21	175	1.81137	1.81137	2.08915	2.0861	2.09448	0.924078	0.936767	0.901906
1	27	2.34677	21	175	2.48664	2.48664	2.16437	2.16341	2.17473	0.759076	0.76309	0.71596
1	33	2.33085	21	175	2.64753	2.64753	2.18451	2.18461	2.19742	0.609039	0.60863	0.55529
1	39	2.25652	21	175	2.706	2.706	2.18231	2.18299	2.19663	0.308809	0.305981	0.249242
1	57	2.17621	21	175	2.70409	2.70409	2.11847	2.11985	2.13447	0.240275	0.234548	0.1737
1	117	2.02399	21	175	2.38651	2.38651	1.78075	1.78239	1.79739	1.01226	1.00544	0.943018
1	152	2.01968	21	175	2.18079	2.18079	1.57474	1.57638	1.59138	1.85169	1.84486	1.78241
1	180	3.03394	21	175	2.81526	2.81526	3.03052	3.02647	3.03484	0.0142447	0.0310791	-0.00373874
1	236	2.86543	21	175	2.99183	2.99183	3.25045	3.24653	3.2552	-1.60233	-1.586	-1.62209
1	264	3.05451	21	175	2.83244	2.83244	3.09118	3.08727	3.09597	-0.152586	-0.136321	-0.172526
1	301	2.70898	21	175	2.6153	2.6153	2.87403	2.87013	2.87884	-0.686888	-0.670637	-0.706869
1	328	2.648	21	175	2.45626	2.45626	2.71499	2.71109	2.7198	-0.27882	-0.26257	-0.298804
2	13	1.1367	21	236	1.75776	1.75776	1.37187	1.34313	1.34809	-0.978702	-0.859106	-0.879739
2	18	1.41572	21	236	1.81137	1.81137	1.42516	1.39634	1.40136	-0.039288	0.0806679	0.059774
2	27	1.98702	21	236	2.48664	2.48664	1.96036	1.94725	1.95747	0.110923	0.165501	0.122986
2	33	2.13972	21	236	2.64753	2.64753	2.10547	2.09432	2.10526	0.14256	0.188956	0.143436
2	39	2.19971	21	236	2.706	2.706	2.15832	2.14782	2.15906	0.172267	0.215943	0.169192
2	57	2.1606	21	236	2.70409	2.70409	2.15117	2.14118	2.15276	0.0392158	0.0808021	0.0326204
2	117	1.67678	21	236	2.38651	2.38651	1.83187	1.82195	1.83369	-0.645438	-0.604152	-0.653036
2	152	1.53976	21	236	2.18079	2.18079	1.62611	1.61619	1.62794	-0.359386	-0.318093	-0.366996
2	180	1.58019	21	236	2.01584	2.01584	1.46116	1.45124	1.46299	0.495361	0.536655	0.487749
2	236	1.3145	21	236	1.68585	1.68585	1.13117	1.12125	1.133	0.762934	0.804228	0.755322
2	264	2.57281	21	236	3.11139	3.11139	2.72213	2.69249	2.69774	-0.6214	-0.498066	-0.519898
2	301	2.36932	21	236	2.95763	2.95763	2.56847	2.53862	2.54399	-0.8288	-0.704562	-0.726933
2	328	2.16308	21	236	2.80285	2.80285	2.41367	2.38379	2.38918	-1.04287	-0.91851	-0.940964
3	14	1.48258	22	2000	1.77228	1.77228	1.62981	1.59464	1.62609	-0.61269	-0.466359	-0.597208
3	20	1.56837	22	2000	1.82267	1.82267	1.67997	1.64485	1.67624	-0.464444	-0.318316	-0.448921
3	34	2.72188	22	2000	2.64716	2.64716	2.48706	2.46778	2.48119	0.977221	1.05745	1.00166
3	41	2.59147	22	2000	2.71049	2.71049	2.54961	2.53092	2.54366	0.17422	0.252007	0.199003
3	56	2.48656	22	2000	2.70969	2.70969	2.54812	2.52988	2.5421	-0.256204	-0.180299	-0.231158
3	85	2.28936	22	2000	2.57541	2.57541	2.41344	2.39541	2.40739	-0.516374	-0.441349	-0.491205
3	118	2.01289	22	2000	2.38594	2.38594	2.22388	2.20589	2.21783	-0.878082	-0.803216	-0.852892
3	154	1.92704	22	2000	2.17433	2.17433	2.01226	1.99427	2.0062	-0.354642	-0.279798	-0.329448
3	188	1.92879	22	2000	1.97402	1.97402	1.81195	1.79396	1.80589	0.486263	0.561104	0.511457
4	18	1.77707	21	235	1.81137	1.81137	1.79826	1.80609	1.8154	-0.0881738	-0.120744	-0.1595
4	26	1.91501	21	235	2.43694	2.43694	2.34151	2.35666	2.35867	-1.77492	-1.83798	-1.84637
4	32	2.71869	21	235	2.63082	2.63082	2.52432	2.54082	2.54154	0.8089	0.740263	0.737256
4	39	2.55214	21	235	2.706	2.706	2.59589	2.61303	2.61316	-0.18208	-0.253404	-0.253929
4	53	2.44816	21	235	2.71548	2.71548	2.60336	2.62112	2.62069	-0.645853	-0.719776	-0.718
4	82	2.49445	21	235	2.58696	2.58696	2.47426	2.49247	2.49166	0.0840199	0.00822723	0.0116072
4	116	2.33011	21	235	2.39237	2.39237	2.27965	2.29797	2.29707	0.210021	0.133782	0.137529
4	151	2.24786	21	235	2.18668	2.18668	2.07397	2.0923	2.09139	0.723678	0.647373	0.651175
4	185	2.16175	21	235	1.98638	1.98638	1.87366	1.892	1.89109	1.19891	1.12259	1.1264
4	235	2.04644	21	235	1.69175	1.69175	1.57903	1.59737	1.59645	1.9452	1.86889	1.8727
4	277	2.90175	21	235	3.0731	3.0731	3.05956	3.06716	3.0758	-0.656753	-0.688356	-0.724327
4	311	2.81379	21	235	2.89567	2.89567	2.88252	2.89036	2.8988	-0.28601	-0.31863	-0.353775
4	333	2.74179	21	235	2.7679	2.7679	2.7548	2.76268	2.77109	-0.0541539	-0.0869259	-0.121947
4	367	2.65484	21	235	2.56803	2.56803	2.55494	2.56283	2.57124	0.415725	0.382899	0.347922
5	14	1.9459	22	243	1.77228	1.77228	1.76828	1.79268	1.76742	0.739182	0.63763	0.742738
5	20	2.10505	22	243	1.82267	1.82267	1.81843	1.84278	1.81756	1.1928	1.09147	1.19643
5	28	2.6942	22	243	2.48655	2.48655	2.69302	2.70067	2.69208	0.00488802	-0.0269512	0.00881137
5	34	2.83578	22	243	2.64716	2.64716	2.86871	2.87535	2.86774	-0.137037	-0.164656	-0.133001
5	41	2.81053	22	243	2.71048	2.71048	2.93738	2.94361	2.93639	-0.527887	-0.553809	-0.523748
5	64	2.65197	22	243	2.68083	2.68083	2.91159	2.91742	2.91055	-1.08046	-1.10471	-1.07612
5	85	2.65154	22	243	2.57541	2.57541	2.80663	2.81237	2.80557	-0.645437	-0.669314	-0.641027
5	124	2.35441	22	243	2.35077	2.35077	2.58208	2.58779	2.58102	-0.947508	-0.971245	-0.943066
5	160	2.20192	22	243	2.13898	2.13898	2.37029	2.37599	2.36923	-0.700736	-0.72446	-0.69629
5	182	2.19708	22	243	2.00937	2.00937	2.24068	2.24638	2.23961	-0.181435	-0.205158	-0.17699
5	232	1.9505	22	243	1.71474	1.71474	1.94605	1.95175	1.94498	0.0185175	-0.00520514	0.0229633
5	275	3.23379	22	243	3.10462	3.10462	3.10811	3.13068	3.10619	0.523073	0.429137	0.53104
5	314	3.08958	22	243	2.92325	2.92325	2.92558	2.94811	2.92363	0.6825	0.588721	0.69063
5	330	2.90454	22	243	2.83123	2.83123	2.83349	2.85602	2.83153	0.295682	0.201932	0.303826
5	366	2.67103	22	243	2.62013	2.62013	2.62235	2.64487	2.62039	0.202603	0.108873	0.210756
6	14	1.5582	20	237	1.77228	1.77228	1.57385	1.58916	1.58957	-0.0651145	-0.128821	-0.130535
6	20	1.92907	20	237	1.82267	1.82267	1.62384	1.63888	1.63947	1.27028	1.20766	1.2052
6	28	2.76389	20	237	2.5603	2.5603	2.4521	2.46106	2.46382	1.29757	1.26025	1.2488
6	34	2.61548	20	237	2.67419	2.67419	2.57032	2.57872	2.58177	0.187942	0.153006	0.14033
6	41	2.50689	20	237	2.7186	2.7186	2.6164	2.62439	2.62767	-0.45575	-0.488975	-0.502637
6	61	2.36583	20	237	2.6861	2.6861	2.58489	2.59225	2.59592	-0.911653	-0.942278	-0.95755
6	85	2.2333	20	237	2.5655	2.5655	2.46432	2.47141	2.47525	-0.961455	-0.990949	-1.00695
6	118	1.98407	20	237	2.37539	2.37539	2.27417	2.28117	2.28507	-1.20729	-1.23641	-1.25266
6	156	1.83596	20	237	2.15193	2.15193	2.0507	2.05769	2.0616	-0.893689	-0.922749	-0.939031
6	196	1.8287	20	237	1.91625	1.91625	1.81503	1.82201	1.82592	0.0569042	0.0278503	0.0115647
6	236	1.63923	20	237	1.68055	1.68055	1.57932	1.5863	1.59021	0.249345	0.220292	0.204006
6	273	2.86949	20	237	3.0946	3.0946	2.89865	2.91199	2.91299	-0.121339	-0.176859	-0.181022
6	321	2.68189	20	237	2.84917	2.84917	2.65246	2.6654	2.66667	0.122455	0.0686324	0.0633204
6	338	2.50725	20	237	2.74995	2.74995	2.55321	2.56612	2.56741	-0.191246	-0.244975	-0.250351
6	369	2.51262	20	237	2.56765	2.56765	2.3709	2.3838	2.3851	0.589781	0.5361	0.530692
7	14	1.98648	22	314	1.77228	1.77228	1.90426	1.91072	1.92405	0.342157	0.315287	0.25979
7	20	2.40332	22	314	1.82267	1.82267	1.95488	1.96115	1.97447	1.86626	1.84015	1.78474
7	29	2.61935	22	314	2.52676	2.52676	2.7051	2.72392	2.71173	-0.35688	-0.435219	-0.384472
7	34	2.92736	22	314	2.64716	2.64716	2.82855	2.84794	2.83422	0.411192	0.33051	0.387597
7	41	2.79829	22	314	2.71048	2.71048	2.89359	2.91314	2.89862	-0.396606	-0.477982	-0.417569
7	57	2.635	22	314	2.70672	2.70672	2.8912	2.91068	2.89559	-1.06623	-1.1473	-1.0845
7	86	2.50388	22	314	2.56989	2.56989	2.75498	2.77429	2.759	-1.04499	-1.12536	-1.0617
7	118	2.27878	22	314	2.38594	2.38594	2.57114	2.5904	2.57507	-1.21673	-1.29687	-1.23309
7	159	2.16872	22	314	2.14487	2.14487	2.3301	2.34935	2.33402	-0.671588	-0.751694	-0.687897
7	194	2.12408	22	314	1.93866	1.93866	2.12388	2.14313	2.1278	0.000819602	-0.0792827	-0.0154844
7	237	1.99312	22	314	1.68527	1.68527	1.8705	1.88975	1.87442	0.510305	0.430203	0.494002
7	272	2.01938	22	314	1.47903	1.47903	1.66425	1.6835	1.66817	1.47792	1.39782	1.46162
7	308	1.85387	22	314	1.26689	1.26689	1.45211	1.47136	1.45603	1.672	1.5919	1.65569
7	338	3.33642	22	314	3.10287	3.10287	3.23681	3.24209	3.25508	0.414538	0.392556	0.3385
7	369	2.87271	22	314	3.0051	3.0051	3.13942	3.14424	3.15723	-1.10994	-1.13001	-1.18407
8	12	1.69439	23	250	1.74068	1.74068	1.74313	1.78215	1.76391	-0.202845	-0.365232	-0.289346
8	22	2.02513	23	250	1.83006	1.83006	1.83232	1.87142	1.85326	0.80241	0.639703	0.715275
8	28	2.11249	23	250	2.43685	2.43685	2.28363	2.30508	2.29721	-0.712237	-0.801499	-0.768775
8	34	2.64852	23	250	2.63009	2.63009	2.45273	2.4708	2.465	0.814802	0.739604	0.763748
8	41	2.57944	23	250	2.70505	2.70505	2.51911	2.53597	2.53096	0.251043	0.180894	0.20173
8	61	2.40181	23	250	2.69604	2.69604	2.50367	2.51966	2.51531	-0.423879	-0.490441	-0.472348
8	86	2.10755	23	250	2.57484	2.57484	2.38107	2.3969	2.39272	-1.13828	-1.20419	-1.1868
8	121	1.99793	23	250	2.37365	2.37365	2.1796	2.19541	2.19127	-0.756021	-0.821832	-0.804602
8	160	1.7568	23	250	2.1443	2.1443	1.95022	1.96603	1.9619	-0.804943	-0.870748	-0.853536
8	197	1.67417	23	250	1.9263	1.9263	1.73222	1.74803	1.74389	-0.241574	-0.307378	-0.290169
8	244	1.80111	23	250	1.64934	1.64934	1.45526	1.47107	1.46694	1.43931	1.3735	1.39071
8	278	3.17166	23	250	3.10968	3.10968	3.10943	3.14722	3.12929	0.258973	0.101677	0.176307
8	315	2.97377	23	250	2.95616	2.95616	2.95615	2.99407	2.97622	0.0733105	-0.0844969	-0.0101911
8	336	2.84396	23	250	2.83635	2.83635	2.83633	2.87426	2.85642	0.0317201	-0.126133	-0.0518784
8	366	2.60888	23	250	2.66063	2.66063	2.66061	2.69854	2.6807	-0.215289	-0.373159	-0.298925
8	397	2.51283	23	250	2.47809	2.47809	2.47807	2.516	2.49817	0.144666	-0.0132068	0.0610243
8	482	2.52714	23	250	1.97722	1.97722	1.9772	2.01514	1.9973	2.28865	2.13077	2.205
9	14	2.33398	21	237	1.77228	1.77228	1.93002	1.92854	1.93252	1.68115	1.68731	1.67075
9	20	2.38169	21	237	1.82267	1.82267	1.98008	1.97865	1.98273	1.67134	1.67732	1.66034
9	28	2.79573	21	237	2.52693	2.52693	2.56344	2.57143	2.57412	0.966726	0.933437	0.922274
9	86	2.23451	21	237	2.56491	2.56491	2.58107	2.59095	2.59389	-1.44227	-1.48338	-1.4956
9	118	2.056	21	237	2.38066	2.38066	2.39657	2.40648	2.40944	-1.41736	-1.45858	-1.47092
9	159	1.96481	21	237	2.13956	2.13956	2.15544	2.16535	2.16832	-0.793364	-0.834599	-0.846965
9	187	1.93055	21	237	1.97459	1.97459	1.99047	2.00038	2.00335	-0.249383	-0.290619	-0.302987
9	237	2.28609	21	237	1.67996	1.67996	1.69584	1.70574	1.70872	2.45644	2.41521	2.40284
9	273	3.25903	21	237	3.09473	3.09473	3.2497	3.24752	3.25176	0.0388001	0.0478981	0.0302614
9	308	2.9981	21	237	2.92388	2.92388	3.07857	3.07643	3.08081	-0.334894	-0.325983	-0.344232
9	330	2.91998	21	237	2.79689	2.79689	2.95152	2.94938	2.95379	-0.131259	-0.122379	-0.140714
9	369	2.5839	21	237	2.56777	2.56777	2.72238	2.72025	2.72466	-0.576293	-0.567424	-0.58579
10	12	2.09275	21	300	1.74068	1.74068	2.03624	2.00602	2.01459	0.235148	0.360917	0.325249
10	19	2.21274	21	300	1.81757	1.81757	2.1133	2.08282	2.09172	0.413854	0.540681	0.503633
10	54	2.853	21	300	2.71298	2.71298	3.16767	3.18007	3.16796	-1.30954	-1.36118	-1.31077
10	85	2.95487	21	300	2.57047	2.57047	3.02634	3.03866	3.02685	-0.297429	-0.348713	-0.299584
10	119	2.74842	21	300	2.3748	2.3748	2.83082	2.84309	2.83137	-0.342923	-0.394015	-0.345233
10	158	2.55036	21	300	2.14545	2.14545	2.60148	2.61375	2.60204	-0.21274	-0.263796	-0.215072
10	182	2.37385	21	300	2.00406	2.00406	2.46008	2.47235	2.46065	-0.358881	-0.409934	-0.361214
10	236	1.74256	21	300	1.68585	1.68585	2.14188	2.15415	2.14244	-1.66186	-1.71292	-1.6642
10	272	2.34872	21	300	1.47371	1.47371	1.92974	1.94201	1.9303	1.74365	1.6926	1.74132
10	300	2.19752	21	300	1.30872	1.30872	1.76475	1.77701	1.76531	1.80107	1.75002	1.79874
10	340	3.50435	21	300	3.07497	3.07497	3.37388	3.34256	3.35176	0.542989	0.673335	0.635034
10	369	3.1508	21	300	2.9297	2.9297	3.22858	3.19699	3.20652	-0.323701	-0.192239	-0.231891
10	396	3.30785	21	300	2.77392	2.77392	3.07281	3.04116	3.05076	0.978158	1.10986	1.06991
11	12	1.28591	21	235	1.74068	1.74068	1.41239	1.4302	1.4064	-0.526369	-0.60047	-0.501414
11	18	1.58659	21	235	1.81137	1.81137	1.48277	1.50053	1.47682	0.432072	0.358153	0.456819
11	32	2.7438	21	235	2.63082	2.63082	2.25809	2.27487	2.26186	2.02137	1.95155	2.00568
11	53	2.16438	21	235	2.71548	2.71548	2.33955	2.35611	2.3441	-0.728996	-0.797943	-0.747947
11	82	1.96191	21	235	2.58696	2.58696	2.21038	2.22685	2.21511	-1.03405	-1.10263	-1.05373
11	116	1.87205	21	235	2.39237	2.39237	2.01568	2.03213	2.02044	-0.597736	-0.666217	-0.617552
11	152	1.67136	21	235	2.18079	2.18079	1.80409	1.82054	1.80885	-0.552376	-0.620843	-0.572214
11	179	1.64626	21	235	2.02173	2.02173	1.64503	1.66148	1.64979	0.00512185	-0.0633434	-0.0147183
11	235	1.68357	21	235	1.69175	1.69175	1.31504	1.33149	1.31981	1.53372	1.46526	1.51388
11	270	2.61418	21	235	3.09802	3.09802	2.76886	2.78548	2.76223	-0.643721	-0.712899	-0.616149
11	311	2.35815	21	235	2.89567	2.89567	2.56636	2.5829	2.5598	-0.866516	-0.935342	-0.839191
11	334	2.33985	21	235	2.76204	2.76204	2.43272	2.44925	2.42616	-0.386486	-0.455278	-0.359191
11	361	2.14423	21	235	2.60336	2.60336	2.27403	2.29055	2.26747	-0.540166	-0.608947	-0.51288
12	14	1.5573	27	245	1.77228	1.77228	1.83656	1.84323	1.83376	-1.16215	-1.18994	-1.15053
12	25	1.81553	27	245	1.83549	1.83549	1.89977	1.90628	1.89718	-0.350568	-0.377669	-0.3398
12	35	2.33278	27	245	2.5579	2.5579	2.63822	2.61726	2.62437	-1.27113	-1.18392	-1.2135
12	84	3.01173	27	245	2.60513	2.60513	2.68716	2.6627	2.67267	1.35075	1.45255	1.41104
12	168	2.0596	27	245	2.11851	2.11851	2.20056	2.17599	2.18613	-0.586647	-0.484393	-0.526566
12	242	1.78215	27	245	1.68248	1.68248	1.76453	1.73995	1.75009	0.0733536	0.17561	0.133432
12	280	3.32564	27	245	3.09739	3.09739	3.1631	3.16777	3.15935	0.676452	0.656981	0.692046
12	386	3.06544	27	245	2.51444	2.51444	2.5801	2.58466	2.5766	2.01981	2.00084	2.0344
13	14	2.02069	17	2000	1.77228	1.77228	1.88583	1.8711	1.88254	0.561232	0.622546	0.574923
13	25	2.30965	17	2000	2.56025	2.56025	2.67548	2.67467	2.6832	-1.52246	-1.5191	-1.5546
13	84	3.11342	17	2000	2.55613	2.55613	2.67286	2.67456	2.68135	1.83346	1.82639	1.79813
13	168	2.21341	17	2000	2.06537	2.06537	2.18219	2.18398	2.19066	0.129933	0.122496	0.094677
14	25	2.02774	17	2000	2.56024	2.56024	2.57577	2.57511	2.58118	-2.28072	-2.27797	-2.30323
14	84	3.15891	17	2000	2.55612	2.55612	2.57683	2.57816	2.58489	2.42242	2.41689	2.38887
15	28	1.67103	28	313	1.83576	1.83576	1.68413	1.70784	1.67975	-0.0545374	-0.153189	-0.0363168
15	34	2.96445	28	313	2.48431	2.48431	2.5542	2.54684	2.54352	1.70733	1.73797	1.75177
15	56	2.4706	28	313	2.71873	2.71873	2.81394	2.8042	2.8032	-1.42887	-1.38834	-1.38416
15	84	2.3849	28	313	2.6099	2.6099	2.70746	2.69767	2.69692	-1.34236	-1.30162	-1.29851
15	122	2.19399	28	313	2.39431	2.39431	2.49221	2.48244	2.48174	-1.24107	-1.20042	-1.19751
15	152	2.0581	28	313	2.2181	2.2181	2.31603	2.30626	2.30557	-1.07341	-1.03278	-1.02988
15	175	1.9434	28	313	2.08263	2.08263	2.18056	2.1708	2.17011	-0.986982	-0.946355	-0.94346
15	237	2.02518	28	313	1.7173	1.7173	1.81523	1.80547	1.80477	0.873727	0.914353	0.917246
15	305	1.76698	28	313	1.31659	1.31659	1.41452	1.40476	1.40406	1.4668	1.50743	1.51032
15	333	2.96102	28	313	3.09195	3.09195	2.9451	2.96704	2.93944	0.0662223	-0.0250889	0.0897721
15	363	2.92052	28	313	3.03059	3.03059	2.88299	2.90535	2.87772	0.156157	0.0631045	0.178087
16	28	1.7796	28	291	1.83576	1.83576	1.39131	1.36183	1.38512	1.6159	1.73859	1.64168
16	34	1.87086	28	291	2.48431	2.48431	2.22277	2.22533	2.22289	-1.46452	-1.47518	-1.46504
16	47	2.50662	28	291	2.70738	2.70738	2.46579	2.47088	2.46637	0.169898	0.14873	0.167495
16	56	2.36741	28	291	2.71873	2.71873	2.48015	2.48557	2.48077	-0.469187	-0.491716	-0.47174
16	84	2.16035	28	291	2.6099	2.6099	2.37394	2.37959	2.37455	-0.888879	-0.912408	-0.891437
16	124	1.89899	28	291	2.38261	2.38261	2.14713	2.15281	2.14773	-1.03268	-1.05635	-1.0352
16	152	1.63762	28	291	2.2181	2.2181	1.98266	1.98835	1.98326	-1.43595	-1.45962	-1.43846
16	182	1.61167	28	291	2.04139	2.04139	1.80596	1.81164	1.80656	-0.808556	-0.832228	-0.811067
16	241	1.82269	28	291	1.69373	1.69373	1.45829	1.46398	1.4589	1.5165	1.49283	1.51399
16	266	1.7442	28	291	1.54641	1.54641	1.31098	1.31666	1.31158	1.80292	1.77925	1.80041
16	294	1.48223	28	291	2.56407	2.56407	2.1363	2.10963	2.12997	-2.72201	-2.61103	-2.69568
16	334	2.86514	28	291	3.06392	3.06392	2.62407	2.59426	2.61694	1.00325	1.12731	1.03291
17	363	2.76965	34	308	3.006	3.006	2.91258	2.89658	2.92537	-0.59484	-0.528251	-0.648066
17	407	2.71508	34	308	2.75657	2.75657	2.66302	2.64715	2.67587	0.216624	0.282675	0.163167
18	210	2.24763	26	227	1.8657	1.8657	2.15311	2.16939	2.17861	0.393346	0.325582	0.287229
18	236	3.36896	26	227	2.95773	2.95773	2.97638	2.96665	2.97223	1.63378	1.6743	1.65107
18	275	2.83275	26	227	3.04829	3.04829	3.05394	3.04273	3.04819	-0.92052	-0.873901	-0.896616
18	311	2.88449	26	227	2.85133	2.85133	2.85638	2.84516	2.85063	0.116993	0.163714	0.140947
18	331	2.54474	26	227	2.73451	2.73451	2.73951	2.72828	2.73376	-0.810548	-0.763825	-0.7866
18	366	2.34824	26	227	2.52858	2.52858	2.53357	2.52234	2.52781	-0.771244	-0.724521	-0.7473
18	395	2.34212	26	227	2.35772	2.35772	2.3627	2.35147	2.35695	-0.0856656	-0.0389431	-0.0617222
19	314	3.42696	30	252	2.97316	2.97316	3.03631	3.0567	3.04776	1.62575	1.5409	1.57811
20	266	2.7914	42	235	3.11084	3.11084	3.16592	3.16753	3.17058	-1.55864	-1.56534	-1.57805
20	316	2.97162	42	235	2.86976	2.86976	2.92485	2.92765	2.92961	0.194645	0.183016	0.174854
20	386	2.84461	42	235	2.45895	2.45895	2.51404	2.51692	2.51881	1.37573	1.36375	1.3559
21	180	2.50596	27	313	2.04782	2.04782	2.5134	2.52949	2.53311	-0.0309481	-0.0979138	-0.112983
21	261	2.08029	27	313	1.57052	1.57052	2.0361	2.05219	2.05581	0.183885	0.116921	0.10185
21	355	3.21198	27	313	3.06666	3.06666	3.15915	3.12092	3.16844	0.21987	0.378969	0.181188
22	283	3.2044	22	231	3.02759	3.02759	1.51573	3.13887	3.12622	7.02768	0.27273	0.325366
22	372	2.93757	22	231	2.51568	2.51568	0.991271	2.62714	2.61433	8.09983	1.2919	1.34521
23	188	2.48634	34	308	2.0383	2.0383	2.45909	2.45634	2.46098	0.113422	0.124858	0.105551
23	269	1.90364	34	308	1.56099	1.56099	1.98179	1.97904	1.98368	-0.325226	-0.313788	-0.333095
23	336	3.13036	34	308	3.10512	3.10512	3.25345	3.25991	3.25245	-0.512232	-0.53911	-0.508065
23	363	2.9445	34	308	3.006	3.006	3.15408	3.16018	3.15284	-0.872213	-0.897609	-0.867052
23	413	2.98785	34	308	2.72138	2.72138	2.8695	2.87547	2.86818	0.492534	0.467681	0.498041
23	483	2.79988	34	308	2.30922	2.30922	2.45734	2.4633	2.45601	1.42551	1.40069	1.43104
24	186	2.1724	32	312	2.03929	2.03929	2.39005	2.39354	2.38915	-0.905768	-0.920307	-0.90203
24	267	1.93152	32	312	1.56199	1.56199	1.91275	1.91624	1.91185	0.078107	0.063568	0.0818475
24	330	3.42829	32	312	3.08124	3.08124	3.28578	3.30723	3.2829	0.593075	0.503813	0.605085
24	361	3.13926	32	312	3.03566	3.03566	3.23976	3.26089	3.23674	-0.418265	-0.506191	-0.405663
25	165	2.00288	27	238	2.13619	2.13619	1.96011	1.93374	1.94519	0.177991	0.287731	0.240069
25	246	3.24008	27	238	2.92251	2.92251	2.93168	2.90636	2.91962	1.28344	1.38884	1.33365
25	313	2.6576	27	238	2.90171	2.90171	2.91505	2.88852	2.90278	-1.07141	-0.961	-1.02033
25	340	2.63575	27	238	2.74477	2.74477	2.75811	2.73154	2.74583	-0.509204	-0.398625	-0.458085
25	384	2.36332	27	238	2.48588	2.48588	2.49921	2.47263	2.48692	-0.565527	-0.454905	-0.514398
25	460	2.05666	27	238	2.03805	2.03805	2.05138	2.0248	2.03909	0.0219835	0.132608	0.0731132
26	186	2.00734	29	306	2.02318	2.02318	2.1315	2.12372	2.12778	-0.51674	-0.484341	-0.501234
26	271	1.73669	29	306	1.5223	1.5223	1.63063	1.62284	1.6269	0.441406	0.47381	0.456909
26	334	3.20975	29	306	3.10495	3.10495	3.21617	3.19579	3.20127	-0.0267197	0.0581211	0.0352962
26	362	3.0658	29	306	3.00065	3.00065	3.11205	3.09156	3.09695	-0.192474	-0.107226	-0.129629
26	406	2.78441	29	306	2.75057	2.75057	2.86202	2.84151	2.84686	-0.322961	-0.237601	-0.259869
26	481	2.54663	29	306	2.30908	2.30908	2.42053	2.40002	2.40537	0.524767	0.610138	0.587883
