# Supplementary material for: Modeling the kinetics of the neutralizing antibody response against SARS-CoV-2 variants after several administrations of Bnt162b2
Source: PLoS Comput Biol. 2023 Aug 7;19(8):e1011282. doi: 10.1371/journal.pcbi.1011282 (PMC10434962; doi:10.1371/journal.pcbi.1011282)
Supplement: S1 File — The dataset used for this analysis is available in the zip file Neutralization_Data_and_code. (ZIP) [file pcbi.1011282.s005.zip › Neutralization_Data_and_code/MonolixFile_MemoryModel_NeutralizationModel/predictions_y2.txt]

id	time	y2	SecondInjTime	ThirdInjTime	popPred_medianCOV	popPred	indivPred_SAEM	indivPred_mean	indivPred_mode	indWRes_SAEM	indWRes_mean	indWRes_mode
1	13	1.47712	21	175	1.22525	1.22525	0.821354	0.822742	0.821278	1.39936	1.3964	1.39952
1	18	1.38021	21	175	1.27886	1.27886	0.874712	0.876133	0.874731	1.0787	1.07567	1.07866
1	27	0.880814	21	175	2.86135	2.86135	1.85613	1.86066	1.86221	-2.08126	-2.09093	-2.09423
1	33	1.11727	21	175	3.02224	3.02224	1.87627	1.88186	1.8849	-1.61964	-1.63158	-1.63806
1	39	1.22789	21	175	3.08071	3.08071	1.87407	1.88025	1.88411	-1.37891	-1.39209	-1.40032
1	57	0.880814	21	175	3.0788	3.0788	1.81023	1.8171	1.82195	-1.9833	-1.99797	-2.0083
1	117	0.880814	21	175	2.76122	2.76122	1.47251	1.47965	1.48487	-1.26264	-1.27786	-1.28901
1	152	0.880814	21	175	2.5555	2.5555	1.26649	1.27363	1.27886	-0.823015	-0.838249	-0.849407
1	180	4.00949	21	175	3.54226	3.54226	3.07913	3.07601	3.0746	1.98533	1.99198	1.99499
1	236	3.39898	21	175	3.71882	3.71882	3.29906	3.29606	3.29496	0.213228	0.219618	0.221978
1	264	3.17173	21	175	3.55944	3.55944	3.13979	3.1368	3.13573	0.0681606	0.07452	0.0768213
1	301	2.5955	21	175	3.34229	3.34229	2.92264	2.91967	2.9186	-0.698108	-0.691756	-0.689469
2	13	1.05308	21	236	1.22525	1.22525	0.781964	0.774882	0.777319	0.578537	0.593651	0.58845
2	18	0.880814	21	236	1.27886	1.27886	0.835256	0.828088	0.830587	0.0972154	0.112513	0.107179
2	27	2.33264	21	236	2.86135	2.86135	2.27665	2.28622	2.29392	0.119471	0.0990552	0.082634
2	33	2.69425	21	236	3.02224	3.02224	2.42176	2.43329	2.44171	0.581489	0.556877	0.538915
2	39	2.49817	21	236	3.08071	3.08071	2.47461	2.4868	2.49551	0.0502831	0.0242772	0.00568393
2	57	2.56015	21	236	3.0788	3.0788	2.46746	2.48015	2.48921	0.197782	0.170704	0.151378
2	117	1.9308	21	236	2.76122	2.76122	2.14816	2.16092	2.17014	-0.46383	-0.491062	-0.510748
2	152	1.76343	21	236	2.5555	2.5555	1.9424	1.95516	1.96439	-0.381922	-0.40915	-0.428847
2	180	1.65002	21	236	2.39055	2.39055	1.77745	1.79021	1.79944	-0.271932	-0.29916	-0.318857
2	236	1.09377	21	236	2.06056	2.06056	1.44746	1.46022	1.46945	-0.754745	-0.781973	-0.801671
2	264	3.47914	21	236	3.83838	3.83838	3.39527	3.38375	3.38647	0.178984	0.203572	0.197757
2	301	2.85679	21	236	3.68463	3.68463	3.24161	3.22987	3.23273	-0.821182	-0.796131	-0.802223
3	14	1.53529	22	2000	1.23977	1.23977	1.26205	1.24183	1.265	0.583076	0.62624	0.576791
3	20	1.4624	22	2000	1.29016	1.29016	1.31221	1.29204	1.31515	0.320482	0.363541	0.314218
3	34	3.11126	22	2000	3.02188	3.02188	3.0255	3.02219	3.02732	0.183004	0.19008	0.179122
3	41	3.33566	22	2000	3.0852	3.0852	3.08805	3.08532	3.08979	0.528369	0.534196	0.524663
3	56	3.0026	22	2000	3.0844	3.0844	3.08656	3.08428	3.08824	-0.179174	-0.174312	-0.182746
3	85	2.94493	22	2000	2.95013	2.95013	2.95188	2.94982	2.95353	-0.0148476	-0.0104374	-0.0183568
3	118	2.52231	22	2000	2.76065	2.76065	2.76232	2.7603	2.76396	-0.512165	-0.507836	-0.515663
3	154	2.06633	22	2000	2.54904	2.54904	2.5507	2.54868	2.55234	-1.03362	-1.0293	-1.03711
3	188	2.07225	22	2000	2.34873	2.34873	2.35039	2.34837	2.35203	-0.593528	-0.589212	-0.597024
4	12	1.13354	21	235	1.20817	1.20817	0.921743	0.919525	0.926293	0.451957	0.456689	0.442248
4	18	1.60423	21	235	1.27886	1.27886	0.992703	0.990731	0.997303	1.30494	1.30915	1.29513
4	26	0.880814	21	235	2.81165	2.81165	2.44214	2.44853	2.4478	-3.33176	-3.34538	-3.34383
4	32	2.64018	21	235	3.00554	3.00554	2.62496	2.63268	2.63067	0.0324785	0.0160028	0.0203094
4	39	2.34947	21	235	3.08071	3.08071	2.69653	2.7049	2.70228	-0.740596	-0.75845	-0.752871
4	53	2.48359	21	235	3.09019	3.09019	2.70399	2.71298	2.70982	-0.47033	-0.489517	-0.482758
4	82	2.72779	21	235	2.96167	2.96167	2.5749	2.58434	2.58078	0.326253	0.306108	0.313689
4	116	2.51242	21	235	2.76708	2.76708	2.38028	2.38983	2.38619	0.281962	0.261587	0.269358
4	151	2.32919	21	235	2.5614	2.5614	2.1746	2.18417	2.18051	0.329885	0.309477	0.317275
4	185	2.40295	21	235	2.36109	2.36109	1.9743	1.98387	1.98021	0.914701	0.894289	0.90209
4	235	2.03342	21	235	2.06646	2.06646	1.67967	1.68923	1.68558	0.754887	0.734474	0.742276
4	277	3.38166	21	235	3.8001	3.8001	3.51705	3.5113	3.51721	-0.288922	-0.27666	-0.289256
4	311	2.66885	21	235	3.62266	3.62266	3.34001	3.33451	3.34021	-1.4322	-1.42045	-1.43263
4	367	3.18298	21	235	3.29502	3.29502	3.01243	3.00698	3.01264	0.363945	0.375581	0.363494
5	14	1.6981	22	243	1.23977	1.23977	1.43607	1.45412	1.44083	0.559159	0.520641	0.549003
5	20	2.16909	22	243	1.29016	1.29016	1.48622	1.50422	1.49096	1.45718	1.41878	1.44707
5	28	3.39915	22	243	2.86126	2.86126	3.26701	3.26933	3.2727	0.281993	0.277031	0.269834
5	34	3.7512	22	243	3.02187	3.02187	3.44269	3.44401	3.44837	0.658333	0.655535	0.646231
5	41	3.89265	22	243	3.0852	3.0852	3.51136	3.51227	3.51701	0.813636	0.811708	0.801587
5	64	3.62757	22	243	3.05554	3.05554	3.48557	3.48608	3.49117	0.30301	0.30194	0.291063
5	85	3.63849	22	243	2.95013	2.95013	3.38062	3.38103	3.3862	0.550283	0.549404	0.538373
5	124	3.7332	22	243	2.72549	2.72549	3.15607	3.15645	3.16164	1.23155	1.23074	1.21966
5	160	2.65215	22	243	2.5137	2.5137	2.94428	2.94465	2.94985	-0.623381	-0.624183	-0.635273
5	182	2.56961	22	243	2.38408	2.38408	2.81466	2.81504	2.82024	-0.522928	-0.523729	-0.53482
5	232	2.44028	22	243	2.08945	2.08945	2.52003	2.52041	2.5256	-0.170185	-0.170985	-0.182076
5	275	4.07751	22	243	3.83162	3.83162	4.03894	4.05162	4.0391	0.082312	0.0552575	0.0819751
5	314	3.77474	22	243	3.65025	3.65025	3.85642	3.86906	3.85653	-0.174299	-0.201272	-0.174553
5	366	3.41263	22	243	3.34713	3.34713	3.55318	3.56581	3.5533	-0.299936	-0.326885	-0.300178
6	14	2.15076	20	237	1.23977	1.23977	1.38739	1.39262	1.39105	1.62896	1.6178	1.62116
6	20	2.31785	20	237	1.29016	1.29016	1.43738	1.44235	1.44095	1.87886	1.86827	1.87124
6	28	3.57217	20	237	2.93501	2.93501	3.17184	3.17175	3.17252	0.854283	0.85447	0.852837
6	34	3.03623	20	237	3.04891	3.04891	3.29007	3.28941	3.29047	-0.541672	-0.540262	-0.542524
6	41	3.22167	20	237	3.09332	3.09332	3.33614	3.33507	3.33637	-0.24427	-0.241983	-0.24475
6	61	3.26221	20	237	3.06082	3.06082	3.30463	3.30294	3.30462	-0.0905207	-0.0869006	-0.0904935
6	85	3.39235	20	237	2.94021	2.94021	3.18407	3.1821	3.18396	0.444453	0.448653	0.444688
6	118	2.8374	20	237	2.7501	2.7501	2.99392	2.99186	2.99377	-0.333993	-0.329601	-0.333692
6	156	2.59901	20	237	2.52664	2.52664	2.77045	2.76837	2.7703	-0.365834	-0.361411	-0.365522
6	196	2.84572	20	237	2.29097	2.29097	2.53477	2.5327	2.53462	0.663541	0.667967	0.663854
6	236	2.07591	20	237	2.05526	2.05526	2.29906	2.29699	2.29891	-0.476184	-0.471758	-0.47587
6	273	3.59006	20	237	3.8216	3.8216	3.97524	3.97496	3.97397	-0.821945	-0.821341	-0.819238
6	321	2.87628	20	237	3.57616	3.57616	3.72906	3.72837	3.72766	-1.81977	-1.8183	-1.81678
6	369	3.16997	20	237	3.29465	3.29465	3.44749	3.44677	3.44608	-0.592216	-0.590669	-0.589204
7	14	2.07151	22	314	1.23977	1.23977	1.62786	1.6163	1.6384	0.946724	0.9714	0.924239
7	20	2.62459	22	314	1.29016	1.29016	1.67848	1.66673	1.68881	2.01894	2.044	1.99689
7	29	2.75884	22	314	2.90148	2.90148	3.3349	3.33673	3.3333	-1.22927	-1.23317	-1.22586
7	34	3.42357	22	314	3.02188	3.02188	3.45835	3.46074	3.45579	-0.0742039	-0.0793112	-0.0687439
7	41	3.52179	22	314	3.0852	3.0852	3.52338	3.52594	3.52019	-0.0033901	-0.0088532	0.00341961
7	57	3.38184	22	314	3.08143	3.08143	3.521	3.52348	3.51716	-0.29696	-0.302263	-0.288765
7	86	3.38668	22	314	2.9446	2.9446	3.38478	3.3871	3.38057	0.00405351	-0.000891966	0.0130422
7	118	3.2079	22	314	2.76065	2.76065	3.20094	3.2032	3.19664	0.0148674	0.0100336	0.0240328
7	159	2.6026	22	314	2.51959	2.51959	2.95989	2.96215	2.95558	-0.762431	-0.767243	-0.753235
7	194	2.83232	22	314	2.31337	2.31337	2.75368	2.75593	2.74937	0.167807	0.162997	0.177006
7	237	2.48911	22	314	2.05999	2.05999	2.50029	2.50255	2.49598	-0.0238559	-0.0286655	-0.014657
7	272	2.3006	22	314	1.85374	1.85374	2.29405	2.2963	2.28974	0.0139737	0.00916408	0.0231727
7	308	1.93293	22	314	1.6416	1.6416	2.08191	2.08416	2.0776	-0.317907	-0.322716	-0.308708
7	369	3.68178	22	314	3.7321	3.7321	4.12606	4.10932	4.13108	-0.948054	-0.912334	-0.958757
8	12	1.37107	23	250	1.20817	1.20817	1.07633	1.08381	1.07979	0.62894	0.612989	0.621558
8	22	1.20683	23	250	1.29755	1.29755	1.16553	1.17308	1.16914	0.0881272	0.0720123	0.0804201
8	28	1.90309	23	250	2.81157	2.81157	2.52303	2.51396	2.52032	-1.32291	-1.30355	-1.31712
8	34	3.45637	23	250	3.0048	3.0048	2.69213	2.67968	2.6881	1.63082	1.65738	1.63942
8	41	3.2531	23	250	3.07976	3.07976	2.75852	2.74485	2.75407	1.0554	1.08455	1.06489
8	61	2.96085	23	250	3.07076	3.07076	2.74307	2.72854	2.73842	0.464733	0.495726	0.474661
8	86	3.03822	23	250	2.94956	2.94956	2.62047	2.60579	2.61583	0.891456	0.922784	0.90136
8	121	2.57841	23	250	2.74836	2.74836	2.419	2.40429	2.41437	0.340173	0.371551	0.350044
8	160	2.14953	23	250	2.51901	2.51901	2.18962	2.17491	2.185	-0.0855559	-0.0541744	-0.0756919
8	197	2.34439	23	250	2.30101	2.30101	1.97162	1.95691	1.967	0.795473	0.826854	0.805336
8	244	1.37712	23	250	2.02406	2.02406	1.69466	1.67995	1.69004	-0.677599	-0.646217	-0.667735
8	278	4.12762	23	250	3.83668	3.83668	3.70568	3.70839	3.70468	0.900396	0.894613	0.902538
8	315	3.92252	23	250	3.68316	3.68316	3.55241	3.55524	3.5516	0.789792	0.783747	0.791505
8	366	3.61553	23	250	3.38762	3.38762	3.25686	3.25971	3.25609	0.765374	0.759297	0.767018
8	397	3.45378	23	250	3.20508	3.20508	3.07432	3.07717	3.07355	0.809731	0.803652	0.811372
8	482	2.46598	23	250	2.70422	2.70422	2.57345	2.5763	2.57269	-0.229348	-0.235426	-0.227707
9	14	1.43297	21	237	1.23977	1.23977	1.16606	1.15456	1.15951	0.569556	0.594108	0.583541
9	20	1.91009	21	237	1.29016	1.29016	1.21613	1.20467	1.20972	1.48086	1.50532	1.49454
9	28	3.7926	21	237	2.90164	2.90164	2.70568	2.70468	2.70833	2.31941	2.32155	2.31375
9	34	3.33506	21	237	3.03645	3.03645	2.8299	2.82985	2.83347	1.07797	1.07807	1.07034
9	41	3.51415	21	237	3.08968	3.08968	2.87851	2.87889	2.88257	1.3564	1.35559	1.34775
9	55	2.87332	21	237	3.08495	3.08495	2.87036	2.87107	2.87485	0.00632291	0.00480937	-0.00327009
9	86	2.86753	21	237	2.93963	2.93963	2.72332	2.7242	2.72811	0.30773	0.305852	0.297507
9	118	2.61563	21	237	2.75537	2.75537	2.53882	2.53972	2.54366	0.163924	0.161993	0.153585
9	159	1.94052	21	237	2.51428	2.51428	2.29768	2.29859	2.30254	-0.76217	-0.76411	-0.772529
9	187	1.9914	21	237	2.34931	2.34931	2.13271	2.13362	2.13757	-0.301544	-0.303484	-0.311904
9	237	1.97025	21	237	2.05467	2.05467	1.83808	1.83899	1.84293	0.282052	0.280112	0.271691
9	273	4.28643	21	237	3.82172	3.82172	3.7488	3.73304	3.73826	1.14728	1.18089	1.16977
9	308	4.274	21	237	3.65088	3.65088	3.57766	3.56195	3.56731	1.48593	1.51945	1.50801
9	369	3.64709	21	237	3.29476	3.29476	3.22147	3.20577	3.21116	0.908239	0.941739	0.930243
10	12	1.47712	21	300	1.20817	1.20817	1.47188	1.44901	1.45973	0.0111849	0.0599951	0.0371198
10	19	1.76567	21	300	1.28506	1.28506	1.54893	1.52581	1.53686	0.462496	0.511848	0.488265
10	27	3.43425	21	300	2.86135	2.86135	3.26515	3.2828	3.27371	0.36084	0.323185	0.34258
10	40	3.65935	21	300	3.08568	3.08568	3.50474	3.52529	3.51516	0.32991	0.286059	0.307682
10	54	2.67284	21	300	3.0877	3.0877	3.5095	3.53028	3.52032	-1.78537	-1.82972	-1.80846
10	85	3.44059	21	300	2.94518	2.94518	3.36817	3.38887	3.37921	0.15455	0.110383	0.130988
10	119	3.47972	21	300	2.74952	2.74952	3.17265	3.1933	3.18373	0.655265	0.611197	0.631624
10	158	2.38003	21	300	2.52017	2.52017	2.94332	2.96396	2.9544	-1.20201	-1.24606	-1.22566
10	182	2.71784	21	300	2.37877	2.37877	2.80192	2.82256	2.813	-0.179422	-0.22347	-0.203075
10	236	2.25115	21	300	2.06057	2.06057	2.48372	2.50436	2.4948	-0.496274	-0.540321	-0.519927
10	272	2.48159	21	300	1.84843	1.84843	2.27158	2.29222	2.28266	0.448146	0.404098	0.424493
10	300	2.27439	21	300	1.68343	1.68343	2.10658	2.12722	2.11766	0.358094	0.314047	0.334442
10	369	4.09103	21	300	3.6567	3.6567	3.92726	3.89948	3.91116	0.349473	0.408759	0.383841
10	396	3.55739	21	300	3.50092	3.50092	3.77149	3.74365	3.7554	-0.456885	-0.397478	-0.422548
11	12	0.880814	21	235	1.20817	1.20817	0.838118	0.831107	0.830867	0.0911099	0.106071	0.106583
11	18	0.880814	21	235	1.27886	1.27886	0.908495	0.90144	0.901293	-0.059069	-0.0440143	-0.0437025
11	26	1.65706	21	235	2.81165	2.81165	2.40132	2.39447	2.40366	-1.58821	-1.5736	-1.5932
11	32	3.09726	21	235	3.00554	3.00554	2.59001	2.583	2.59355	1.08242	1.09739	1.07486
11	39	2.54108	21	235	3.08071	3.08071	2.6633	2.65619	2.6673	-0.260818	-0.245643	-0.269343
11	53	2.3948	21	235	3.09019	3.09019	2.67147	2.66424	2.67579	-0.590383	-0.574971	-0.599614
11	82	2.55546	21	235	2.96167	2.96167	2.5423	2.53498	2.5468	0.0280821	0.0436868	0.0184774
11	116	2.15897	21	235	2.76708	2.76708	2.3476	2.34026	2.35213	-0.402523	-0.386871	-0.412198
11	152	1.7972	21	235	2.55551	2.55551	2.13601	2.12867	2.14055	-0.722992	-0.707333	-0.732678
11	179	2.02612	21	235	2.39645	2.39645	1.97695	1.96961	1.98148	0.104945	0.120605	0.0952578
11	235	2.12516	21	235	2.06646	2.06646	1.64696	1.63962	1.6515	1.02044	1.0361	1.01075
11	270	3.59759	21	235	3.82502	3.82502	3.45763	3.44589	3.4462	0.298662	0.323706	0.323035
11	311	3.3707	21	235	3.62266	3.62266	3.25513	3.24331	3.24377	0.246611	0.271834	0.270857
11	361	3.00689	21	235	3.33035	3.33035	2.9628	2.95097	2.95144	0.0941	0.119346	0.118326
12	14	0.880814	27	245	1.23977	1.23977	0.972386	1.00661	0.996757	-0.195409	-0.268442	-0.247414
12	25	0.880814	27	245	1.30298	1.30298	1.0356	1.06966	1.06017	-0.330304	-0.402981	-0.382744
12	35	3.31069	27	245	2.93262	2.93262	2.68025	2.68786	2.69459	1.34533	1.32907	1.31472
12	84	2.2824	27	245	2.97985	2.97985	2.72919	2.7333	2.74289	-0.953417	-0.962187	-0.982652
12	168	2.09552	27	245	2.49323	2.49323	2.24259	2.24659	2.25634	-0.313844	-0.322384	-0.343188
12	242	2.15685	27	245	2.05719	2.05719	1.80655	1.81055	1.8203	0.747513	0.738973	0.718167
12	280	4.08138	27	245	3.82438	3.82438	3.56197	3.59066	3.58185	1.10838	1.04717	1.06598
12	386	2.99317	27	245	3.24143	3.24143	2.97898	3.00754	2.99909	0.0302886	-0.0306639	-0.0126371
13	14	1.75815	17	2000	1.23977	1.23977	1.24181	1.22769	1.23056	1.10184	1.13198	1.12584
13	25	2.35199	17	2000	2.93496	2.93496	2.93765	2.93848	2.93845	-1.24975	-1.25153	-1.25145
13	84	3.07518	17	2000	2.93084	2.93084	2.93503	2.93836	2.93659	0.299075	0.291958	0.295746
13	168	2.8776	17	2000	2.44008	2.44008	2.44436	2.44779	2.44591	0.924499	0.917192	0.921206
14	25	2.4501	17	2000	2.93496	2.93496	2.77334	2.78234	2.78533	-0.689779	-0.708983	-0.715362
14	84	2.51917	17	2000	2.93084	2.93084	2.77439	2.78538	2.78904	-0.544625	-0.568071	-0.57587
14	241	2.40756	17	2000	2.00992	2.00992	1.85359	1.86462	1.86825	1.18213	1.15858	1.15085
15	14	0.880814	28	313	1.23977	1.23977	1.29517	1.33703	1.31158	-0.884209	-0.973539	-0.919232
15	21	1.57519	28	313	1.29429	1.29429	1.3497	1.39169	1.36627	0.481169	0.391574	0.445818
15	34	1.24055	28	313	2.85902	2.85902	3.13496	3.147	3.14637	-4.04253	-4.06822	-4.06688
15	42	3.53199	28	313	3.04515	3.04515	3.33971	3.34987	3.35093	0.410318	0.388624	0.386374
15	56	3.07518	28	313	3.09345	3.09345	3.3947	3.40436	3.40605	-0.68183	-0.702452	-0.706054
15	84	3.45758	28	313	2.98461	2.98461	3.28821	3.29783	3.29977	0.361412	0.340898	0.336752
15	122	3.4823	28	313	2.76902	2.76902	3.07297	3.0826	3.08459	0.873491	0.852928	0.848681
15	152	2.74881	28	313	2.59281	2.59281	2.89679	2.90643	2.90842	-0.315772	-0.336344	-0.3406
15	175	3.1209	28	313	2.45735	2.45735	2.76132	2.77096	2.77296	0.767318	0.746745	0.742489
15	237	2.92799	28	313	2.09201	2.09201	2.39599	2.40563	2.40762	1.13524	1.11467	1.11041
15	305	2.19811	28	313	1.6913	1.6913	1.99528	2.00492	2.00692	0.432816	0.412242	0.407985
15	333	3.67569	28	313	3.81895	3.81895	3.88271	3.91949	3.89458	-0.441777	-0.520255	-0.467099
15	363	3.72469	28	313	3.75758	3.75758	3.8206	3.8578	3.83286	-0.204682	-0.284052	-0.230834
16	14	1.21219	28	291	1.23977	1.23977	0.782351	0.772519	0.791205	0.917239	0.93822	0.898346
16	21	2.05423	28	291	1.29429	1.29429	0.837073	0.827211	0.84589	2.59732	2.61837	2.57851
16	34	2.28892	28	291	2.85902	2.85902	2.58392	2.60712	2.60006	-0.629515	-0.679007	-0.663948
16	47	3.00217	28	291	3.08209	3.08209	2.82695	2.85267	2.84354	0.373904	0.319024	0.338503
16	56	2.51917	28	291	3.09344	3.09344	2.84131	2.86735	2.85793	-0.687413	-0.742992	-0.722891
16	84	3.13577	28	291	2.98461	2.98461	2.73509	2.76138	2.75172	0.855014	0.798923	0.819533
16	124	2.7532	28	291	2.75732	2.75732	2.50828	2.5346	2.5249	0.522637	0.466476	0.487177
16	152	2.08814	28	291	2.59281	2.59281	2.34381	2.37013	2.36043	-0.545595	-0.601759	-0.581052
16	182	2.53605	28	291	2.4161	2.4161	2.16711	2.19343	2.18373	0.787296	0.731131	0.75184
16	241	2.50826	28	291	2.06844	2.06844	1.81945	1.84577	1.83606	1.46987	1.41371	1.43442
16	266	1.61426	28	291	1.92112	1.92112	1.67213	1.69845	1.68875	-0.123481	-0.179646	-0.158937
16	294	1.8893	28	291	3.29106	3.29106	2.8543	2.8437	2.85942	-2.05924	-2.03661	-2.07016
16	334	3.43377	28	291	3.79091	3.79091	3.34207	3.32833	3.34639	0.195673	0.225009	0.186461
17	269	2.32695	34	308	1.93571	1.93571	2.02464	2.05474	2.04056	0.645117	0.58087	0.611136
17	308	2.16879	34	308	1.70589	1.70589	1.79482	1.82492	1.81074	0.798033	0.733786	0.764052
17	332	3.99528	34	308	3.83096	3.83096	3.75967	3.74341	3.75152	0.502786	0.537486	0.520168
17	363	3.36097	34	308	3.733	3.733	3.66096	3.6451	3.65299	-0.640162	-0.606299	-0.623135
17	407	3.33021	34	308	3.48357	3.48357	3.41141	3.39567	3.40349	-0.173273	-0.139685	-0.156363
18	236	5.17609	26	227	3.68472	3.68472	3.83654	3.84243	3.84298	2.85851	2.84593	2.84476
18	275	3.93902	26	227	3.77529	3.77529	3.91409	3.91852	3.91894	0.0532041	0.0437462	0.0428453
18	331	3.60788	26	227	3.4615	3.4615	3.59966	3.60407	3.60451	0.017546	0.00814179	0.00720982
18	366	2.85715	26	227	3.25558	3.25558	3.39372	3.39812	3.39856	-1.14499	-1.1544	-1.15533
18	395	2.47596	26	227	3.08471	3.08471	3.22285	3.22726	3.2277	-1.59381	-1.60321	-1.60415
19	314	2.78852	30	252	3.70016	3.70016	3.29485	3.26934	3.28256	-1.08046	-1.02603	-1.05424
20	266	4.01961	42	235	3.83784	3.83784	4.06455	4.05946	4.07148	-0.0958836	-0.0850178	-0.110669
20	316	4.2085	42	235	3.59675	3.59675	3.82348	3.81957	3.8305	0.821593	0.829931	0.806611
20	386	3.20817	42	235	3.18594	3.18594	3.41267	3.40885	3.4197	-0.43638	-0.428222	-0.451383
21	180	3.00988	27	313	2.42253	2.42253	3.06867	3.09215	3.07771	-0.125465	-0.175577	-0.144752
21	261	2.70295	27	313	1.94523	1.94523	2.59137	2.61485	2.60041	0.238096	0.187985	0.21881
21	294	2.26435	27	313	1.75077	1.75077	2.39691	2.42039	2.40595	-0.282881	-0.332992	-0.302168
22	283	3.31931	22	231	3.75459	3.75459	1.7535	3.39149	3.37309	3.34133	-0.154026	-0.114762
22	372	2.62408	22	231	3.24268	3.24268	1.22904	2.87977	2.8612	2.9769	-0.545627	-0.506015
23	188	2.96104	34	308	2.41301	2.41301	3.04857	3.03546	3.05912	-0.186776	-0.158798	-0.209292
23	269	2.45454	34	308	1.93571	1.93571	2.57127	2.55816	2.58182	-0.249087	-0.221108	-0.271602
23	336	4.20847	34	308	3.83211	3.83211	4.19978	4.19131	4.20287	0.0185398	0.036621	0.0119448
23	413	3.89159	34	308	3.44838	3.44838	3.81583	3.80687	3.8186	0.16167	0.180789	0.155762
23	483	2.87904	34	308	3.03622	3.03622	3.40367	3.39471	3.40644	-1.11953	-1.1004	-1.12543
23	667	2.16613	34	308	1.95195	1.95195	2.31941	2.31044	2.32217	-0.327083	-0.307946	-0.33298
24	186	3.49693	32	312	2.41401	2.41401	3.54705	3.53724	3.54243	-0.106961	-0.0860111	-0.0970929
24	267	2.48799	32	312	1.93671	1.93671	3.06975	3.05993	3.06513	-1.24144	-1.22049	-1.23157
24	330	4.57802	32	312	3.80823	3.80823	4.79964	4.80321	4.78846	-0.472915	-0.480531	-0.449057
25	165	2.1784	27	238	2.5109	2.5109	2.47782	2.47903	2.48575	-0.638936	-0.641513	-0.655852
25	246	4.15594	27	238	3.6495	3.6495	3.80625	3.80393	3.81246	0.746223	0.751171	0.732972
25	313	3.26031	27	238	3.6287	3.6287	3.78962	3.78609	3.79562	-1.1295	-1.12198	-1.1423
25	384	2.99712	27	238	3.21287	3.21287	3.37377	3.3702	3.37976	-0.803741	-0.796117	-0.816523
25	460	1.80591	27	238	2.76504	2.76504	2.92594	2.92237	2.93193	-2.39007	-2.38244	-2.40285
25	657	3.46672	27	238	1.60417	1.60417	1.76507	1.7615	1.77106	3.63119	3.63881	3.6184
26	186	2.45667	29	306	2.39789	2.39789	2.65924	2.66677	2.66565	-0.432263	-0.448336	-0.445957
26	271	2.32325	29	306	1.89702	1.89702	2.15836	2.16589	2.16478	0.351862	0.335792	0.338168
26	306	1.96099	29	306	1.69077	1.69077	1.95212	1.95965	1.95853	0.0189447	0.00287466	0.00525054
26	334	4.278	29	306	3.83195	3.83195	4.10076	4.09112	4.09143	0.37822	0.398786	0.398124
26	406	3.94161	29	306	3.47757	3.47757	3.7466	3.73684	3.73702	0.416132	0.436965	0.436588
26	481	2.44295	29	306	3.03608	3.03608	3.30512	3.29535	3.29553	-1.8398	-1.81896	-1.81933
