# Supplementary material for: Modeling the kinetics of the neutralizing antibody response against SARS-CoV-2 variants after several administrations of Bnt162b2
Source: PLoS Comput Biol. 2023 Aug 7;19(8):e1011282. doi: 10.1371/journal.pcbi.1011282 (PMC10434962; doi:10.1371/journal.pcbi.1011282)
Supplement: S1 File — The dataset used for this analysis is available in the zip file Neutralization_Data_and_code. (ZIP) [file pcbi.1011282.s005.zip › Neutralization_Data_and_code/MonolixFile_MemoryModel_NeutralizationModel/predictions_y3.txt]

id	time	y3	SecondInjTime	ThirdInjTime	popPred_medianCOV	popPred	indivPred_SAEM	indivPred_mean	indivPred_mode	indWRes_SAEM	indWRes_mean	indWRes_mode
1	13	0.880814	21	175	1.34469	1.34469	0.942816	0.942183	0.940719	-0.106309	-0.105224	-0.102714
1	18	1.46538	21	175	1.3983	1.3983	0.996173	0.995573	0.994172	0.804507	0.805535	0.807938
1	27	0.880814	21	175	2.98079	2.98079	1.97759	1.98011	1.98165	-1.88054	-1.88485	-1.8875
1	33	1.02531	21	175	3.14169	3.14169	1.99773	2.0013	2.00434	-1.66732	-1.67344	-1.67865
1	39	1.36736	21	175	3.20015	3.20015	1.99554	1.99969	2.00355	-1.07708	-1.0842	-1.09081
1	57	1.0026	21	175	3.19824	3.19824	1.93169	1.93654	1.94139	-1.59302	-1.60134	-1.60965
1	117	0.880814	21	175	2.88067	2.88067	1.59397	1.59909	1.60431	-1.22278	-1.23155	-1.24051
1	152	1.02407	21	175	2.67494	2.67494	1.38796	1.39307	1.3983	-0.623911	-0.632687	-0.641652
1	180	5.05329	21	175	4.42368	4.42368	3.96227	3.95743	3.95602	1.87068	1.87896	1.88138
1	236	4.2406	21	175	4.60025	4.60025	4.1822	4.17748	4.17638	0.100138	0.108216	0.110112
1	264	3.98372	21	175	4.44086	4.44086	4.02292	4.01823	4.01715	-0.0672234	-0.0591701	-0.057321
1	301	3.7522	21	175	4.22371	4.22371	3.80578	3.80109	3.80002	-0.0918675	-0.0838201	-0.0819821
2	13	0.880814	21	236	1.34469	1.34469	0.903426	0.894323	0.89676	-0.0387714	-0.0231628	-0.0273416
2	18	0.880814	21	236	1.3983	1.3983	0.956718	0.947529	0.950028	-0.130146	-0.114389	-0.118676
2	27	2.33264	21	236	2.98079	2.98079	2.39812	2.40566	2.41336	-0.112264	-0.125203	-0.138397
2	33	2.81803	21	236	3.14169	3.14169	2.54322	2.55273	2.56115	0.471188	0.454878	0.440445
2	39	3.32098	21	236	3.20015	3.20015	2.59607	2.60624	2.61495	1.24292	1.22549	1.21055
2	57	2.39967	21	236	3.19824	3.19824	2.58892	2.59959	2.60865	-0.324486	-0.342779	-0.358307
2	117	2.08171	21	236	2.88067	2.88067	2.26962	2.28036	2.28958	-0.322191	-0.340607	-0.356425
2	152	1.84004	21	236	2.67494	2.67494	2.06387	2.0746	2.08384	-0.383766	-0.402179	-0.418005
2	180	1.75205	21	236	2.50999	2.50999	1.89891	1.90965	1.91888	-0.251809	-0.270222	-0.286049
2	236	1.73014	21	236	2.18	2.18	1.56892	1.57966	1.58889	0.276417	0.258004	0.242177
2	264	4.16227	21	236	4.7198	4.7198	4.27841	4.26517	4.26789	-0.199133	-0.176434	-0.181106
2	301	4.041	21	236	4.56605	4.56605	4.12475	4.11129	4.11415	-0.143601	-0.120529	-0.125424
3	14	0.880814	22	2000	1.35921	1.35921	1.38351	1.36127	1.38444	-0.861931	-0.823784	-0.863516
3	20	0.880814	22	2000	1.4096	1.4096	1.43368	1.41148	1.43459	-0.947937	-0.909874	-0.949505
3	34	3.46	22	2000	3.14132	3.14132	3.14697	3.14163	3.14676	0.536721	0.545872	0.537067
3	41	3.85211	22	2000	3.20464	3.20464	3.20952	3.20476	3.20923	1.1018	1.10995	1.10229
3	56	3.05538	22	2000	3.20385	3.20385	3.20802	3.20372	3.20768	-0.261726	-0.254355	-0.261131
3	85	3.02898	22	2000	3.06957	3.06957	3.07335	3.06926	3.07297	-0.0760742	-0.0690658	-0.075429
3	118	2.72868	22	2000	2.88009	2.88009	2.88379	2.87974	2.8834	-0.265948	-0.259005	-0.265293
3	154	2.14829	22	2000	2.66848	2.66848	2.67216	2.66812	2.67178	-0.898224	-0.89129	-0.897568
3	188	2.06333	22	2000	2.46817	2.46817	2.47185	2.46781	2.47147	-0.700444	-0.693511	-0.699788
4	12	0.880814	21	235	1.32761	1.32761	1.0432	1.03897	1.04573	-0.278435	-0.271168	-0.282772
4	18	0.880814	21	235	1.3983	1.3983	1.11416	1.11017	1.11674	-0.400104	-0.393257	-0.404525
4	26	0.880814	21	235	2.93109	2.93109	2.56361	2.56797	2.56724	-2.88532	-2.89279	-2.89155
4	32	2.51481	21	235	3.12498	3.12498	2.74642	2.75212	2.75011	-0.397121	-0.406894	-0.403434
4	39	2.89894	21	235	3.20016	3.20016	2.81799	2.82434	2.82172	0.138802	0.127921	0.132404
4	53	2.44778	21	235	3.20963	3.20963	2.82546	2.83243	2.82926	-0.647565	-0.659517	-0.654086
4	82	2.33001	21	235	3.08111	3.08111	2.69636	2.70378	2.70022	-0.628144	-0.640866	-0.634774
4	116	2.49969	21	235	2.88652	2.88652	2.50175	2.50927	2.50563	-0.00353085	-0.0164366	-0.0101932
4	151	2.50529	21	235	2.68084	2.68084	2.29607	2.30361	2.29995	0.358729	0.345796	0.352062
4	185	2.72214	21	235	2.48053	2.48053	2.09576	2.10331	2.09965	1.07399	1.06105	1.06732
4	235	2.43297	21	235	2.1859	2.1859	1.80113	1.80868	1.80502	1.08335	1.07041	1.07668
4	277	4.56198	21	235	4.68152	4.68152	4.40019	4.39273	4.39863	0.277413	0.290209	0.280088
4	311	3.97653	21	235	4.50408	4.50408	4.22314	4.21593	4.22163	-0.42284	-0.410463	-0.420244
5	14	1.08991	22	243	1.35921	1.35921	1.55753	1.57356	1.56027	-0.801788	-0.829272	-0.806484
5	20	1.74663	22	243	1.4096	1.4096	1.60768	1.62366	1.6104	0.238248	0.210855	0.233583
5	28	3.39915	22	243	2.9807	2.9807	3.38847	3.38877	3.39215	0.0183224	0.0177999	0.0120173
5	34	4.00852	22	243	3.14132	3.14132	3.56416	3.56345	3.56781	0.761898	0.763115	0.75564
5	41	4.38627	22	243	3.20464	3.20464	3.63283	3.63171	3.63645	1.29185	1.29376	1.28563
5	64	3.27138	22	243	3.17498	3.17498	3.60704	3.60552	3.61061	-0.575521	-0.572916	-0.581655
5	85	3.9111	22	243	3.06957	3.06957	3.50208	3.50047	3.50564	0.701318	0.704076	0.695213
5	124	3.4524	22	243	2.84493	2.84493	3.27753	3.27589	3.28108	0.299834	0.30265	0.293743
5	160	2.79141	22	243	2.63314	2.63314	3.06574	3.0641	3.06929	-0.470367	-0.467546	-0.476457
5	182	3.15473	22	243	2.50352	2.50352	2.93612	2.93448	2.93968	0.374818	0.37764	0.368728
5	232	2.91582	22	243	2.20889	2.20889	2.64149	2.63985	2.64504	0.470364	0.473186	0.464275
5	275	3.98281	22	243	4.71304	4.71304	4.92208	4.93304	4.92052	-1.61046	-1.62926	-1.60779
5	314	4.35564	22	243	4.53167	4.53167	4.73955	4.75048	4.73796	-0.658253	-0.676983	-0.655513
6	14	2.00945	20	237	1.35921	1.35921	1.50886	1.51206	1.51049	0.858319	0.852824	0.855523
6	20	1.89542	20	237	1.4096	1.4096	1.55885	1.56179	1.56039	0.577095	0.57205	0.574441
6	28	3.57217	20	237	3.05445	3.05445	3.2933	3.29119	3.29196	0.478155	0.481769	0.480458
6	34	3.70817	20	237	3.16835	3.16835	3.41153	3.40885	3.40991	0.508612	0.51321	0.511393
6	41	3.73376	20	237	3.21276	3.21276	3.45761	3.45451	3.45581	0.473491	0.478793	0.47657
6	61	3.18977	20	237	3.18026	3.18026	3.4261	3.42238	3.42406	-0.405202	-0.398828	-0.401715
6	85	3.25744	20	237	3.05965	3.05965	3.30553	3.30154	3.3034	-0.0824527	-0.0756133	-0.0787995
6	118	3.22686	20	237	2.86954	2.86954	3.11538	3.1113	3.11321	0.191145	0.198139	0.194852
6	156	2.68097	20	237	2.64608	2.64608	2.89191	2.88781	2.88974	-0.361675	-0.354656	-0.357959
6	196	2.576	20	237	2.41041	2.41041	2.65623	2.65214	2.65406	-0.137572	-0.130551	-0.133855
6	236	2.36173	20	237	2.1747	2.1747	2.42052	2.41643	2.41836	-0.10081	-0.0937886	-0.0970932
6	273	5.06105	20	237	4.70302	4.70302	4.85838	4.85638	4.85539	0.347498	0.350927	0.352616
6	321	4.14517	20	237	4.45758	4.45758	4.6122	4.60979	4.60908	-0.80077	-0.796642	-0.795426
7	14	2.05614	22	314	1.35921	1.35921	1.74932	1.73574	1.75784	0.526074	0.549367	0.511473
7	20	2.18412	22	314	1.4096	1.4096	1.79994	1.78617	1.80825	0.658722	0.682328	0.644471
7	29	2.75884	22	314	3.02092	3.02092	3.45636	3.45617	3.45274	-1.19597	-1.19564	-1.18976
7	34	3.77371	22	314	3.14132	3.14132	3.57981	3.58018	3.57523	0.332469	0.33183	0.340321
7	41	4.15996	22	314	3.20464	3.20464	3.64484	3.64538	3.63963	0.883218	0.882293	0.892154
7	57	3.20493	22	314	3.20087	3.20087	3.64246	3.64292	3.6366	-0.750183	-0.750979	-0.740134
7	86	3.40892	22	314	3.06404	3.06404	3.50624	3.50654	3.50001	-0.166867	-0.167376	-0.15618
7	118	3.51175	22	314	2.88009	2.88009	3.3224	3.32264	3.31608	0.324662	0.324243	0.335492
7	159	2.78774	22	314	2.63903	2.63903	3.08135	3.08159	3.07502	-0.503426	-0.503827	-0.492572
7	194	3.00173	22	314	2.43281	2.43281	2.87514	2.87537	2.86881	0.217056	0.216656	0.227912
7	237	2.72198	22	314	2.17943	2.17943	2.62176	2.62199	2.61542	0.171837	0.171437	0.182693
7	272	3.56808	22	314	1.97318	1.97318	2.41551	2.41574	2.40918	1.97621	1.97581	1.98706
7	308	3.0569	22	314	1.76104	1.76104	2.20337	2.2036	2.19704	1.46347	1.46307	1.47433
8	12	0.880814	23	250	1.32761	1.32761	1.1978	1.20325	1.19923	-0.543497	-0.552849	-0.545964
8	22	0.880814	23	250	1.41699	1.41699	1.28699	1.29252	1.28858	-0.696429	-0.705912	-0.699157
8	28	1.90309	23	250	2.93101	2.93101	2.64449	2.6334	2.63976	-1.27121	-1.25219	-1.26309
8	34	3.63022	23	250	3.12424	3.12424	2.81359	2.79912	2.80754	1.40019	1.425	1.41057
8	41	3.8638	23	250	3.1992	3.1992	2.87998	2.86429	2.87351	1.68686	1.71375	1.69795
8	61	3.0162	23	250	3.1902	3.1902	2.86453	2.84798	2.85786	0.260049	0.288417	0.271491
8	86	3.09587	23	250	3.069	3.069	2.74193	2.72523	2.73527	0.606859	0.635496	0.618282
8	121	2.99445	23	250	2.86781	2.86781	2.54046	2.52373	2.53381	0.77841	0.807087	0.789806
8	160	2.57864	23	250	2.63846	2.63846	2.31108	2.29436	2.30444	0.458754	0.487433	0.470144
8	197	2.46345	23	250	2.42046	2.42046	2.09308	2.07635	2.08644	0.635029	0.663708	0.646419
8	244	2.26881	23	250	2.1435	2.1435	1.81612	1.7994	1.80948	0.776182	0.804862	0.787572
8	278	4.02641	23	250	4.7181	4.7181	4.58882	4.58981	4.5861	-0.964303	-0.966006	-0.959638
8	315	4.5944	23	250	4.56458	4.56458	4.43554	4.43666	4.43302	0.272381	0.270468	0.276702
9	14	0.880814	21	237	1.35921	1.35921	1.28753	1.274	1.27895	-0.697348	-0.674156	-0.682647
9	20	1.27416	21	237	1.4096	1.4096	1.33759	1.32411	1.32916	-0.108764	-0.0856445	-0.0943087
9	28	3.7926	21	237	3.02109	3.02109	2.82714	2.82412	2.82778	1.65538	1.66056	1.65429
9	34	3.40243	21	237	3.15589	3.15589	2.95136	2.94929	2.95291	0.773413	0.776956	0.770744
9	41	3.88429	21	237	3.20912	3.20912	2.99997	2.99834	3.00201	1.51624	1.51905	1.51275
9	55	2.91201	21	237	3.20439	3.20439	2.99182	2.99051	2.99429	-0.136842	-0.134593	-0.141085
9	86	2.7492	21	237	3.05907	3.05907	2.84478	2.84364	2.84755	-0.163889	-0.161933	-0.168638
9	118	2.5387	21	237	2.87481	2.87481	2.66028	2.65916	2.6631	-0.208459	-0.206546	-0.213302
9	159	1.85443	21	237	2.63372	2.63372	2.41915	2.41803	2.42198	-0.968267	-0.966361	-0.973126
9	187	2.5966	21	237	2.46875	2.46875	2.25417	2.25306	2.25701	0.587118	0.589024	0.582258
9	237	2.22141	21	237	2.17411	2.17411	1.95954	1.95843	1.96237	0.449009	0.450915	0.444149
9	273	4.04143	21	237	4.70314	4.70314	4.63194	4.61446	4.61968	-1.01248	-0.982522	-0.991458
9	308	5.35453	21	237	4.5323	4.5323	4.4608	4.44337	4.44873	1.53239	1.56227	1.55308
10	12	0.880814	21	300	1.32761	1.32761	1.59334	1.56845	1.57917	-1.2217	-1.17902	-1.1974
10	19	1.74663	21	300	1.4045	1.4045	1.6704	1.64525	1.6563	0.130719	0.173838	0.154889
10	27	3.43425	21	300	2.98079	2.98079	3.38661	3.40224	3.39315	0.0816749	0.0548848	0.0704683
10	40	4.1343	21	300	3.20512	3.20512	3.62621	3.64473	3.6346	0.871187	0.839419	0.856793
10	54	3.5392	21	300	3.20714	3.20714	3.63096	3.64972	3.63976	-0.15733	-0.189497	-0.172413
10	85	3.59748	21	300	3.06462	3.06462	3.48963	3.50831	3.49865	0.184911	0.152888	0.169444
10	119	3.78276	21	300	2.86896	2.86896	3.29411	3.31274	3.30317	0.837837	0.805893	0.822306
10	158	2.78283	21	300	2.63961	2.63961	3.06478	3.0834	3.07384	-0.483425	-0.515353	-0.498964
10	182	3.38453	21	300	2.49821	2.49821	2.92338	2.942	2.93244	0.790693	0.758766	0.775153
10	236	2.78197	21	300	2.18001	2.18001	2.60518	2.6238	2.61424	0.303131	0.271204	0.28759
10	272	3.29973	21	300	1.96787	1.96787	2.39304	2.41166	2.4021	1.55461	1.52268	1.53907
10	300	3.1313	21	300	1.80287	1.80287	2.22804	2.24666	2.2371	1.54873	1.5168	1.53319
11	12	0.880814	21	235	1.32761	1.32761	0.959579	0.950548	0.950308	-0.135052	-0.119566	-0.119155
11	18	0.880814	21	235	1.3983	1.3983	1.02996	1.02088	1.02073	-0.25572	-0.240159	-0.239908
11	26	1.65706	21	235	2.93109	2.93109	2.52279	2.51392	2.5231	-1.48438	-1.46917	-1.48492
11	32	2.92855	21	235	3.12498	3.12498	2.71147	2.70244	2.713	0.372198	0.387688	0.369589
11	39	3.41363	21	235	3.20016	3.20016	2.78477	2.77563	2.78674	1.07826	1.09392	1.07487
11	53	2.53605	21	235	3.20963	3.20963	2.79293	2.78369	2.79523	-0.440439	-0.42459	-0.444391
11	82	2.30942	21	235	3.08111	3.08111	2.66376	2.65443	2.66624	-0.607555	-0.591551	-0.611807
11	116	2.0406	21	235	2.88652	2.88652	2.46906	2.4597	2.47157	-0.734629	-0.718588	-0.738938
11	152	1.95328	21	235	2.67495	2.67495	2.25747	2.24811	2.25999	-0.521568	-0.505521	-0.525886
11	179	2.1682	21	235	2.51589	2.51589	2.09841	2.08905	2.10093	0.119672	0.135719	0.115353
11	235	2.2188	21	235	2.1859	2.1859	1.76842	1.75906	1.77094	0.772219	0.788266	0.7679
11	270	4.78385	21	235	4.70644	4.70644	4.34076	4.32731	4.32763	0.759721	0.782787	0.782248
11	311	4.6178	21	235	4.50408	4.50408	4.13827	4.12473	4.12519	0.822198	0.845409	0.844623
12	14	0.880814	27	245	1.35921	1.35921	1.09385	1.12605	1.1162	-0.365268	-0.420486	-0.403589
12	25	0.880814	27	245	1.42242	1.42242	1.15706	1.1891	1.17962	-0.473656	-0.528587	-0.512326
12	35	3.30557	27	245	3.05206	3.05206	2.80171	2.80731	2.81403	0.863916	0.854319	0.84279
12	84	2.70859	27	245	3.09929	3.09929	2.85065	2.85274	2.86233	-0.24357	-0.247152	-0.263596
12	168	2.44404	27	245	2.61267	2.61267	2.36405	2.36603	2.37578	0.137154	0.133756	0.11704
12	242	2.39287	27	245	2.17663	2.17663	1.92801	1.93	1.93975	0.797046	0.79365	0.776932
12	280	5.0607	27	245	4.7058	4.7058	4.44511	4.47208	4.46327	1.05549	1.00925	1.02435
13	14	1.12385	17	2000	1.35921	1.35921	1.36327	1.34713	1.35	-0.410507	-0.382827	-0.387761
13	25	2.33526	17	2000	3.0544	3.0544	3.05911	3.05792	3.05789	-1.24112	-1.23908	-1.23902
13	84	3.23779	17	2000	3.05028	3.05028	3.05649	3.05781	3.05603	0.310864	0.30861	0.311654
13	168	3.01368	17	2000	2.55952	2.55952	2.56582	2.56723	2.56535	0.767892	0.765486	0.768711
14	25	2.08955	17	2000	3.0544	3.0544	2.8948	2.90178	2.90477	-1.38068	-1.39265	-1.39777
14	84	2.60086	17	2000	3.05028	3.05028	2.89586	2.90482	2.90848	-0.505792	-0.521166	-0.527433
14	241	2.45469	17	2000	2.12936	2.12936	1.97505	1.98407	1.98769	0.822393	0.806937	0.800725
15	14	0.880814	28	313	1.35921	1.35921	1.41663	1.45647	1.43102	-0.918717	-0.987028	-0.943392
15	21	0.880814	28	313	1.41373	1.41373	1.47116	1.51113	1.48571	-1.01221	-1.08074	-1.03715
15	34	0.880814	28	313	2.97846	2.97846	3.25642	3.26644	3.26581	-4.07322	-4.0904	-4.08932
15	42	3.85643	28	313	3.16459	3.16459	3.46117	3.46931	3.47037	0.67771	0.663744	0.661936
15	56	3.3006	28	313	3.21289	3.21289	3.51616	3.52381	3.52549	-0.369612	-0.382717	-0.38561
15	84	3.47349	28	313	3.10405	3.10405	3.40968	3.41727	3.41921	0.10941	0.0963922	0.0930613
15	122	3.41229	28	313	2.88846	2.88846	3.19443	3.20204	3.20403	0.37355	0.360493	0.357081
15	152	2.87274	28	313	2.71225	2.71225	3.01825	3.02587	3.02786	-0.249488	-0.262553	-0.265972
15	175	3.86219	28	313	2.57679	2.57679	2.88278	2.8904	2.8924	1.67929	1.66623	1.66281
15	237	3.04727	28	313	2.21145	2.21145	2.51745	2.52507	2.52707	0.908438	0.895371	0.891951
15	305	2.91243	28	313	1.81075	1.81075	2.11674	2.12436	2.12636	1.36429	1.35123	1.34781
16	14	0.880814	28	291	1.35921	1.35921	0.903813	0.89196	0.910646	-0.0394342	-0.0191108	-0.0511499
16	21	0.880814	28	291	1.41373	1.41373	0.958534	0.946652	0.965331	-0.13326	-0.112886	-0.144914
16	34	1.9425	28	291	2.97846	2.97846	2.70538	2.72656	2.7195	-1.30803	-1.34434	-1.33224
16	47	3.58115	28	291	3.20153	3.20153	2.94841	2.97211	2.96298	1.0849	1.04427	1.05992
16	56	3.09691	28	291	3.21289	3.21289	2.96277	2.98679	2.97737	0.229998	0.188806	0.204957
16	84	3.07555	28	291	3.10405	3.10405	2.85655	2.88082	2.87116	0.375486	0.333882	0.350443
16	124	2.67302	28	291	2.87676	2.87676	2.62974	2.65404	2.64434	0.0742032	0.0325432	0.0491764
16	152	2.38863	28	291	2.71225	2.71225	2.46527	2.48957	2.47987	-0.131408	-0.173071	-0.156433
16	182	3.00518	28	291	2.53554	2.53554	2.28857	2.31287	2.30317	1.2287	1.18703	1.20367
16	241	2.96346	28	291	2.18788	2.18788	1.94091	1.96521	1.95551	1.75326	1.7116	1.72823
16	266	2.13545	28	291	2.04056	2.04056	1.79359	1.81789	1.80819	0.586152	0.544488	0.561128
16	294	2.54777	28	291	4.17248	4.17248	3.73744	3.72512	3.74084	-2.0398	-2.01868	-2.04563
21	180	3.51415	27	313	2.54197	2.54197	3.19013	3.2116	3.19715	0.555558	0.518758	0.543527
21	261	3.72024	27	313	2.06467	2.06467	2.71283	2.73429	2.71985	1.7273	1.69051	1.71527
23	188	3.21484	34	308	2.53245	2.53245	3.17003	3.1549	3.17856	0.076838	0.102783	0.0622113
23	269	3.3032	34	308	2.05515	2.05515	2.69273	2.6776	2.70126	1.04671	1.07265	1.03208
24	186	3.98087	32	312	2.53345	2.53345	3.66852	3.65668	3.66187	0.535557	0.555855	0.546951
24	267	4.16253	32	312	2.05615	2.05615	3.19121	3.17938	3.18457	1.66543	1.68572	1.67682
25	165	2.32181	27	238	2.63034	2.63034	2.59928	2.59847	2.60519	-0.47576	-0.474366	-0.485887
25	246	5.17609	27	238	4.53092	4.53092	4.68939	4.68535	4.69388	0.834505	0.841425	0.826802
26	186	2.81305	29	306	2.51733	2.51733	2.7807	2.78621	2.78509	0.0554644	0.046015	0.0479267
26	271	3.03262	29	306	2.01646	2.01646	2.27982	2.28533	2.28422	1.29074	1.28129	1.2832
