# Supplementary material for: Modeling the kinetics of the neutralizing antibody response against SARS-CoV-2 variants after several administrations of Bnt162b2
Source: PLoS Comput Biol. 2023 Aug 7;19(8):e1011282. doi: 10.1371/journal.pcbi.1011282 (PMC10434962; doi:10.1371/journal.pcbi.1011282)
Supplement: S1 File — The dataset used for this analysis is available in the zip file Neutralization_Data_and_code. (ZIP) [file pcbi.1011282.s005.zip › Neutralization_Data_and_code/MonolixFile_MemoryModel_NeutralizationModel/predictions_y4.txt]

id	time	y4	SecondInjTime	ThirdInjTime	popPred_medianCOV	popPred	indivPred_SAEM	indivPred_mean	indivPred_mode	indWRes_SAEM	indWRes_mean	indWRes_mode
1	13	0.880814	21	175	0.3339	0.3339	-0.0686456	-0.0686099	-0.0700737	2.06832	2.06825	2.07143
1	18	0.880814	21	175	0.387511	0.387511	-0.0152879	-0.0152196	-0.0166209	1.95209	1.95194	1.95499
1	27	0.880814	21	175	1.97	1.97	0.966133	0.969313	0.970859	-0.185861	-0.192788	-0.196158
1	33	0.880814	21	175	2.13089	2.13089	0.986267	0.990509	0.993548	-0.229722	-0.238964	-0.245584
1	39	0.880814	21	175	2.18936	2.18936	0.984074	0.988898	0.992754	-0.224946	-0.235453	-0.243853
1	57	0.880814	21	175	2.18745	2.18745	0.92023	0.92575	0.930593	-0.0858657	-0.097891	-0.108441
1	117	0.880814	21	175	1.86987	1.86987	0.582512	0.588294	0.593516	0.649827	0.637232	0.625855
1	152	0.880814	21	175	1.66415	1.66415	0.376495	0.382282	0.38751	1.09862	1.08601	1.07462
1	180	3.656	21	175	3.01217	3.01217	2.55086	2.54593	2.54451	2.40746	2.41822	2.42129
1	236	2.80591	21	175	3.18874	3.18874	2.77079	2.76598	2.76487	0.0764962	0.0869866	0.0893953
1	264	2.49831	21	175	3.02935	3.02935	2.61152	2.60672	2.60564	-0.246618	-0.236159	-0.23381
1	301	2.25139	21	175	2.81221	2.81221	2.39438	2.38958	2.38851	-0.31148	-0.301028	-0.298693
2	13	0.880814	21	236	0.3339	0.3339	-0.108035	-0.11647	-0.114033	2.15413	2.17251	2.1672
2	18	0.880814	21	236	0.387511	0.387511	-0.054743	-0.0632645	-0.0607647	2.03804	2.0566	2.05116
2	27	1.62839	21	236	1.97	1.97	1.38665	1.39487	1.40256	0.5266	0.508705	0.491942
2	33	1.92428	21	236	2.13089	2.13089	1.53176	1.54194	1.55036	0.855079	0.832901	0.814565
2	39	1.93247	21	236	2.18936	2.18936	1.58461	1.59544	1.60416	0.757796	0.734194	0.715213
2	57	1.66932	21	236	2.18745	2.18745	1.57746	1.5888	1.59785	0.2001	0.175404	0.155674
2	117	0.880814	21	236	1.86987	1.86987	1.25816	1.26957	1.27879	-0.822013	-0.846866	-0.866963
2	152	0.880814	21	236	1.66415	1.66415	1.0524	1.06381	1.07304	-0.373798	-0.398647	-0.418755
2	180	1.34439	21	236	1.4992	1.4992	0.887449	0.898856	0.908087	0.995416	0.970567	0.950458
2	236	0.880814	21	236	1.16921	1.16921	0.557461	0.568868	0.578099	0.704399	0.67955	0.659441
2	264	3.1345	21	236	3.3083	3.3083	2.867	2.85366	2.85638	0.582713	0.611781	0.605844
2	301	2.93757	21	236	3.15454	3.15454	2.71335	2.69979	2.70264	0.488449	0.51799	0.511771
3	14	0.880814	22	2000	0.348419	0.348419	0.372053	0.350473	0.373646	1.1083	1.15531	1.10483
3	20	0.880814	22	2000	0.398806	0.398806	0.422214	0.400683	0.423797	0.999023	1.04593	0.995575
3	34	2.24674	22	2000	2.13053	2.13053	2.1355	2.13084	2.13597	0.24233	0.2525	0.241313
3	41	2.29336	22	2000	2.19385	2.19385	2.19805	2.19397	2.19844	0.207622	0.216516	0.206784
3	56	1.90956	22	2000	2.19305	2.19305	2.19656	2.19293	2.19688	-0.625222	-0.617312	-0.625922
3	85	1.72395	22	2000	2.05877	2.05877	2.06188	2.05847	2.06218	-0.73617	-0.728721	-0.736806
3	118	1.20003	22	2000	1.8693	1.8693	1.87232	1.86894	1.87261	-1.46454	-1.45718	-1.46517
3	154	1.15564	22	2000	1.65769	1.65769	1.6607	1.65732	1.66099	-1.10024	-1.09288	-1.10086
3	188	1.77262	22	2000	1.45738	1.45738	1.46039	1.45701	1.46068	0.680159	0.687512	0.679537
4	12	0.880814	21	235	0.316819	0.316819	0.0317433	0.0281731	0.0349406	1.84963	1.85741	1.84267
4	18	0.880814	21	235	0.387511	0.387511	0.102703	0.0993786	0.10595	1.69505	1.7023	1.68798
4	26	0.880814	21	235	1.9203	1.9203	1.55214	1.55717	1.55645	-1.46244	-1.4734	-1.47182
4	32	1.53908	21	235	2.11418	2.11418	1.73496	1.74133	1.73931	-0.426726	-0.440599	-0.436202
4	39	1.48996	21	235	2.18936	2.18936	1.80653	1.81354	1.81093	-0.689628	-0.704907	-0.699212
4	53	1.54158	21	235	2.19884	2.19884	1.81399	1.82163	1.81847	-0.593435	-0.610075	-0.603175
4	82	1.39794	21	235	2.07032	2.07032	1.6849	1.69298	1.68943	-0.625114	-0.642732	-0.634993
4	116	1.26717	21	235	1.87573	1.87573	1.49029	1.49848	1.49484	-0.486035	-0.503888	-0.495956
4	151	1.75205	21	235	1.67004	1.67004	1.2846	1.29282	1.28916	1.01829	1.0004	1.00836
4	185	1.95046	21	235	1.46974	1.46974	1.0843	1.09252	1.08886	1.88686	1.86897	1.87694
4	235	1.32736	21	235	1.17511	1.17511	0.789669	0.797882	0.794226	1.17132	1.15342	1.16139
4	277	2.97589	21	235	3.27001	3.27001	2.98879	2.98122	2.98712	-0.0280912	-0.0116059	-0.0244644
4	311	2.89834	21	235	3.09258	3.09258	2.81174	2.80442	2.81012	0.188649	0.204602	0.192176
5	14	0.880814	22	243	0.348419	0.348419	0.546068	0.562765	0.549475	0.729218	0.692844	0.721796
5	20	0.880814	22	243	0.398806	0.398806	0.596221	0.612865	0.599609	0.619964	0.583706	0.612582
5	28	2.40875	22	243	1.96991	1.96991	2.37701	2.37798	2.38135	0.0691466	0.0670272	0.0596804
5	34	2.72346	22	243	2.13052	2.13052	2.55269	2.55265	2.55701	0.37199	0.37208	0.362583
5	41	2.74648	22	243	2.19385	2.19385	2.62137	2.62092	2.62566	0.27255	0.273528	0.263196
5	64	2.39568	22	243	2.16419	2.16419	2.59557	2.59472	2.59982	-0.435465	-0.43361	-0.444713
5	85	2.30168	22	243	2.05877	2.05877	2.49062	2.48968	2.49484	-0.41158	-0.409532	-0.420792
5	124	1.88247	22	243	1.83414	1.83414	2.26607	2.26509	2.27029	-0.835643	-0.833521	-0.844837
5	160	1.86664	22	243	1.62235	1.62235	2.05428	2.0533	2.0585	-0.408754	-0.406625	-0.417946
5	182	2.02938	22	243	1.49273	1.49273	1.92466	1.92369	1.92888	0.228126	0.230255	0.218933
5	232	1.74044	22	243	1.1981	1.1981	1.63003	1.62905	1.63425	0.24052	0.242649	0.231327
5	275	3.35468	22	243	3.30153	3.30153	3.51068	3.52153	3.50901	-0.339814	-0.363465	-0.336191
5	314	3.23553	22	243	3.12016	3.12016	3.32815	3.33897	3.32645	-0.201771	-0.22534	-0.198063
6	14	1.04139	20	237	0.348419	0.348419	0.497395	0.501269	0.499694	1.18506	1.17662	1.18005
6	20	1.48144	20	237	0.398807	0.398807	0.547384	0.550995	0.5496	2.03477	2.02691	2.02995
6	28	2.77931	20	237	2.04366	2.04366	2.28184	2.2804	2.28117	1.08369	1.08683	1.08516
6	34	2.65734	20	237	2.15756	2.15756	2.40007	2.39806	2.39912	0.560452	0.564838	0.562529
6	41	2.71037	20	237	2.20196	2.20196	2.44615	2.44372	2.44502	0.575596	0.580877	0.578052
6	61	2.40295	20	237	2.16947	2.16947	2.41463	2.41158	2.41327	-0.0254553	-0.018813	-0.0224809
6	85	2.22427	20	237	2.04886	2.04886	2.29407	2.29075	2.2926	-0.152036	-0.144802	-0.14885
6	118	1.91482	20	237	1.85875	1.85875	2.10392	2.1005	2.10242	-0.411932	-0.404502	-0.408678
6	156	2.33686	20	237	1.63529	1.63529	1.88045	1.87702	1.87895	0.994261	1.00172	0.997526
6	196	2.16791	20	237	1.39962	1.39962	1.64477	1.64134	1.64327	1.13962	1.14708	1.14288
6	236	1.56797	20	237	1.16391	1.16391	1.40906	1.40563	1.40756	0.346163	0.353628	0.34943
6	273	3.11826	20	237	3.29151	3.29151	3.44698	3.44487	3.44389	-0.716073	-0.711489	-0.709342
6	321	2.8304	20	237	3.04608	3.04608	3.20079	3.19828	3.19757	-0.806881	-0.801409	-0.799863
7	14	0.880814	22	314	0.348419	0.348419	0.737861	0.724944	0.747045	0.311412	0.33955	0.291405
7	20	1.37291	22	314	0.398806	0.398806	0.788478	0.775378	0.797458	1.27314	1.30168	1.25358
7	29	2.3294	22	314	2.01012	2.01012	2.4449	2.44537	2.44195	-0.251605	-0.252645	-0.245176
7	34	2.74052	22	314	2.13052	2.13052	2.56835	2.56939	2.56444	0.375066	0.372799	0.383586
7	41	2.83809	22	314	2.19385	2.19385	2.63338	2.63459	2.62884	0.44595	0.44332	0.455848
7	57	2.47842	22	314	2.19008	2.19008	2.631	2.63213	2.62581	-0.332376	-0.334843	-0.321064
7	86	2.3294	22	314	2.05325	2.05325	2.49478	2.49574	2.48921	-0.360268	-0.36237	-0.348146
7	118	2.14551	22	314	1.8693	1.8693	2.31094	2.31185	2.30529	-0.360376	-0.362364	-0.348073
7	159	2.5275	22	314	1.62824	1.62824	2.06989	2.0708	2.06423	0.996862	0.994897	1.0092
7	194	2.45163	22	314	1.42202	1.42202	1.86368	1.86458	1.85802	1.28081	1.27885	1.29315
7	237	1.99957	22	314	1.16863	1.16863	1.61029	1.6112	1.60463	0.847998	0.846034	0.860335
7	272	1.94101	22	314	0.962388	0.962388	1.40405	1.40495	1.39838	1.16974	1.16778	1.18208
7	308	1.65447	22	314	0.750249	0.750249	1.19191	1.19281	1.18624	1.00765	1.00568	1.01998
8	12	0.880814	23	250	0.316819	0.316819	0.186334	0.192457	0.188441	1.51287	1.49953	1.50828
8	22	0.880814	23	250	0.406195	0.406195	0.275528	0.281727	0.277787	1.31857	1.30506	1.31365
8	28	1.35218	23	250	1.92022	1.92022	1.63303	1.62261	1.62897	-0.611807	-0.589103	-0.602949
8	34	2.32838	23	250	2.11345	2.11345	1.80213	1.78833	1.79675	1.14639	1.17645	1.15812
8	41	2.07518	23	250	2.18841	2.18841	1.86852	1.8535	1.86271	0.450205	0.482914	0.462845
8	61	1.89154	23	250	2.1794	2.1794	1.85307	1.83719	1.84706	0.0838017	0.118388	0.0968831
8	86	1.63195	23	250	2.0582	2.0582	1.73047	1.71444	1.72448	-0.214614	-0.179686	-0.201557
8	121	1.14891	23	250	1.85701	1.85701	1.529	1.51294	1.52302	-0.827991	-0.793012	-0.814968
8	160	1.3897	23	250	1.62766	1.62766	1.29962	1.28356	1.29365	0.196225	0.231208	0.209242
8	197	0.994317	23	250	1.40966	1.40966	1.08162	1.06556	1.07564	-0.190179	-0.155196	-0.177163
8	244	0.880814	23	250	1.13271	1.13271	0.804661	0.788602	0.798686	0.165893	0.200876	0.178908
8	278	3.37949	23	250	3.30659	3.30659	3.17741	3.1783	3.17459	0.440199	0.438262	0.446353
8	315	3.10346	23	250	3.15307	3.15307	3.02414	3.02515	3.02152	0.172794	0.170591	0.178511
9	14	0.880814	21	237	0.348419	0.348419	0.276064	0.263206	0.268158	1.3174	1.34541	1.33462
9	20	0.880814	21	237	0.398806	0.398806	0.326131	0.313315	0.318368	1.20833	1.23625	1.22524
9	28	1.83759	21	237	2.01029	2.01029	1.81568	1.81333	1.81698	0.0477285	0.0528544	0.0448895
9	34	1.35793	21	237	2.1451	2.1451	1.9399	1.9385	1.94212	-1.26776	-1.26471	-1.27261
9	41	1.18752	21	237	2.19833	2.19833	1.98851	1.98754	1.99121	-1.7449	-1.74279	-1.75078
9	55	0.880814	21	237	2.1936	2.1936	1.98036	1.97971	1.9835	-2.39527	-2.39387	-2.40212
9	86	1.39794	21	237	2.04828	2.04828	1.83332	1.83285	1.83676	-0.948438	-0.947409	-0.955928
9	118	0.880814	21	237	1.86402	1.86402	1.64882	1.64837	1.65231	-1.67304	-1.67206	-1.68064
9	159	1.04493	21	237	1.62292	1.62292	1.40769	1.40724	1.41119	-0.790231	-0.789265	-0.79786
9	187	1.34577	21	237	1.45795	1.45795	1.24271	1.24227	1.24622	0.224492	0.225458	0.216862
9	237	1.33021	21	237	1.16332	1.16332	0.948079	0.947636	0.951582	0.832445	0.83341	0.824814
9	273	3.06856	21	237	3.29164	3.29164	3.22053	3.20296	3.20817	-0.331068	-0.292782	-0.304136
9	308	2.55787	21	237	3.12079	3.12079	3.0494	3.03187	3.03722	-1.07076	-1.03257	-1.04424
10	12	0.880814	21	300	0.316819	0.316819	0.58188	0.557654	0.568374	0.651203	0.703978	0.680626
10	19	0.880814	21	300	0.393706	0.393706	0.658934	0.634454	0.645506	0.483347	0.536675	0.5126
10	27	2.64532	21	300	1.97	1.97	2.37515	2.39145	2.38236	0.588546	0.553053	0.572853
10	40	3.09621	21	300	2.19433	2.19433	2.61474	2.63394	2.62381	1.04885	1.00703	1.0291
10	54	2.84248	21	300	2.19634	2.19634	2.6195	2.63893	2.62896	0.485756	0.443432	0.465137
10	85	2.46464	21	300	2.05383	2.05383	2.47817	2.49751	2.48786	-0.0294762	-0.0716172	-0.0505824
10	119	2.42045	21	300	1.85817	1.85817	2.28265	2.30195	2.29238	0.30019	0.25815	0.279003
10	158	1.87227	21	300	1.62882	1.62882	2.05332	2.07261	2.06305	-0.394388	-0.436409	-0.415586
10	182	2.44122	21	300	1.48742	1.48742	1.91192	1.93121	1.92165	1.15305	1.11103	1.13185
10	236	1.7522	21	300	1.16921	1.16921	1.59372	1.613	1.60345	0.345251	0.303231	0.324051
10	272	1.79699	21	300	0.957075	0.957075	1.38158	1.40087	1.39131	0.904948	0.862928	0.883748
10	300	1.6067	21	300	0.792078	0.792078	1.21658	1.23587	1.22631	0.849857	0.807838	0.828657
11	12	0.880814	21	235	0.316819	0.316819	-0.0518818	-0.0602455	-0.0604853	2.03181	2.05003	2.05055
11	18	0.880814	21	235	0.387511	0.387511	0.018495	0.0100874	0.00994132	1.87849	1.89681	1.89713
11	26	1.30103	21	235	1.9203	1.9203	1.51132	1.50312	1.51231	-0.458109	-0.440243	-0.460257
11	32	1.80618	21	235	2.11418	2.11418	1.70001	1.69165	1.7022	0.231277	0.249502	0.226507
11	39	2.07591	21	235	2.18936	2.18936	1.7733	1.76484	1.77595	0.659206	0.677644	0.65345
11	53	1.76492	21	235	2.19884	2.19884	1.78147	1.77289	1.78444	-0.0360416	-0.0173608	-0.0425184
11	82	1.39794	21	235	2.07032	2.07032	1.6523	1.64363	1.65545	-0.554099	-0.535222	-0.560957
11	116	0.93161	21	235	1.87573	1.87573	1.4576	1.44891	1.46078	-1.14582	-1.12689	-1.15275
11	152	1.08207	21	235	1.66416	1.66416	1.24601	1.23732	1.24919	-0.357132	-0.3382	-0.364073
11	179	1.64018	21	235	1.5051	1.5051	1.08695	1.07825	1.09013	1.20519	1.22412	1.19824
11	235	1.66001	21	235	1.17511	1.17511	0.756958	0.748267	0.760146	1.96723	1.98616	1.96029
11	270	2.92758	21	235	3.29493	3.29493	2.92936	2.9158	2.91612	-0.00389028	0.0256425	0.0249581
11	311	2.73941	21	235	3.09257	3.09257	2.72687	2.71322	2.71368	0.0273345	0.057051	0.0560529
12	14	0.880814	27	245	0.348419	0.348419	0.0823866	0.115259	0.105405	1.73931	1.6677	1.68917
12	25	0.880814	27	245	0.411625	0.411625	0.145601	0.178307	0.168823	1.6016	1.53036	1.55102
12	35	1.63749	27	245	2.04126	2.04126	1.79025	1.79651	1.80324	-0.332769	-0.346418	-0.361065
12	84	0.880814	27	245	2.08849	2.08849	1.83919	1.84194	1.85153	-2.08774	-2.09375	-2.11464
12	168	0.915241	27	245	1.60188	1.60188	1.35259	1.35524	1.36499	-0.952734	-0.958506	-0.979744
12	242	1.64237	27	245	1.16584	1.16584	0.916553	0.919202	0.928952	1.58113	1.57536	1.55412
12	280	3.13862	27	245	3.2943	3.2943	3.03371	3.06057	3.05176	0.228539	0.170023	0.189215
13	14	0.880814	17	2000	0.348419	0.348419	0.351809	0.336333	0.339211	1.1524	1.18611	1.17984
13	25	1.0569	17	2000	2.04361	2.04361	2.04765	2.04713	2.04709	-2.15826	-2.15713	-2.15705
13	84	1.72509	17	2000	2.03949	2.03949	2.04503	2.04701	2.04524	-0.696954	-0.701274	-0.697406
13	168	1.86219	17	2000	1.54873	1.54873	1.55436	1.55643	1.55455	0.670579	0.666067	0.670164
14	25	1.0086	17	2000	2.04361	2.04361	1.88334	1.89099	1.89398	-1.90555	-1.92221	-1.92872
14	84	1.94196	17	2000	2.03949	2.03949	1.88439	1.89403	1.89768	0.125399	0.104411	0.0964489
14	241	1.86326	17	2000	1.11857	1.11857	0.96359	0.973273	0.976896	1.95987	1.93878	1.93088
15	14	0.880814	28	313	0.348419	0.348419	0.405172	0.445681	0.420232	1.03615	0.947902	1.00334
15	21	0.880814	28	313	0.402934	0.402934	0.459703	0.500336	0.474916	0.917357	0.82884	0.884216
15	34	0.880814	28	313	1.96767	1.96767	2.24496	2.25565	2.25502	-2.97169	-2.99497	-2.9936
15	42	2.40295	28	313	2.1538	2.1538	2.44971	2.45852	2.45957	-0.101859	-0.121059	-0.123356
15	56	1.72509	28	313	2.20209	2.20209	2.5047	2.51301	2.5147	-1.69831	-1.71642	-1.7201
15	84	2.34459	28	313	2.09326	2.09326	2.39821	2.40648	2.40842	-0.11682	-0.134815	-0.139047
15	122	2.23754	28	313	1.87767	1.87767	2.18297	2.19125	2.19324	0.118891	0.100846	0.0965114
15	152	2.03703	28	313	1.70146	1.70146	2.00679	2.01507	2.01707	0.06588	0.0478257	0.0434818
15	175	2.33264	28	313	1.56599	1.56599	1.87132	1.87961	1.88161	1.00495	0.98689	0.982545
15	237	2.16791	28	313	1.20066	1.20066	1.50599	1.51428	1.51627	1.44194	1.42388	1.41954
15	305	1.89702	28	313	0.799953	0.799953	1.10528	1.11357	1.11556	1.72475	1.70669	1.70234
16	14	0.880814	28	291	0.348419	0.348419	-0.107649	-0.118834	-0.100148	2.15329	2.17765	2.13695
16	21	0.880814	28	291	0.402934	0.402934	-0.052927	-0.0641412	-0.0454619	2.03408	2.05851	2.01782
16	34	0.880814	28	291	1.96767	1.96767	1.69392	1.71576	1.70871	-1.7713	-1.81887	-1.8035
16	47	2.12646	28	291	2.19074	2.19074	1.93695	1.96131	1.95218	0.41283	0.359751	0.379637
16	56	1.94201	28	291	2.20209	2.20209	1.95131	1.976	1.96658	-0.0202586	-0.0740496	-0.0535298
16	84	2.05843	28	291	2.09326	2.09326	1.84509	1.87003	1.86037	0.464731	0.410417	0.431457
16	124	1.76305	28	291	1.86597	1.86597	1.61828	1.64325	1.63355	0.315373	0.260987	0.28212
16	152	1.53135	28	291	1.70146	1.70146	1.45381	1.47878	1.46908	0.16891	0.114521	0.135661
16	182	1.96652	28	291	1.52475	1.52475	1.27711	1.30208	1.29237	1.50182	1.44743	1.46857
16	241	1.80421	28	291	1.17709	1.17709	0.929449	0.954417	0.944712	1.90559	1.8512	1.87234
16	266	0.880814	28	291	1.02977	1.02977	0.78213	0.807098	0.797393	0.214974	0.160584	0.181725
16	294	1.40518	28	291	2.76098	2.76098	2.32604	2.31361	2.32933	-2.00603	-1.97896	-2.01321
21	180	2.4777	27	313	1.53118	1.53118	2.17867	2.2008	2.18636	0.65141	0.6032	0.634668
21	261	1.92901	27	313	1.05388	1.05388	1.70137	1.7235	1.70906	0.495894	0.447684	0.479152
23	188	2.75159	34	308	1.52166	1.52166	2.15857	2.14411	2.16777	1.29184	1.32335	1.27181
23	269	2.05538	34	308	1.04436	1.04436	1.68127	1.6668	1.69047	0.814971	0.84648	0.794933
24	186	3.05614	32	312	1.52266	1.52266	2.65705	2.64588	2.65108	0.869383	0.893716	0.882403
24	267	2.08672	32	312	1.04535	1.04535	2.17975	2.16858	2.17377	-0.202674	-0.17834	-0.189652
25	165	1.9014	27	238	1.61955	1.61955	1.58782	1.58768	1.59439	0.683118	0.683434	0.668796
25	246	3.84261	27	238	3.11942	3.11942	3.27798	3.27384	3.28237	1.22999	1.23901	1.22044
26	186	2.03663	29	306	1.50654	1.50654	1.76924	1.77542	1.7743	0.582492	0.569031	0.57146
26	271	1.72558	29	306	1.00567	1.00567	1.26836	1.27454	1.27343	0.996023	0.982564	0.98499
