# Supplementary material for: Modeling the kinetics of the neutralizing antibody response against SARS-CoV-2 variants after several administrations of Bnt162b2
Source: PLoS Comput Biol. 2023 Aug 7;19(8):e1011282. doi: 10.1371/journal.pcbi.1011282 (PMC10434962; doi:10.1371/journal.pcbi.1011282)
Supplement: S1 File — The dataset used for this analysis is available in the zip file Neutralization_Data_and_code. (ZIP) [file pcbi.1011282.s005.zip › Neutralization_Data_and_code/MonolixFile_MemoryModel_NeutralizationModel/predictions_y5.txt]

id	time	y5	SecondInjTime	ThirdInjTime	popPred_medianCOV	popPred	indivPred_SAEM	indivPred_mean	indivPred_mode	indWRes_SAEM	indWRes_mean	indWRes_mode
1	13	0.880814	21	175	0.750789	0.750789	0.348561	0.348279	0.346815	1.26469	1.26536	1.26884
1	18	0.880814	21	175	0.8044	0.8044	0.401919	0.40167	0.400268	1.13791	1.1385	1.14183
1	27	0.880814	21	175	2.38689	2.38689	1.38334	1.3862	1.38775	-1.19406	-1.20086	-1.20453
1	33	0.880814	21	175	2.54778	2.54778	1.40347	1.4074	1.41044	-1.2419	-1.25123	-1.25845
1	39	0.880814	21	175	2.60625	2.60625	1.40128	1.40579	1.40964	-1.23669	-1.2474	-1.25656
1	57	0.880814	21	175	2.60434	2.60434	1.33744	1.34264	1.34748	-1.08499	-1.09735	-1.10886
1	117	0.880814	21	175	2.28676	2.28676	0.999719	1.00518	1.01041	-0.282532	-0.295516	-0.307925
1	152	0.880814	21	175	2.08104	2.08104	0.793702	0.799171	0.8044	0.206987	0.193992	0.181568
1	180	3.80024	21	175	3.0589	3.0589	2.59752	2.59265	2.59124	2.8578	2.86935	2.87271
1	236	2.80591	21	175	3.23547	3.23547	2.81745	2.81271	2.8116	-0.0274165	-0.0161517	-0.0135245
1	264	2.69188	21	175	3.07608	3.07608	2.65817	2.65345	2.65237	0.0800818	0.0913127	0.0938752
1	301	2.77166	21	175	2.85893	2.85893	2.44103	2.43631	2.43524	0.78561	0.796833	0.79938
1	328	2.52205	21	175	2.69989	2.69989	2.28199	2.27727	2.2762	0.570412	0.581634	0.584179
2	13	0.880814	21	236	0.750789	0.750789	0.309171	0.300419	0.302856	1.35829	1.37908	1.37329
2	18	0.880814	21	236	0.8044	0.8044	0.362464	0.353625	0.356125	1.23166	1.25266	1.24672
2	27	1.99948	21	236	2.38689	2.38689	1.80386	1.81176	1.81945	0.46481	0.446045	0.42776
2	33	2.19201	21	236	2.54778	2.54778	1.94896	1.95883	1.96724	0.577504	0.554068	0.534067
2	39	2.19893	21	236	2.60625	2.60625	2.00182	2.01233	2.02105	0.46837	0.44338	0.422677
2	57	1.9722	21	236	2.60434	2.60434	1.99467	2.00569	2.01474	-0.0533802	-0.0795631	-0.101083
2	117	1.42504	21	236	2.28676	2.28676	1.67536	1.68645	1.69568	-0.594785	-0.621139	-0.64306
2	152	1.59118	21	236	2.08104	2.08104	1.46961	1.4807	1.48993	0.288852	0.262501	0.240569
2	180	1.20952	21	236	1.91609	1.91609	1.30466	1.31575	1.32498	-0.226065	-0.252415	-0.274348
2	236	0.880814	21	236	1.5861	1.5861	0.974668	0.985757	0.994988	-0.223008	-0.249358	-0.271291
2	264	3.34557	21	236	3.35502	3.35502	2.91366	2.90039	2.90311	1.02627	1.0578	1.05133
2	301	3.16524	21	236	3.20127	3.20127	2.76	2.74651	2.74937	0.962905	0.994949	0.988166
2	328	2.74562	21	236	3.04649	3.04649	2.6052	2.59168	2.59456	0.333668	0.365779	0.358949
3	14	1.17609	22	2000	0.765308	0.765308	0.78926	0.767362	0.790535	0.919155	0.971186	0.916125
3	20	1.17609	22	2000	0.815696	0.815696	0.839421	0.817572	0.840686	0.799967	0.851882	0.79696
3	34	3.25212	22	2000	2.54741	2.54741	2.55271	2.54772	2.55286	1.66189	1.67373	1.66153
3	41	2.97836	22	2000	2.61074	2.61074	2.61526	2.61086	2.61533	0.862772	0.873228	0.862613
3	56	2.72115	22	2000	2.60994	2.60994	2.61377	2.60982	2.61377	0.255151	0.264532	0.255141
3	85	2.46538	22	2000	2.47566	2.47566	2.47909	2.47535	2.47907	-0.0325735	-0.0236945	-0.0325127
3	118	2.22608	22	2000	2.28619	2.28619	2.28953	2.28583	2.2895	-0.150758	-0.14197	-0.150685
3	154	1.88258	22	2000	2.07458	2.07458	2.07791	2.07421	2.07788	-0.464116	-0.455341	-0.464041
3	188	1.74523	22	2000	1.87427	1.87427	1.8776	1.8739	1.87756	-0.314515	-0.30574	-0.314439
4	12	1.17609	21	235	0.733708	0.733708	0.44895	0.445062	0.45183	1.72777	1.73701	1.72093
4	18	1.17609	21	235	0.8044	0.8044	0.51991	0.516268	0.52284	1.55916	1.56782	1.5522
4	26	1.17609	21	235	2.33719	2.33719	1.96935	1.97406	1.97334	-1.88488	-1.89607	-1.89434
4	32	2.32838	21	235	2.53107	2.53107	2.15217	2.15822	2.1562	0.418694	0.404316	0.409112
4	39	1.94924	21	235	2.60625	2.60625	2.22374	2.23043	2.22782	-0.652228	-0.66814	-0.661928
4	53	2.11826	21	235	2.61573	2.61573	2.2312	2.23852	2.23535	-0.268348	-0.285745	-0.278218
4	82	1.92824	21	235	2.48721	2.48721	2.1021	2.10987	2.10632	-0.413114	-0.431578	-0.423136
4	116	1.98686	21	235	2.29262	2.29262	1.90749	1.91537	1.91173	0.188591	0.169873	0.178525
4	151	2.10243	21	235	2.08693	2.08693	1.70181	1.7097	1.70605	0.951925	0.933169	0.941852
4	185	1.86941	21	235	1.88663	1.88663	1.50151	1.5094	1.50575	0.87417	0.855409	0.864096
4	235	1.17609	21	235	1.592	1.592	1.20688	1.21477	1.21112	-0.0731475	-0.091909	-0.0832215
4	277	3.06221	21	235	3.31674	3.31674	3.03544	3.02795	3.03385	0.0635983	0.081402	0.0673766
4	311	3.09132	21	235	3.1393	3.1393	2.8584	2.85115	2.85685	0.553442	0.570665	0.557111
4	333	2.74484	21	235	3.01154	3.01154	2.73068	2.72347	2.72914	0.0336494	0.0507854	0.0373024
4	367	2.5197	21	235	2.81166	2.81166	2.53082	2.52362	2.52929	-0.0264342	-0.00932877	-0.0227869
5	14	0.880814	22	243	0.765308	0.765308	0.963275	0.979655	0.966364	-0.195937	-0.234857	-0.203277
5	20	1.3962	22	243	0.815696	0.815696	1.01343	1.02975	1.0165	0.90951	0.870716	0.902212
5	28	3.12483	22	243	2.3868	2.3868	2.79421	2.79487	2.79824	0.785582	0.784025	0.776011
5	34	3.63939	22	243	2.54741	2.54741	2.9699	2.96954	2.9739	1.59077	1.59163	1.58127
5	41	3.58229	22	243	2.61073	2.61073	3.03857	3.03781	3.04255	1.29194	1.29376	1.28249
5	64	2.85974	22	243	2.58108	2.58108	3.01278	3.01161	3.01671	-0.363647	-0.36087	-0.372981
5	85	3.10924	22	243	2.47566	2.47566	2.90782	2.90656	2.91173	0.478593	0.481582	0.4693
5	124	2.87204	22	243	2.25103	2.25103	2.68327	2.68198	2.68718	0.448529	0.451597	0.439254
5	160	2.42911	22	243	2.03923	2.03923	2.47149	2.47019	2.47539	-0.100699	-0.0976231	-0.109972
5	182	2.33885	22	243	1.90962	1.90962	2.34187	2.34057	2.34577	-0.00716389	-0.00408745	-0.0164367
5	232	1.74044	22	243	1.61499	1.61499	2.04724	2.04594	2.05114	-0.728984	-0.725907	-0.738256
5	275	3.57066	22	243	3.34826	3.34826	3.55733	3.56826	3.55574	0.0316749	0.00569963	0.0354495
5	314	3.8379	22	243	3.16689	3.16689	3.3748	3.3857	3.37318	1.10038	1.07449	1.10424
5	330	3.39602	22	243	3.07487	3.07487	3.28271	3.2936	3.28108	0.26924	0.243371	0.273115
5	366	2.83506	22	243	2.86377	2.86377	3.07157	3.08246	3.06994	-0.561992	-0.58785	-0.558111
6	14	1.07188	20	237	0.765308	0.765308	0.914602	0.918158	0.916584	0.373715	0.365266	0.369007
6	20	1.06371	20	237	0.815696	0.815696	0.964591	0.967884	0.96649	0.235515	0.22769	0.231003
6	28	3.24797	20	237	2.46055	2.46055	2.69905	2.69729	2.69805	1.30431	1.30849	1.30667
6	34	3.33385	20	237	2.57444	2.57444	2.81727	2.81494	2.816	1.22744	1.23298	1.23046
6	41	3.07954	20	237	2.61885	2.61885	2.86335	2.86061	2.86191	0.513695	0.520209	0.517128
6	61	2.71029	20	237	2.58636	2.58636	2.83184	2.82847	2.83016	-0.288826	-0.280827	-0.284827
6	85	2.60595	20	237	2.46575	2.46575	2.71127	2.70763	2.70949	-0.250256	-0.241611	-0.246026
6	118	2.42878	20	237	2.27564	2.27564	2.52112	2.51739	2.51931	-0.219409	-0.210551	-0.215106
6	156	2.33264	20	237	2.05218	2.05218	2.29765	2.29391	2.29584	0.083133	0.0920258	0.0874486
6	196	2.02938	20	237	1.8165	1.8165	2.06198	2.05823	2.06016	-0.0774439	-0.0685477	-0.0731271
6	236	1.56797	20	237	1.5808	1.5808	1.82627	1.82252	1.82445	-0.613753	-0.604856	-0.609436
6	273	3.35774	20	237	3.33824	3.33824	3.49363	3.4916	3.49062	-0.32288	-0.318058	-0.315716
6	321	3.25648	20	237	3.09281	3.09281	3.24745	3.24501	3.2443	0.0214577	0.0272487	0.0289347
6	338	3.03862	20	237	2.99358	2.99358	3.14819	3.14573	3.14504	-0.260355	-0.25451	-0.252861
6	369	2.66539	20	237	2.81129	2.81129	2.96588	2.96341	2.96272	-0.713993	-0.708121	-0.70649
7	14	1.06183	22	314	0.765308	0.765308	1.15507	1.14183	1.16393	-0.221544	-0.190098	-0.242612
7	20	1.68296	22	314	0.815696	0.815696	1.20568	1.19227	1.21435	1.13405	1.16593	1.11347
7	29	2.55883	22	314	2.42701	2.42701	2.8621	2.86226	2.85883	-0.720614	-0.720995	-0.712849
7	34	3.29929	22	314	2.54741	2.54741	2.98555	2.98628	2.98133	0.745471	0.743752	0.755518
7	41	3.22505	22	314	2.61073	2.61073	3.05059	3.05148	3.04573	0.414545	0.41243	0.426095
7	57	2.74788	22	314	2.60697	2.60697	3.04821	3.04902	3.0427	-0.713612	-0.715549	-0.70052
7	86	2.86225	22	314	2.47014	2.47014	2.91198	2.91263	2.9061	-0.118174	-0.119713	-0.104197
7	118	2.4707	22	314	2.28619	2.28619	2.72814	2.72874	2.72218	-0.611704	-0.613118	-0.59753
7	159	2.34616	22	314	2.04513	2.04513	2.4871	2.48769	2.48112	-0.334896	-0.336286	-0.320688
7	194	2.33203	22	314	1.83891	1.83891	2.28089	2.28147	2.27491	0.121533	0.120145	0.135744
7	237	1.99957	22	314	1.58552	1.58552	2.0275	2.02808	2.02152	-0.0663774	-0.0677648	-0.0521663
7	272	1.96379	22	314	1.37928	1.37928	1.82125	1.82184	1.81527	0.338676	0.337289	0.352887
7	308	1.97104	22	314	1.16714	1.16714	1.60911	1.6097	1.60313	0.859985	0.858597	0.874196
7	338	3.70321	22	314	3.34651	3.34651	3.74184	3.72382	3.74557	-0.0918045	-0.0489714	-0.100662
7	369	3.06145	22	314	3.24874	3.24874	3.64445	3.62596	3.64772	-1.38527	-1.34134	-1.39304
8	12	0.880814	23	250	0.733708	0.733708	0.603541	0.609346	0.60533	0.658831	0.645038	0.65458
8	22	0.880814	23	250	0.823085	0.823085	0.692735	0.698616	0.694676	0.446897	0.432921	0.442283
8	28	1.56526	23	250	2.3371	2.3371	2.05024	2.0395	2.04585	-1.15237	-1.12685	-1.14195
8	34	2.86623	23	250	2.53034	2.53034	2.21934	2.20522	2.21364	1.53708	1.57063	1.55063
8	41	2.67825	23	250	2.6053	2.6053	2.28572	2.27039	2.2796	0.932678	0.969109	0.947219
8	61	2.29754	23	250	2.59629	2.59629	2.27028	2.25408	2.26395	0.0647885	0.103267	0.0798113
8	86	1.94231	23	250	2.47509	2.47509	2.14768	2.13132	2.14136	-0.487982	-0.44913	-0.472986
8	121	1.8334	23	250	2.2739	2.2739	1.94621	1.92983	1.93991	-0.268033	-0.229125	-0.253074
8	160	1.44716	23	250	2.04455	2.04455	1.71683	1.70045	1.71053	-0.640765	-0.601853	-0.625813
8	197	0.880814	23	250	1.82655	1.82655	1.49882	1.48245	1.49253	-1.46846	-1.42955	-1.45351
8	244	0.880814	23	250	1.54959	1.54959	1.22187	1.20549	1.21558	-0.810383	-0.771471	-0.795432
8	278	3.68895	23	250	3.35332	3.35332	3.22407	3.22503	3.22132	1.10462	1.10233	1.11115
8	315	3.67136	23	250	3.1998	3.1998	3.07079	3.07188	3.06825	1.42701	1.42443	1.43306
8	336	3.29003	23	250	3.07999	3.07999	2.95097	2.95207	2.94845	0.805645	0.803038	0.811647
8	366	2.79253	23	250	2.90426	2.90426	2.77525	2.77635	2.77273	0.0410665	0.0384496	0.0470477
8	397	2.68296	23	250	2.72173	2.72173	2.59271	2.59381	2.59019	0.214438	0.211819	0.220415
8	482	1.17609	23	250	2.22086	2.22086	2.09184	2.09295	2.08933	-2.17593	-2.17855	-2.16995
9	14	0.880814	21	237	0.765308	0.765308	0.693271	0.680096	0.685047	0.445623	0.476929	0.465163
9	20	0.880814	21	237	0.815696	0.815696	0.743337	0.730204	0.735257	0.326659	0.357865	0.345858
9	28	3.15806	21	237	2.42718	2.42718	2.23289	2.23021	2.23387	2.19832	2.20467	2.19598
9	55	2.44871	21	237	2.61048	2.61048	2.39756	2.3966	2.40039	0.121518	0.123801	0.114805
9	86	1.93389	21	237	2.46517	2.46517	2.25052	2.24973	2.25365	-0.752355	-0.750478	-0.759771
9	118	2.2014	21	237	2.28091	2.28091	2.06602	2.06526	2.0692	0.321663	0.323481	0.314118
9	159	1.75974	21	237	2.03981	2.03981	1.82489	1.82413	1.82808	-0.1548	-0.152992	-0.162367
9	187	1.57229	21	237	1.87484	1.87484	1.65992	1.65916	1.6631	-0.208217	-0.206409	-0.215785
9	237	1.7522	21	237	1.58021	1.58021	1.36529	1.36452	1.36847	0.919358	0.921165	0.911789
9	273	3.60788	21	237	3.33836	3.33836	3.26719	3.24969	3.2549	0.809535	0.851118	0.838734
9	308	3.56561	21	237	3.16752	3.16752	3.09605	3.07859	3.08395	1.11573	1.15721	1.14448
9	330	3.40157	21	237	3.04052	3.04052	2.969	2.95155	2.95693	1.02784	1.0693	1.05652
9	369	2.92814	21	237	2.81141	2.81141	2.73986	2.72241	2.7278	0.447376	0.488827	0.476027
10	12	0.880814	21	300	0.733708	0.733708	0.999087	0.974543	0.985263	-0.281031	-0.222713	-0.248184
10	19	0.998172	21	300	0.810595	0.810595	1.07614	1.05134	1.06239	-0.185262	-0.126341	-0.1526
10	27	1.37566	21	300	2.38689	2.38689	2.79236	2.80834	2.79925	-3.36623	-3.40419	-3.38259
10	54	3.14644	21	300	2.61323	2.61323	3.03671	3.05582	3.04585	0.260736	0.215326	0.239
10	85	2.82426	21	300	2.47072	2.47072	2.89538	2.9144	2.90475	-0.168989	-0.2142	-0.191257
10	119	2.89498	21	300	2.27505	2.27505	2.69986	2.71884	2.70926	0.463638	0.418536	0.441282
10	158	2.46374	21	300	2.04571	2.04571	2.47052	2.48949	2.47994	-0.0161066	-0.0611872	-0.0384746
10	182	2.33405	21	300	1.90431	1.90431	2.32912	2.3481	2.33854	0.011706	-0.0333728	-0.010663
10	236	1.66001	21	300	1.5861	1.5861	2.01092	2.02989	2.02034	-0.833804	-0.878883	-0.856174
10	272	1.94787	21	300	1.37396	1.37396	1.79878	1.81775	1.8082	0.354259	0.309181	0.33189
10	300	1.77706	21	300	1.20897	1.20897	1.63379	1.65276	1.6432	0.340446	0.295368	0.318077
10	340	4.06009	21	300	3.31861	3.31861	3.59095	3.56169	3.57304	1.11474	1.18427	1.15729
10	369	3.47129	21	300	3.17334	3.17334	3.44565	3.41612	3.4278	0.0609218	0.131087	0.103341
10	396	3.17522	21	300	3.01756	3.01756	3.28988	3.2603	3.27204	-0.272444	-0.202145	-0.230061
11	12	0.880814	21	235	0.733708	0.733708	0.365325	0.356644	0.356404	1.22486	1.24549	1.24606
11	18	0.880814	21	235	0.8044	0.8044	0.435702	0.426977	0.426831	1.05764	1.07837	1.07872
11	32	2.81611	21	235	2.53107	2.53107	2.11722	2.10854	2.11909	1.66064	1.68127	1.65619
11	53	2.04415	21	235	2.61573	2.61573	2.19867	2.18978	2.20133	-0.367173	-0.346043	-0.373483
11	82	1.66427	21	235	2.48721	2.48721	2.0695	2.06052	2.07234	-0.962893	-0.941549	-0.96962
11	116	1.9345	21	235	2.29262	2.29262	1.8748	1.8658	1.87767	0.141844	0.16324	0.135039
11	152	1.36866	21	235	2.08105	2.08105	1.66321	1.65421	1.66608	-0.699897	-0.678493	-0.706714
11	179	1.33486	21	235	1.92198	1.92198	1.50415	1.49514	1.50702	-0.402268	-0.380863	-0.409086
11	235	1.64237	21	235	1.592	1.592	1.17417	1.16516	1.17703	1.1125	1.1339	1.10568
11	270	3.28825	21	235	3.34166	3.34166	2.97602	2.96253	2.96285	0.741903	0.773939	0.773192
11	311	2.97387	21	235	3.1393	3.1393	2.77352	2.75995	2.76041	0.476046	0.508281	0.507193
11	334	2.75343	21	235	3.00568	3.00568	2.63988	2.6263	2.62678	0.269813	0.302069	0.300943
11	361	2.81084	21	235	2.84699	2.84699	2.48119	2.46761	2.46809	0.78329	0.815551	0.814415
12	14	0.880814	27	245	0.765308	0.765308	0.499593	0.532148	0.522294	0.905823	0.828469	0.851884
12	25	0.880814	27	245	0.828514	0.828514	0.562808	0.595196	0.585712	0.755618	0.67866	0.701195
12	35	2.40192	27	245	2.45815	2.45815	2.20745	2.2134	2.22012	0.462069	0.447936	0.431959
12	84	2.11327	27	245	2.50538	2.50538	2.25639	2.25883	2.26842	-0.340065	-0.345862	-0.368651
12	168	1.58546	27	245	2.01877	2.01877	1.7698	1.77213	1.78188	-0.438007	-0.443549	-0.466714
12	242	1.86326	27	245	1.58273	1.58273	1.33376	1.33609	1.34584	1.25816	1.25262	1.22945
12	280	3.67006	27	245	3.34102	3.34102	3.08036	3.1073	3.09849	1.40119	1.33719	1.35812
12	386	2.50974	27	245	2.75808	2.75808	2.49737	2.52418	2.51574	0.0294005	-0.0343201	-0.0142473
13	14	0.890197	17	2000	0.765308	0.765308	0.769016	0.753222	0.7561	0.287942	0.325468	0.31863
13	25	1.94768	17	2000	2.4605	2.4605	2.46486	2.46402	2.46398	-1.22887	-1.22688	-1.2268
13	84	2.91918	17	2000	2.45638	2.45638	2.46224	2.4639	2.46213	1.08576	1.0818	1.08602
13	168	2.76908	17	2000	1.96562	1.96562	1.97157	1.97332	1.97144	1.89498	1.89081	1.89528
14	25	1.37236	17	2000	2.46049	2.46049	2.30055	2.30788	2.31087	-2.20548	-2.22289	-2.23
14	84	2.32675	17	2000	2.45638	2.45638	2.3016	2.31092	2.31457	0.059746	0.0376074	0.028923
15	34	2.80699	28	313	2.38456	2.38456	2.66217	2.67254	2.67191	0.344126	0.319485	0.320974
15	56	3.18298	28	313	2.61898	2.61898	2.92191	2.9299	2.93159	0.620348	0.601354	0.597343
15	84	2.97809	28	313	2.51015	2.51015	2.81542	2.82336	2.82531	0.386517	0.367643	0.363027
15	122	2.77988	28	313	2.29456	2.29456	2.60017	2.60814	2.61013	0.427015	0.408086	0.403358
15	152	2.53212	28	313	2.11835	2.11835	2.42399	2.43196	2.43396	0.256917	0.237978	0.23324
15	175	2.37401	28	313	1.98288	1.98288	2.28853	2.2965	2.29849	0.203124	0.184183	0.179444
15	237	2.21854	28	313	1.61755	1.61755	1.9232	1.93117	1.93316	0.701762	0.682821	0.678081
15	305	2.05994	28	313	1.21684	1.21684	1.52249	1.53046	1.53245	1.27705	1.25811	1.25337
15	333	3.4221	28	313	3.33559	3.33559	3.4011	3.43613	3.41122	0.0498885	-0.0333459	0.0258424
15	363	3.17026	28	313	3.27422	3.27422	3.33899	3.37444	3.3495	-0.400924	-0.485152	-0.425894
16	34	0.880814	28	291	2.38456	2.38456	2.11113	2.13265	2.1256	-2.92337	-2.97451	-2.95774
16	56	2.95173	28	291	2.61898	2.61898	2.36851	2.39289	2.38347	1.38578	1.32786	1.35024
16	84	2.57864	28	291	2.51015	2.51015	2.2623	2.28691	2.27726	0.751661	0.693172	0.716121
16	124	2.37822	28	291	2.28286	2.28286	2.03549	2.06014	2.05044	0.814359	0.755792	0.778843
16	152	1.91429	28	291	2.11835	2.11835	1.87102	1.89567	1.88597	0.102815	0.0442447	0.0673024
16	182	1.84942	28	291	1.94164	1.94164	1.69432	1.71897	1.70926	0.36854	0.309969	0.333028
16	241	1.88559	28	291	1.59398	1.59398	1.34666	1.37131	1.3616	1.28056	1.22199	1.24505
16	266	1.031	28	291	1.44666	1.44666	1.19934	1.22399	1.21428	-0.399977	-0.458549	-0.43549
16	294	1.57623	28	291	2.8077	2.8077	2.37269	2.36034	2.37606	-1.89249	-1.86315	-1.9005
16	334	3.04454	28	291	3.30755	3.30755	2.86046	2.84497	2.86303	0.437388	0.474203	0.431281
17	269	1.47712	34	308	1.46125	1.46125	1.55184	1.58028	1.5661	-0.177546	-0.245116	-0.211415
17	308	1.17609	34	308	1.23143	1.23143	1.32202	1.35046	1.33628	-0.346754	-0.414325	-0.380624
17	332	2.96473	34	308	3.3476	3.3476	3.27806	3.26005	3.26817	-0.7445	-0.701711	-0.720995
17	363	2.93414	34	308	3.24964	3.24964	3.17935	3.16174	3.16963	-0.582644	-0.540788	-0.559535
17	407	2.54876	34	308	3.00021	3.00021	2.9298	2.91231	2.92013	-0.905396	-0.863847	-0.882418
18	236	4.33165	26	227	3.20137	3.20137	3.35492	3.35908	3.35962	2.32081	2.31095	2.30965
18	275	3.02407	26	227	3.29193	3.29193	3.43248	3.43516	3.43558	-0.970408	-0.976789	-0.977792
18	311	2.59306	26	227	3.09497	3.09497	3.23492	3.23758	3.23802	-1.52513	-1.53145	-1.53248
18	331	2.80216	26	227	2.97815	2.97815	3.11805	3.12071	3.12115	-0.750596	-0.756918	-0.757956
18	366	2.7068	26	227	2.77222	2.77222	2.91211	2.91477	2.9152	-0.487823	-0.494146	-0.495185
18	395	1.98277	26	227	2.60136	2.60136	2.74124	2.7439	2.74434	-1.80222	-1.80854	-1.80958
19	314	2.12613	30	252	3.2168	3.2168	2.81324	2.78598	2.7992	-1.63264	-1.56789	-1.5993
20	266	3.68178	42	235	3.35448	3.35448	3.58294	3.5761	3.58812	0.234872	0.251121	0.222559
20	316	3.41246	42	235	3.1134	3.1134	3.34187	3.33622	3.34714	0.167733	0.181167	0.1552
20	386	2.60347	42	235	2.70259	2.70259	2.93106	2.92549	2.93634	-0.778388	-0.765154	-0.790944
21	180	2.52647	27	313	1.94807	1.94807	2.59588	2.61769	2.60325	-0.164925	-0.216757	-0.182432
21	261	2.32572	27	313	1.47077	1.47077	2.11858	2.14039	2.12595	0.492196	0.440366	0.474689
21	294	1.70689	27	313	1.27631	1.27631	1.92412	1.94593	1.93148	-0.516159	-0.567989	-0.533666
21	355	3.54008	27	313	3.3103	3.3103	3.58966	3.55251	3.58196	-0.117805	-0.0295268	-0.0995225
22	283	3.12287	22	231	3.27123	3.27123	1.27189	2.90814	2.88974	4.39815	0.510234	0.553954
22	372	2.33425	22	231	2.75932	2.75932	0.747431	2.39641	2.37785	3.77047	-0.147693	-0.103585
23	188	2.54095	34	308	1.93855	1.93855	2.57578	2.56099	2.58466	-0.0827374	-0.047616	-0.103841
23	269	2.09167	34	308	1.46125	1.46125	2.09847	2.08369	2.10736	-0.0161749	0.0189475	-0.0372773
23	336	4.03387	34	308	3.34876	3.34876	3.71817	3.70795	3.71951	0.750131	0.774415	0.746938
23	363	3.27045	34	308	3.24964	3.24964	3.6188	3.60823	3.61991	-0.827735	-0.802606	-0.830361
23	413	3.41896	34	308	2.96502	2.96502	3.33422	3.32351	3.33524	0.20136	0.226799	0.198931
23	483	2.36549	34	308	2.55286	2.55286	2.92206	2.91135	2.92308	-1.32248	-1.29703	-1.3249
23	667	1.79498	34	308	1.4686	1.4686	1.8378	1.82709	1.83882	-0.101756	-0.0762976	-0.104173
24	186	3.12156	32	312	1.93955	1.93955	3.07426	3.06277	3.06797	0.112388	0.139684	0.127344
24	267	2.24329	32	312	1.46224	1.46224	2.59696	2.58547	2.59066	-0.840367	-0.813071	-0.825409
24	330	4.69981	32	312	3.32488	3.32488	4.31803	4.31985	4.3051	0.907165	0.902835	0.937881
24	361	3.9284	32	312	3.2793	3.2793	4.27201	4.27351	4.25894	-0.816462	-0.820029	-0.785407
25	165	1.5904	27	238	2.03644	2.03644	2.00503	2.00456	2.01128	-0.98521	-0.984111	-1.00008
25	246	3.97002	27	238	3.16615	3.16615	3.32464	3.32057	3.3291	1.53351	1.54317	1.5229
25	313	2.88604	27	238	3.14534	3.14534	3.308	3.30274	3.31226	-1.00264	-0.990117	-1.01274
25	340	2.99193	27	238	2.98841	2.98841	3.15106	3.14575	3.15531	-0.378107	-0.365492	-0.388195
25	384	2.24674	27	238	2.72952	2.72952	2.89216	2.88684	2.89641	-1.53359	-1.52095	-1.54367
25	460	1.17609	27	238	2.28169	2.28169	2.44433	2.43901	2.44857	-3.01348	-3.00084	-3.02356
25	657	2.84255	27	238	1.12082	1.12082	1.28346	1.27814	1.2877	3.70456	3.7172	3.69448
26	186	1.74147	29	306	1.92343	1.92343	2.18644	2.19231	2.19119	-1.05732	-1.07124	-1.0686
26	271	1.57438	29	306	1.42256	1.42256	1.68557	1.69143	1.69032	-0.264203	-0.278128	-0.275483
26	306	1.17609	29	306	1.21631	1.21631	1.47932	1.48518	1.48407	-0.720513	-0.734439	-0.731793
26	334	3.98668	29	306	3.34859	3.34859	3.61915	3.60776	3.60807	0.873308	0.900358	0.899621
26	362	3.32654	29	306	3.24429	3.24429	3.51502	3.50354	3.50375	-0.447854	-0.420572	-0.421068
26	406	3.26647	29	306	2.99421	2.99421	3.26499	3.25348	3.25366	0.00350486	0.0308516	0.0304325
26	481	2.25575	29	306	2.55272	2.55272	2.82351	2.812	2.81217	-1.34904	-1.32169	-1.3221
