# Supplementary material for: Modeling the kinetics of the neutralizing antibody response against SARS-CoV-2 variants after several administrations of Bnt162b2
Source: PLoS Comput Biol. 2023 Aug 7;19(8):e1011282. doi: 10.1371/journal.pcbi.1011282 (PMC10434962; doi:10.1371/journal.pcbi.1011282)
Supplement: S1 File — The dataset used for this analysis is available in the zip file Neutralization_Data_and_code. (ZIP) [file pcbi.1011282.s005.zip › Neutralization_Data_and_code/MonolixFile_MemoryModel_NeutralizationModel/predictions_y6.txt]

id	time	y6	SecondInjTime	ThirdInjTime	popPred_medianCOV	popPred	indivPred_SAEM	indivPred_mean	indivPred_mode	indWRes_SAEM	indWRes_mean	indWRes_mode
1	13	1.47712	21	175	-0.935824	-0.935824	-1.3382	-1.33833	-1.3398	6.7042	6.70451	6.708
1	18	1.47712	21	175	-0.882213	-0.882213	-1.28484	-1.28494	-1.28634	6.57714	6.57737	6.58071
1	27	1.47712	21	175	0.700273	0.700273	-0.303423	-0.300411	-0.298865	4.24005	4.23288	4.2292
1	33	1.47712	21	175	0.861169	0.861169	-0.283289	-0.279215	-0.276176	4.19211	4.18241	4.17517
1	39	1.47712	21	175	0.919635	0.919635	-0.285481	-0.280826	-0.27697	4.19733	4.18624	4.17706
1	57	1.47712	21	175	0.917723	0.917723	-0.349326	-0.343974	-0.339131	4.34936	4.33662	4.32509
1	117	1.47712	21	175	0.600149	0.600149	-0.687044	-0.68143	-0.676208	5.15358	5.14021	5.12778
1	152	1.47712	21	175	0.394426	0.394426	-0.89306	-0.887442	-0.882213	5.64417	5.63079	5.61834
1	180	2.90601	21	175	2.47751	2.47751	2.01544	2.01127	2.00986	2.12073	2.13067	2.13404
1	236	2.67815	21	175	2.65408	2.65408	2.23537	2.23132	2.23021	1.0544	1.06406	1.06669
1	301	1.978	21	175	2.27755	2.27755	1.85896	1.85492	1.85385	0.283467	0.293079	0.295632
1	328	1.94349	21	175	2.11851	2.11851	1.69992	1.69588	1.69481	0.580031	0.589642	0.592193
2	13	1.47712	21	236	-0.935824	-0.935824	-1.37759	-1.38619	-1.38376	6.798	6.81849	6.81268
2	18	1.47712	21	236	-0.882213	-0.882213	-1.3243	-1.33299	-1.33049	6.67109	6.69179	6.68583
2	27	1.47712	21	236	0.700273	0.700273	0.117099	0.125145	0.13284	3.23866	3.21949	3.20117
2	33	1.47712	21	236	0.861169	0.861169	0.262202	0.272214	0.280631	2.89312	2.86928	2.84923
2	39	1.47712	21	236	0.919635	0.919635	0.315054	0.32572	0.334433	2.76726	2.74186	2.72111
2	57	1.47712	21	236	0.917723	0.917723	0.307906	0.319074	0.328131	2.78428	2.75769	2.73612
2	117	1.47712	21	236	0.600149	0.600149	-0.0113989	-0.000158534	0.00906698	3.54465	3.51788	3.49591
2	152	1.47712	21	236	0.394426	0.394426	-0.217151	-0.205912	-0.196682	4.03461	4.00785	3.98587
2	180	1.47712	21	236	0.229474	0.229474	-0.382106	-0.370868	-0.361637	4.42743	4.40066	4.37868
2	236	1.47712	21	236	-0.100514	-0.100514	-0.712094	-0.700856	-0.691625	5.21323	5.18647	5.16449
2	264	2.34889	21	236	2.77364	2.77364	2.33158	2.319	2.32173	0.0412077	0.0711698	0.0646801
2	301	2.13862	21	236	2.61988	2.61988	2.17793	2.16513	2.16798	-0.0936091	-0.0631301	-0.0699285
2	328	1.73576	21	236	2.46511	2.46511	2.02312	2.0103	2.01317	-0.684308	-0.653761	-0.660607
3	14	1.47712	22	2000	-0.921305	-0.921305	-0.897502	-0.919251	-0.896078	5.65475	5.70654	5.65136
3	20	1.47712	22	2000	-0.870917	-0.870917	-0.847341	-0.869041	-0.845927	5.5353	5.58697	5.53193
3	34	1.47712	22	2000	0.860802	0.860802	0.865948	0.861111	0.866246	1.4554	1.46692	1.45469
3	41	1.47712	22	2000	0.924124	0.924124	0.928499	0.924247	0.928715	1.30645	1.31657	1.30593
3	56	1.47712	22	2000	0.923329	0.923329	0.927007	0.923208	0.92716	1.31	1.31905	1.30964
3	85	1.47712	22	2000	0.78905	0.78905	0.792329	0.788742	0.792453	1.63071	1.63926	1.63042
3	118	1.47712	22	2000	0.599575	0.599575	0.602769	0.59922	0.602888	2.08212	2.09057	2.08183
3	154	1.47712	22	2000	0.387963	0.387963	0.391145	0.387601	0.391263	2.58606	2.5945	2.58578
3	188	1.47712	22	2000	0.187654	0.187654	0.190834	0.18729	0.190951	3.06307	3.07151	3.06279
4	12	1.47712	21	235	-0.952905	-0.952905	-1.23781	-1.24155	-1.23478	6.46514	6.47404	6.45793
4	18	1.47712	21	235	-0.882213	-0.882213	-1.16685	-1.17035	-1.16377	6.29616	6.30448	6.28883
4	26	1.47712	21	235	0.650574	0.650574	0.282589	0.287449	0.286723	2.84457	2.833	2.83473
4	32	1.47712	21	235	0.84446	0.84446	0.465408	0.471608	0.46959	2.40922	2.39445	2.39926
4	39	1.47712	21	235	0.919638	0.919638	0.536975	0.543821	0.541206	2.23879	2.22249	2.22872
4	53	1.47712	21	235	0.929116	0.929116	0.544438	0.551909	0.548741	2.22102	2.20323	2.21077
4	82	1.47712	21	235	0.800594	0.800594	0.415341	0.423261	0.419708	2.52844	2.50958	2.51805
4	116	1.47712	21	235	0.606005	0.606005	0.22073	0.228756	0.225115	2.99188	2.97276	2.98143
4	151	1.47712	21	235	0.400321	0.400321	0.0150487	0.0230914	0.019437	3.48167	3.46252	3.47122
4	185	1.47712	21	235	0.200018	0.200018	-0.185254	-0.177209	-0.180865	3.95865	3.9395	3.9482
4	235	1.47712	21	235	-0.0946153	-0.0946153	-0.479886	-0.471841	-0.475498	4.66027	4.64111	4.64982
4	277	2.66219	21	235	2.73535	2.73535	2.45337	2.44656	2.45246	0.497276	0.513484	0.499427
4	311	2.4609	21	235	2.55792	2.55792	2.27632	2.26976	2.27547	0.439531	0.455156	0.441573
4	333	2.05346	21	235	2.43015	2.43015	2.14861	2.14208	2.14776	-0.226569	-0.21103	-0.224543
4	367	1.8638	21	235	2.23028	2.23028	1.94875	1.94224	1.9479	-0.202296	-0.186788	-0.200276
5	14	1.47712	22	243	-0.921305	-0.921305	-0.723488	-0.706959	-0.720249	5.24037	5.201	5.23265
5	20	1.47712	22	243	-0.870917	-0.870917	-0.673335	-0.656859	-0.670115	5.12094	5.0817	5.11327
5	28	1.47712	22	243	0.700185	0.700185	1.10745	1.10826	1.11163	0.880304	0.878388	0.870357
5	34	1.47712	22	243	0.860799	0.860799	1.28314	1.28293	1.28729	0.461935	0.462434	0.452052
5	41	1.47712	22	243	0.924122	0.924122	1.35181	1.35119	1.35593	0.298408	0.299878	0.288584
5	64	1.47712	22	243	0.894468	0.894468	1.32602	1.325	1.3301	0.359823	0.362252	0.350114
5	85	1.47712	22	243	0.78905	0.78905	1.22106	1.21995	1.22512	0.609764	0.612405	0.600096
5	124	1.47712	22	243	0.564412	0.564412	0.996512	0.99537	1.00056	1.14449	1.14721	1.13484
5	160	1.47712	22	243	0.352622	0.352622	0.784724	0.783578	0.788775	1.64882	1.65155	1.63918
5	182	1.47712	22	243	0.223006	0.223006	0.655108	0.653962	0.659159	1.95748	1.96021	1.94783
5	232	1.47712	22	243	-0.0716256	-0.0716256	0.360476	0.35933	0.364528	2.6591	2.66182	2.64945
5	275	2.80509	22	243	2.76688	2.76688	2.97526	2.98688	2.97435	-0.405216	-0.432883	-0.403068
5	314	2.57241	22	243	2.5855	2.5855	2.79273	2.80431	2.79179	-0.524667	-0.552244	-0.522426
5	330	2.5611	22	243	2.49349	2.49349	2.70064	2.71222	2.6997	-0.332291	-0.359851	-0.330042
5	366	1.98263	22	243	2.28239	2.28239	2.4895	2.50107	2.48855	-1.20702	-1.23457	-1.20476
6	14	1.47712	20	237	-0.921305	-0.921305	-0.77216	-0.768455	-0.77003	5.35627	5.34745	5.3512
6	20	1.47712	20	237	-0.870917	-0.870917	-0.722171	-0.718729	-0.720124	5.23723	5.22903	5.23235
6	28	1.96497	20	237	0.773934	0.773934	1.01228	1.01068	1.01144	2.26864	2.27247	2.27065
6	34	1.47914	20	237	0.887832	0.887832	1.13051	1.12833	1.12939	0.830202	0.835398	0.832874
6	41	1.61542	20	237	0.932241	0.932241	1.17659	1.174	1.17529	1.04501	1.05118	1.04809
6	61	1.47712	20	237	0.899742	0.899742	1.14508	1.14186	1.14354	0.790702	0.798364	0.794354
6	85	1.47712	20	237	0.779138	0.779138	1.02451	1.02102	1.02288	1.07781	1.08612	1.0817
6	118	1.47712	20	237	0.589026	0.589026	0.83436	0.830781	0.832698	1.53062	1.53915	1.53458
6	156	1.47712	20	237	0.365567	0.365567	0.610891	0.607298	0.609224	2.06278	2.07133	2.06675
6	196	1.47712	20	237	0.129892	0.129892	0.375214	0.371619	0.373547	2.624	2.63256	2.62797
6	236	1.47712	20	237	-0.105816	-0.105816	0.139506	0.135911	0.137838	3.1853	3.19386	3.18927
6	273	2.65273	20	237	2.75686	2.75686	2.91156	2.91021	2.90923	-0.616353	-0.613156	-0.610809
6	321	2.53263	20	237	2.51142	2.51142	2.66537	2.66362	2.66291	-0.316114	-0.311946	-0.310256
6	338	2.42374	20	237	2.4122	2.4122	2.56612	2.56435	2.56365	-0.339059	-0.334836	-0.333183
6	369	2.14737	20	237	2.2299	2.2299	2.38381	2.38202	2.38134	-0.563045	-0.558795	-0.55716
7	14	1.47712	22	314	-0.921305	-0.921305	-0.531695	-0.54478	-0.522679	4.78364	4.8148	4.76218
7	20	1.47712	22	314	-0.870917	-0.870917	-0.481078	-0.494346	-0.472266	4.66311	4.6947	4.64213
7	29	1.47712	22	314	0.740401	0.740401	1.17534	1.17565	1.17222	0.718637	0.717901	0.726065
7	34	1.81816	22	314	0.860799	0.860799	1.29879	1.29966	1.29471	1.23678	1.23471	1.2465
7	41	1.76916	22	314	0.924122	0.924122	1.36383	1.36486	1.35911	0.965224	0.962749	0.976445
7	57	1.50202	22	314	0.920354	0.920354	1.36144	1.36241	1.35608	0.334752	0.332457	0.347519
7	86	1.47712	22	314	0.783526	0.783526	1.22522	1.22602	1.21949	0.599852	0.597956	0.613505
7	118	1.47712	22	314	0.599573	0.599573	1.04138	1.04213	1.03557	1.03764	1.03587	1.05149
7	159	1.47712	22	314	0.358512	0.358512	0.800338	0.801072	0.794508	1.61164	1.60989	1.62553
7	194	1.47712	22	314	0.152297	0.152297	0.594124	0.594857	0.588293	2.1027	2.10096	2.11659
7	237	1.47712	22	314	-0.101089	-0.101089	0.340739	0.341472	0.334907	2.7061	2.70435	2.71998
7	272	1.47712	22	314	-0.307336	-0.307336	0.134492	0.135225	0.12866	3.19724	3.19549	3.21112
7	308	1.47712	22	314	-0.519475	-0.519475	-0.0776475	-0.0769146	-0.0834793	3.70241	3.70066	3.7163
7	338	3.1186	22	314	2.76512	2.76512	3.15977	3.14243	3.16418	-0.0980488	-0.0567571	-0.108561
7	369	2.67468	22	314	2.66736	2.66736	3.06238	3.04458	3.06633	-0.92324	-0.880855	-0.93266
8	12	1.47712	23	250	-0.952905	-0.952905	-1.08322	-1.07727	-1.08128	6.09701	6.08283	6.09239
8	22	1.47712	23	250	-0.863528	-0.863528	-0.994027	-0.987997	-0.991937	5.88461	5.87025	5.87963
8	28	1.47712	23	250	0.650491	0.650491	0.363476	0.352885	0.359241	2.65195	2.67717	2.66204
8	34	1.47712	23	250	0.843725	0.843725	0.532577	0.518607	0.527025	2.24927	2.28253	2.26249
8	41	1.47712	23	250	0.918683	0.918683	0.598961	0.583777	0.59299	2.09119	2.12734	2.1054
8	61	1.47712	23	250	0.90968	0.90968	0.583513	0.567468	0.57734	2.12797	2.16618	2.14267
8	86	1.47712	23	250	0.78848	0.78848	0.460913	0.444711	0.454751	2.41992	2.4585	2.4346
8	121	1.47712	23	250	0.587289	0.587289	0.259443	0.243217	0.253296	2.89969	2.93833	2.91432
8	160	1.47712	23	250	0.357939	0.357939	0.0300652	0.0138381	0.0239216	3.44591	3.48455	3.46054
8	197	1.47712	23	250	0.139938	0.139938	-0.187937	-0.204164	-0.19408	3.96505	4.00369	3.97967
8	244	1.47712	23	250	-0.137019	-0.137019	-0.464895	-0.481122	-0.471038	4.62457	4.66321	4.6392
8	278	3.01284	23	250	2.77194	2.77194	2.642	2.64365	2.63993	0.883093	0.879164	0.888007
8	315	2.80577	23	250	2.61842	2.61842	2.48872	2.4905	2.48686	0.755	0.750778	0.759436
8	336	2.76723	23	250	2.4986	2.4986	2.3689	2.37069	2.36706	0.948548	0.9443	0.952928
8	366	2.70919	23	250	2.32288	2.32288	2.19318	2.19496	2.19135	1.22878	1.22453	1.23314
8	397	2.53656	23	250	2.14034	2.14034	2.01064	2.01243	2.00881	1.25239	1.24813	1.25674
8	482	1.47712	23	250	1.63947	1.63947	1.50977	1.51156	1.50794	-0.0777493	-0.0820092	-0.0733946
9	14	1.47712	21	237	-0.921305	-0.921305	-0.993491	-1.00652	-1.00157	5.88333	5.91435	5.90256
9	20	1.47712	21	237	-0.870917	-0.870917	-0.943425	-0.956409	-0.951356	5.76411	5.79503	5.78299
9	28	1.47712	21	237	0.740569	0.740569	0.546123	0.543602	0.547258	2.21701	2.22301	2.21431
9	55	1.47712	21	237	0.923872	0.923872	0.710802	0.709991	0.713777	1.82485	1.82679	1.81777
9	86	1.47712	21	237	0.778552	0.778552	0.563763	0.563122	0.567032	2.175	2.17653	2.16722
9	118	1.47712	21	237	0.594296	0.594296	0.379261	0.378645	0.382586	2.61436	2.61583	2.60645
9	159	1.47712	21	237	0.353199	0.353199	0.13813	0.137518	0.141463	3.18857	3.19003	3.18064
9	187	1.47712	21	237	0.18823	0.18823	-0.0268424	-0.0274542	-0.0235083	3.58143	3.58288	3.57349
9	237	1.47712	21	237	-0.106404	-0.106404	-0.321477	-0.322088	-0.318142	4.28305	4.2845	4.27511
9	273	2.1934	21	237	2.75698	2.75698	2.68511	2.6683	2.67351	-1.17092	-1.13089	-1.1433
9	308	1.84825	21	237	2.58613	2.58613	2.51398	2.49721	2.50257	-1.58531	-1.54538	-1.55814
9	330	1.75914	21	237	2.45914	2.45914	2.38693	2.37017	2.37555	-1.49497	-1.45505	-1.46786
9	369	1.47712	21	237	2.23002	2.23002	2.15779	2.14103	2.14642	-1.62089	-1.58098	-1.59381
10	12	1.47712	21	300	-0.952905	-0.952905	-0.687675	-0.71207	-0.70135	5.15508	5.21318	5.18765
10	19	1.47712	21	300	-0.876018	-0.876018	-0.610621	-0.63527	-0.624218	4.97159	5.03029	5.00397
10	54	1.47712	21	300	0.92662	0.92662	1.34994	1.3692	1.35924	0.302851	0.256986	0.280712
10	85	1.47712	21	300	0.784107	0.784107	1.20861	1.22779	1.21813	0.639403	0.593738	0.616732
10	119	1.47712	21	300	0.588442	0.588442	1.01309	1.03222	1.02265	1.105	1.05945	1.08224
10	158	1.47712	21	300	0.359092	0.359092	0.78376	0.802882	0.793323	1.65112	1.60558	1.62835
10	182	1.47712	21	300	0.217694	0.217694	0.642363	0.661483	0.651926	1.98783	1.9423	1.96506
10	236	1.47712	21	300	-0.100509	-0.100509	0.32416	0.343281	0.333723	2.74558	2.70004	2.7228
10	272	1.47712	21	300	-0.312649	-0.312649	0.112021	0.131141	0.121584	3.25075	3.20522	3.22798
10	300	1.47712	21	300	-0.477646	-0.477646	-0.0529766	-0.0338561	-0.0434134	3.64366	3.59813	3.62089
10	340	3.03862	21	300	2.73722	2.73722	3.00888	2.9803	2.99165	0.0708293	0.138875	0.11184
10	369	2.5284	21	300	2.59195	2.59195	2.86358	2.83474	2.84641	-0.798167	-0.729483	-0.75729
10	396	2.57967	21	300	2.43618	2.43618	2.70781	2.67891	2.69066	-0.305143	-0.236324	-0.264301
11	12	1.47712	21	235	-0.952905	-0.952905	-1.32144	-1.32997	-1.33021	6.66428	6.6846	6.68517
11	18	1.47712	21	235	-0.882213	-0.882213	-1.25106	-1.25964	-1.25978	6.49669	6.51711	6.51746
11	26	1.47712	21	235	0.650574	0.650574	0.241768	0.233399	0.242586	2.94178	2.96171	2.93983
11	32	1.47712	21	235	0.84446	0.84446	0.430457	0.421923	0.432478	2.49245	2.51277	2.48763
11	53	1.47712	21	235	0.929116	0.929116	0.511912	0.503168	0.514717	2.29848	2.3193	2.2918
11	82	1.47712	21	235	0.800594	0.800594	0.382742	0.373909	0.385722	2.60607	2.62711	2.59898
11	116	1.47712	21	235	0.606005	0.606005	0.188041	0.179185	0.191053	3.06972	3.09081	3.06255
11	152	1.47712	21	235	0.394432	0.394432	-0.023548	-0.0324072	-0.0205301	3.57358	3.59468	3.56639
11	179	1.47712	21	235	0.235372	0.235372	-0.18261	-0.191469	-0.179591	3.95236	3.97346	3.94517
11	235	1.47712	21	235	-0.0946152	-0.0946152	-0.512597	-0.521457	-0.509578	4.73817	4.75926	4.73098
11	270	2.40518	21	235	2.76027	2.76027	2.39394	2.38115	2.38146	0.0267486	0.0572189	0.0564707
11	311	2.31027	21	235	2.55792	2.55792	2.19145	2.17857	2.17903	0.282951	0.313622	0.312531
11	334	2.18412	21	235	2.42429	2.42429	2.05781	2.04492	2.04539	0.300805	0.331496	0.330368
11	361	2.25431	21	235	2.26561	2.26561	1.89911	1.88622	1.8867	0.845831	0.876527	0.875388
12	14	1.47712	27	245	-0.921305	-0.921305	-1.18717	-1.15447	-1.16432	6.34454	6.26666	6.29013
12	25	1.47712	27	245	-0.858099	-0.858099	-1.12395	-1.09142	-1.1009	6.19401	6.11653	6.13911
12	35	1.47712	27	245	0.77154	0.77154	0.520691	0.526788	0.533512	2.27757	2.26305	2.24704
12	168	1.47712	27	245	0.332152	0.332152	0.0830364	0.0855175	0.0952668	3.31977	3.31386	3.29064
12	242	1.47712	27	245	-0.103887	-0.103887	-0.353003	-0.350522	-0.340772	4.35812	4.35221	4.32899
12	280	2.52009	27	245	2.75964	2.75964	2.49829	2.52591	2.5171	0.0519147	-0.0138654	0.00711458
12	386	1.75815	27	245	2.17669	2.17669	1.91529	1.9428	1.93435	-0.374201	-0.439696	-0.419579
13	14	1.47712	17	2000	-0.921305	-0.921305	-0.917747	-0.933391	-0.930513	5.70296	5.74021	5.73336
13	25	1.47712	17	2000	0.773884	0.773884	0.778095	0.777405	0.77737	1.66461	1.66625	1.66634
13	84	1.47712	17	2000	0.769765	0.769765	0.775474	0.777289	0.775513	1.67085	1.66653	1.67076
13	168	1.47712	17	2000	0.279006	0.279006	0.284808	0.286711	0.28483	2.83929	2.83475	2.83923
14	25	1.47712	17	2000	0.773881	0.773881	0.613784	0.621263	0.624252	2.05589	2.03808	2.03096
14	84	1.47712	17	2000	0.769762	0.769762	0.614839	0.624305	0.62796	2.05337	2.03083	2.02213
15	28	1.47712	28	313	-0.857827	-0.857827	-0.80086	-0.760299	-0.785692	5.42461	5.32803	5.3885
15	34	1.47712	28	313	0.697945	0.697945	0.975404	0.985923	0.985297	1.19475	1.1697	1.17119
15	56	2.15897	28	313	0.932371	0.932371	1.23515	1.24329	1.24498	2.19991	2.18052	2.1765
15	84	1.79449	28	313	0.823533	0.823533	1.12866	1.13675	1.13869	1.58555	1.56628	1.56166
15	122	1.47712	28	313	0.607943	0.607943	0.913411	0.921527	0.923516	1.34238	1.32305	1.31831
15	152	1.47712	28	313	0.431737	0.431737	0.73723	0.74535	0.747344	1.76192	1.74259	1.73784
15	305	1.47712	28	313	-0.469771	-0.469771	-0.164274	-0.156154	-0.154159	3.9087	3.88936	3.88461
15	333	2.60713	28	313	2.75421	2.75421	2.81903	2.85475	2.82984	-0.504593	-0.589645	-0.530327
15	363	2.53668	28	313	2.69284	2.69284	2.75692	2.79305	2.76812	-0.524452	-0.610501	-0.551113
16	28	1.47712	28	291	-0.857827	-0.857827	-1.31328	-1.32468	-1.30601	6.64486	6.672	6.62755
16	34	1.47712	28	291	0.697945	0.697945	0.424368	0.44604	0.438983	2.50695	2.45534	2.47215
16	47	1.47712	28	291	0.921017	0.921017	0.667392	0.691589	0.682461	1.92823	1.87061	1.89235
16	56	1.47712	28	291	0.932369	0.932369	0.681752	0.706276	0.696857	1.89403	1.83563	1.85806
16	84	1.47712	28	291	0.823533	0.823533	0.575537	0.600301	0.590643	2.14697	2.08799	2.11099
16	124	1.47712	28	291	0.596242	0.596242	0.348727	0.373524	0.363823	2.68707	2.62802	2.65113
16	152	1.47712	28	291	0.431737	0.431737	0.184258	0.209056	0.199353	3.07873	3.01967	3.04278
16	294	1.47712	28	291	2.22632	2.22632	1.79062	1.77896	1.79468	-0.746539	-0.718768	-0.756204
16	334	2.13956	28	291	2.72617	2.72617	2.27839	2.26358	2.28165	-0.33059	-0.295329	-0.338346
17	269	1.47712	34	308	-0.225365	-0.225365	-0.13492	-0.106333	-0.120517	3.83879	3.77072	3.8045
17	308	1.47712	34	308	-0.455183	-0.455183	-0.364738	-0.336151	-0.350334	4.38606	4.31799	4.35177
17	332	2.91392	34	308	2.76622	2.76622	2.69599	2.67866	2.68678	0.518973	0.56022	0.540894
17	363	2.37822	34	308	2.66825	2.66825	2.59728	2.58035	2.58824	-0.521666	-0.481353	-0.500141
17	407	2.38382	34	308	2.41883	2.41883	2.34773	2.33093	2.33874	0.0859396	0.125945	0.107333
18	236	3.69355	26	227	2.61998	2.61998	2.77285	2.77769	2.77824	2.19248	2.18096	2.17966
18	275	2.6988	26	227	2.71054	2.71054	2.8504	2.85378	2.8542	-0.361027	-0.369058	-0.370063
18	331	2.54642	26	227	2.39676	2.39676	2.53598	2.53933	2.53976	0.0248643	0.0168934	0.0158534
18	366	2.73183	26	227	2.19083	2.19083	2.33003	2.33338	2.33382	0.956808	0.948837	0.947795
18	395	2.06521	26	227	2.01997	2.01997	2.15917	2.16252	2.16295	-0.223757	-0.231729	-0.232771
19	314	2.53807	30	252	2.63541	2.63541	2.23117	2.2046	2.21782	0.730841	0.794105	0.762624
20	266	2.78347	42	235	2.77309	2.77309	3.00086	2.99471	3.00673	-0.517675	-0.503026	-0.531651
20	316	3.35622	42	235	2.53201	2.53201	2.7598	2.75483	2.76576	1.42027	1.4321	1.40608
20	386	2.7255	42	235	2.1212	2.1212	2.34899	2.3441	2.35496	0.896611	0.908239	0.882393
21	180	1.47712	27	313	0.261457	0.261457	0.909116	0.931079	0.916633	1.3526	1.30031	1.3347
21	261	1.47712	27	313	-0.215845	-0.215845	0.431816	0.453778	0.439332	2.48921	2.43691	2.47131
21	294	1.47712	27	313	-0.410306	-0.410306	0.237354	0.259316	0.244871	2.95229	2.89999	2.93439
21	355	2.7457	27	313	2.72892	2.72892	3.00759	2.97112	3.00058	-0.623637	-0.5368	-0.606949
22	283	2.09061	22	231	2.68985	2.68985	0.689815	2.32675	2.30835	3.33575	-0.562326	-0.51851
22	372	1.73456	22	231	2.17794	2.17794	0.165359	1.81502	1.79646	3.73678	-0.191612	-0.147408
23	188	1.47712	34	308	0.251935	0.251935	0.889013	0.874381	0.898044	1.40048	1.43532	1.37897
23	269	1.47712	34	308	-0.225368	-0.225368	0.411712	0.39708	0.420742	2.53709	2.57193	2.51558
23	336	3.02572	34	308	2.76737	2.76737	3.1361	3.12656	3.13813	-0.262854	-0.240153	-0.26769
23	363	2.49318	34	308	2.66825	2.66825	3.03673	3.02684	3.03852	-1.29437	-1.27082	-1.29864
23	413	2.78767	34	308	2.38363	2.38363	2.75215	2.74213	2.75386	0.0845967	0.108456	0.0805269
23	483	2.1934	34	308	1.97147	1.97147	2.33999	2.32996	2.34169	-0.349072	-0.325193	-0.353129
23	667	1.47712	34	308	0.88721	0.88721	1.25573	1.2457	1.25743	0.527209	0.551088	0.523152
24	186	1.47712	32	312	0.252932	0.252932	1.3875	1.37616	1.38135	0.213421	0.240421	0.228055
24	267	1.47712	32	312	-0.224369	-0.224369	0.910197	0.898858	0.904051	1.35003	1.37703	1.36467
24	330	3.90988	32	312	2.74349	2.74349	3.73595	3.73846	3.72371	0.414167	0.408191	0.443315
24	361	3.14737	32	312	2.69792	2.69792	3.68994	3.69212	3.67755	-1.29203	-1.29724	-1.26254
25	165	1.47712	27	238	0.349827	0.349827	0.318264	0.317951	0.324671	2.75961	2.76036	2.74436
25	246	3.54195	27	238	2.58476	2.58476	2.74256	2.73919	2.74771	1.9036	1.91165	1.89134
25	313	2.61584	27	238	2.56396	2.56396	2.72593	2.72135	2.73087	-0.262153	-0.251241	-0.273918
25	340	2.49541	27	238	2.40703	2.40703	2.56899	2.56437	2.57392	-0.17523	-0.164223	-0.186975
25	384	2.34084	27	238	2.14813	2.14813	2.31009	2.30546	2.31502	0.0732269	0.0842585	0.0614874
25	460	1.47712	27	238	1.7003	1.7003	1.86226	1.85763	1.86719	-0.917139	-0.906106	-0.928878
25	657	2.5427	27	238	0.53943	0.53943	0.701389	0.696756	0.706319	4.38476	4.3958	4.37302
26	186	1.47712	29	306	0.236817	0.236817	0.499682	0.505693	0.504578	2.3276	2.31329	2.31594
26	271	1.47712	29	306	-0.264058	-0.264058	-0.00119251	0.00481722	0.00370383	3.52035	3.50603	3.50869
26	306	1.47712	29	306	-0.470304	-0.470304	-0.207439	-0.20143	-0.202543	4.01149	3.99718	3.99983
26	334	3.36922	29	306	2.76721	2.76721	3.03707	3.02638	3.02669	0.790939	0.816413	0.815674
26	362	2.82367	29	306	2.66291	2.66291	2.93295	2.92215	2.92236	-0.260232	-0.234525	-0.235022
26	406	3.07773	29	306	2.41282	2.41282	2.68292	2.6721	2.67227	0.940175	0.965946	0.965526
26	481	1.8583	29	306	1.97133	1.97133	2.24143	2.23061	2.23078	-0.912377	-0.8866	-0.887013
