# Supplementary material for: Modeling the kinetics of the neutralizing antibody response against SARS-CoV-2 variants after several administrations of Bnt162b2
Source: PLoS Comput Biol. 2023 Aug 7;19(8):e1011282. doi: 10.1371/journal.pcbi.1011282 (PMC10434962; doi:10.1371/journal.pcbi.1011282)
Supplement: S1 File — The dataset used for this analysis is available in the zip file Neutralization_Data_and_code. (ZIP) [file pcbi.1011282.s005.zip › Neutralization_Data_and_code/MonolixFile_MemoryModel_NeutralizationModel/predictions_y7.txt]

id	time	y7	SecondInjTime	ThirdInjTime	popPred_medianCOV	popPred	indivPred_SAEM	indivPred_mean	indivPred_mode	indWRes_SAEM	indWRes_mean	indWRes_mode
1	18	1.47712	21	175	-0.57599	-0.57599	-0.981537	-0.97872	-0.980121	5.63616	5.62971	5.63292
1	57	1.47712	21	175	1.22395	1.22395	-0.0460191	-0.0377501	-0.0329071	3.49161	3.47265	3.46155
1	236	2.46835	21	175	2.57404	2.57404	2.1554	2.15128	2.15017	0.717381	0.726843	0.729378
1	328	1.7829	21	175	2.03847	2.03847	1.61995	1.61584	1.61477	0.373548	0.382969	0.385425
2	18	1.47712	21	236	-0.57599	-0.57599	-1.02099	-1.02676	-1.02426	5.72661	5.73984	5.73411
2	57	1.47712	21	236	1.22395	1.22395	0.611212	0.625298	0.634355	1.98499	1.9527	1.93194
2	264	2.44185	21	236	2.6936	2.6936	2.25161	2.23896	2.24168	0.436095	0.465107	0.45886
2	328	1.80243	21	236	2.38506	2.38506	1.94315	1.93025	1.93313	-0.322587	-0.293013	-0.299603
3	20	1.47712	22	2000	-0.564694	-0.564694	-0.544035	-0.562817	-0.539703	4.63325	4.6763	4.62332
3	56	1.47712	22	2000	1.22955	1.22955	1.23031	1.22943	1.23338	0.565775	0.567798	0.558738
4	18	1.47712	21	235	-0.575989	-0.575989	-0.863546	-0.864122	-0.85755	5.36568	5.367	5.35194
4	53	1.47712	21	235	1.23534	1.23534	0.847745	0.858132	0.854965	1.44277	1.41895	1.42622
4	277	2.11594	21	235	2.65531	2.65531	2.3734	2.36652	2.37242	-0.590183	-0.574413	-0.587944
4	367	2.05269	21	235	2.15024	2.15024	1.86878	1.86219	1.86786	0.4216	0.436697	0.423713
5	20	1.47712	22	243	-0.564694	-0.564694	-0.370029	-0.350635	-0.363891	4.23436	4.1899	4.22029
5	64	2.0693	22	243	1.20069	1.20069	1.62933	1.63122	1.63632	1.00858	1.00423	0.992547
5	275	2.73127	22	243	2.68683	2.68683	2.89529	2.90683	2.89431	-0.375997	-0.402463	-0.373761
5	366	1.90988	22	243	2.20234	2.20234	2.40953	2.42103	2.40851	-1.1454	-1.17175	-1.14306
6	20	1.47712	20	237	-0.564694	-0.564694	-0.418865	-0.412505	-0.4139	4.34631	4.33173	4.33493
6	61	1.5397	20	237	1.20597	1.20597	1.44838	1.44808	1.44977	0.209336	0.210024	0.206164
6	273	2.55558	20	237	2.67681	2.67681	2.83159	2.83017	2.82919	-0.632718	-0.629471	-0.627212
6	369	2.00817	20	237	2.14986	2.14986	2.30384	2.30198	2.30129	-0.677775	-0.673515	-0.671942
7	20	1.47712	22	314	-0.564694	-0.564694	-0.177771	-0.188122	-0.166042	3.79363	3.81736	3.76675
7	57	1.52205	22	314	1.22658	1.22658	1.66475	1.66863	1.66231	-0.327114	-0.336012	-0.321512
7	272	1.47712	22	314	-0.00111192	-0.00111192	0.437798	0.441449	0.434884	2.38252	2.37415	2.3892
7	338	3.055	22	314	2.68508	2.68508	3.0798	3.06239	3.08414	-0.0568602	-0.016942	-0.0668113
7	369	1.66276	22	314	2.58731	2.58731	2.98241	2.96454	2.98629	-3.02513	-2.98416	-3.03403
8	22	1.47712	23	250	-0.557305	-0.557305	-0.690721	-0.681773	-0.685713	4.96951	4.94899	4.95803
8	61	1.47712	23	250	1.2159	1.2159	0.886819	0.873692	0.883563	1.35319	1.38329	1.36066
8	278	2.71307	23	250	2.69189	2.69189	2.56203	2.5636	2.55989	0.346249	0.342635	0.351148
8	366	2.66427	23	250	2.24284	2.24284	2.11321	2.11492	2.1113	1.26323	1.2593	1.2676
8	482	1.47712	23	250	1.55943	1.55943	1.4298	1.43152	1.4279	0.108475	0.104543	0.112836
9	20	1.47712	21	237	-0.564694	-0.564694	-0.640118	-0.650185	-0.645132	4.85351	4.87658	4.865
9	273	2.44138	21	237	2.67694	2.67694	2.60514	2.58826	2.59347	-0.375408	-0.336696	-0.348644
9	369	1.5824	21	237	2.14998	2.14998	2.07782	2.06099	2.06637	-1.13567	-1.09709	-1.10944
10	19	1.47712	21	300	-0.569794	-0.569794	-0.307315	-0.329046	-0.317995	4.0906	4.14041	4.11508
10	54	1.77597	21	300	1.23284	1.23284	1.65325	1.67543	1.66546	0.28133	0.23049	0.253331
10	272	1.47712	21	300	-0.00642492	-0.00642492	0.415327	0.437365	0.427808	2.43403	2.38351	2.40542
10	340	2.90173	21	300	2.65718	2.65718	2.92891	2.90026	2.91161	-0.0622983	0.00337418	-0.0226505
10	369	2.87604	21	300	2.51191	2.51191	2.78361	2.75469	2.76637	0.211893	0.27818	0.251412
11	18	1.47712	21	235	-0.575989	-0.575989	-0.947754	-0.953413	-0.953559	5.55872	5.57169	5.57203
11	53	1.47712	21	235	1.23534	1.23534	0.815219	0.809392	0.820941	1.51733	1.53069	1.50421
11	270	2.45697	21	235	2.68023	2.68023	2.31397	2.3011	2.30142	0.327809	0.35731	0.356589
11	361	1.83448	21	235	2.18556	2.18556	1.81914	1.80618	1.80666	0.0351665	0.0648856	0.063789
12	25	1.47712	27	245	-0.551875	-0.551875	-0.820648	-0.785194	-0.794678	5.26735	5.18607	5.20781
12	280	2.38721	27	245	2.67959	2.67959	2.41832	2.44587	2.43706	-0.0713118	-0.134466	-0.11427
13	25	1.47712	17	2000	1.08011	1.08011	1.0814	1.08363	1.08359	0.907139	0.902033	0.902113
14	25	1.47712	17	2000	1.0801	1.0801	0.91709	0.927486	0.930476	1.2838	1.25997	1.25312
15	333	2.9285	28	313	2.67416	2.67416	2.73906	2.7747	2.74979	0.434265	0.352558	0.409661
15	363	3.01157	28	313	2.6128	2.6128	2.67695	2.71301	2.68807	0.767074	0.684408	0.741578
16	56	1.47712	28	291	1.23859	1.23859	0.985059	1.0125	1.00308	1.12799	1.06509	1.08668
16	334	2.40449	28	291	2.64613	2.64613	2.19842	2.18354	2.2016	0.472392	0.506504	0.465094
17	269	1.47712	34	308	0.0808583	0.0808583	0.168386	0.19989	0.185707	3.00011	2.92789	2.9604
17	308	1.47712	34	308	-0.148959	-0.148959	-0.0614311	-0.0299274	-0.0441106	3.52694	3.45472	3.48723
17	332	2.52231	34	308	2.68617	2.68617	2.61602	2.59862	2.60674	-0.2148	-0.174925	-0.193529
17	407	2.23121	34	308	2.33878	2.33878	2.26776	2.25088	2.2587	-0.0837685	-0.0450885	-0.0630054
18	331	2.57646	26	227	2.31672	2.31672	2.45601	2.45928	2.45972	0.276112	0.268608	0.267607
18	366	2.51481	26	227	2.11079	2.11079	2.25006	2.25334	2.25378	0.606904	0.599399	0.598396
18	395	1.99581	26	227	1.93993	1.93993	2.0792	2.08247	2.08291	-0.19116	-0.198664	-0.199668
19	314	2.25455	30	252	2.55537	2.55537	2.1512	2.12456	2.13778	0.236921	0.297991	0.267686
20	316	3.10175	42	235	2.45197	2.45197	2.67983	2.67479	2.68571	0.967198	0.978753	0.953702
20	386	2.34025	42	235	2.04116	2.04116	2.26902	2.26406	2.27491	0.163285	0.174647	0.149767
21	294	1.47712	27	313	-0.104083	-0.104083	0.540661	0.56554	0.551095	2.14672	2.08969	2.1228
22	372	1.47712	22	231	2.09789	2.09789	0.085389	1.73498	1.71642	3.19037	-0.591112	-0.548558
23	413	2.86882	34	308	2.30359	2.30359	2.67218	2.66209	2.67381	0.450778	0.473914	0.447029
23	483	2.19728	34	308	1.89143	1.89143	2.26002	2.24992	2.26165	-0.143824	-0.120668	-0.147561
23	667	1.47712	34	308	0.807167	0.807167	1.17576	1.16566	1.17739	0.690836	0.713992	0.687099
24	267	1.6066	32	312	0.0818543	0.0818543	1.2135	1.20508	1.21027	0.901116	0.920421	0.908518
25	384	2.16909	27	238	2.06809	2.06809	2.23012	2.22541	2.23498	-0.139913	-0.129125	-0.151045
25	460	1.47712	27	238	1.62026	1.62026	1.78229	1.77758	1.78715	-0.69956	-0.68877	-0.710692
25	657	2.60314	27	238	0.459386	0.459386	0.62142	0.616713	0.626276	4.54285	4.55364	4.53172
26	306	1.47712	29	306	-0.164081	-0.164081	0.0958671	0.104794	0.103681	3.16635	3.14589	3.14844
26	406	2.95424	29	306	2.33278	2.33278	2.60295	2.59205	2.59223	0.805294	0.830271	0.829867
26	481	1.62931	29	306	1.89129	1.89129	2.16147	2.15057	2.15074	-1.2199	-1.19492	-1.19532
