# Supplementary material for: Modeling the kinetics of the neutralizing antibody response against SARS-CoV-2 variants after several administrations of Bnt162b2
Source: PLoS Comput Biol. 2023 Aug 7;19(8):e1011282. doi: 10.1371/journal.pcbi.1011282 (PMC10434962; doi:10.1371/journal.pcbi.1011282)
Supplement: S1 File — The dataset used for this analysis is available in the zip file Neutralization_Data_and_code. (ZIP) [file pcbi.1011282.s005.zip › Neutralization_Data_and_code/MonolixFile_MemoryModel_NeutralizationModel/predictions_y8.txt]

id	time	y8	SecondInjTime	ThirdInjTime	popPred_medianCOV	popPred	indivPred_SAEM	indivPred_mean	indivPred_mode	indWRes_SAEM	indWRes_mean	indWRes_mode
1	13	1.47712	21	175	-0.560304	-0.560304	-0.962798	-0.962814	-0.964278	7.55411	7.55416	7.55869
1	27	1.47712	21	175	1.07579	1.07579	0.0719806	0.0751082	0.0766549	4.35038	4.3407	4.33591
1	33	1.47712	21	175	1.23669	1.23669	0.0921148	0.096305	0.099344	4.28805	4.27507	4.26566
1	39	1.47712	21	175	1.29515	1.29515	0.0899222	0.0946936	0.0985492	4.29484	4.28006	4.26813
1	57	1.47712	21	175	1.29324	1.29324	0.0260778	0.0315459	0.0363888	4.4925	4.47557	4.46058
1	117	1.47712	21	175	0.975668	0.975668	-0.31164	-0.30591	-0.300688	5.53809	5.52035	5.50418
1	152	1.47712	21	175	0.769946	0.769946	-0.517657	-0.511923	-0.506694	6.17593	6.15818	6.14199
1	180	2.61784	21	175	1.97947	1.97947	1.51757	1.51322	1.51181	3.4065	3.41994	3.42432
1	236	2.08063	21	175	2.15604	2.15604	1.7375	1.73327	1.73217	1.06235	1.07542	1.07884
1	264	1.87835	21	175	1.99665	1.99665	1.57822	1.57402	1.57294	0.929205	0.942231	0.94557
1	301	1.73472	21	175	1.7795	1.7795	1.36108	1.35688	1.35581	1.1568	1.16982	1.17313
1	328	1.62019	21	175	1.62046	1.62046	1.20204	1.19784	1.19677	1.2946	1.30762	1.31093
2	13	1.47712	21	236	-0.560304	-0.560304	-1.00219	-1.01067	-1.00824	7.67606	7.70234	7.69479
2	27	1.47712	21	236	1.07579	1.07579	0.492502	0.500665	0.50836	3.04843	3.02316	2.99933
2	33	1.47712	21	236	1.23669	1.23669	0.637605	0.647734	0.656151	2.59918	2.56782	2.54176
2	39	1.47712	21	236	1.29515	1.29515	0.690457	0.701239	0.709953	2.43555	2.40217	2.37519
2	57	1.47712	21	236	1.29324	1.29324	0.683309	0.694594	0.703651	2.45768	2.42274	2.3947
2	117	1.47712	21	236	0.975668	0.975668	0.364004	0.375361	0.384587	3.44626	3.4111	3.38254
2	152	1.47712	21	236	0.769946	0.769946	0.158252	0.169607	0.178838	4.08328	4.04813	4.01955
2	180	1.47712	21	236	0.604993	0.604993	-0.00670312	0.00465159	0.0138823	4.59399	4.55884	4.53026
2	236	1.47712	21	236	0.275006	0.275006	-0.336691	-0.325336	-0.316106	5.61565	5.5805	5.55192
2	264	1.94379	21	236	2.27559	2.27559	1.83371	1.82096	1.82368	0.340829	0.380302	0.371865
2	301	1.64187	21	236	2.12184	2.12184	1.68005	1.66708	1.66994	-0.118205	-0.0780597	-0.0868985
2	328	1.61374	21	236	1.96706	1.96706	1.52524	1.51225	1.51512	0.273974	0.314207	0.305307
3	14	1.47712	22	2000	-0.545786	-0.545786	-0.522099	-0.543731	-0.520558	6.18968	6.25666	6.18491
3	34	1.81862	22	2000	1.23632	1.23632	1.24135	1.23663	1.24177	1.78726	1.80187	1.78597
3	41	1.75778	22	2000	1.29964	1.29964	1.3039	1.29977	1.30423	1.40521	1.41802	1.40419
3	56	1.56134	22	2000	1.29885	1.29885	1.30241	1.29873	1.30268	0.801658	0.813061	0.800825
3	85	1.47712	22	2000	1.16457	1.16457	1.16773	1.16426	1.16797	0.957882	0.96863	0.95714
3	118	1.47712	22	2000	0.975094	0.975094	0.978173	0.974739	0.978407	1.54477	1.5554	1.54404
3	154	1.47712	22	2000	0.763483	0.763483	0.766548	0.76312	0.766782	2.19997	2.21058	2.19924
3	188	1.47712	22	2000	0.563173	0.563173	0.566237	0.56281	0.566471	2.82014	2.83075	2.81942
4	12	1.47712	21	235	-0.577386	-0.577386	-0.862409	-0.866031	-0.859264	7.2433	7.25451	7.23356
4	26	1.47712	21	235	1.02609	1.02609	0.657993	0.662969	0.662243	2.53606	2.52066	2.5229
4	32	1.47712	21	235	1.21998	1.21998	0.840811	0.847127	0.845109	1.97005	1.95049	1.95674
4	39	1.47712	21	235	1.29516	1.29516	0.912378	0.91934	0.916726	1.74847	1.72692	1.73501
4	53	1.47712	21	235	1.30464	1.30464	0.919842	0.927428	0.924261	1.72536	1.70188	1.71168
4	82	1.47712	21	235	1.17611	1.17611	0.790745	0.79878	0.795227	2.12506	2.10018	2.11118
4	116	1.47712	21	235	0.981525	0.981525	0.596133	0.604276	0.600635	2.72758	2.70237	2.71364
4	151	1.47712	21	235	0.77584	0.77584	0.390452	0.398611	0.394957	3.36438	3.33912	3.35043
4	185	1.47712	21	235	0.575537	0.575537	0.19015	0.198311	0.194655	3.98453	3.95926	3.97058
4	235	1.47712	21	235	0.280904	0.280904	-0.104483	-0.0963219	-0.0999781	4.89672	4.87146	4.88278
4	277	1.91761	21	235	2.23731	2.23731	1.95549	1.94852	1.95442	-0.117275	-0.0956848	-0.11396
4	311	1.92865	21	235	2.05987	2.05987	1.77845	1.77172	1.77742	0.465046	0.48588	0.46822
4	367	1.77837	21	235	1.73223	1.73223	1.45087	1.44419	1.44986	1.01395	1.03463	1.01709
5	14	1.47712	22	243	-0.545786	-0.545786	-0.348084	-0.331439	-0.34473	5.65092	5.59939	5.64054
5	28	1.84298	22	243	1.0757	1.0757	1.48285	1.48378	1.48715	1.11498	1.11213	1.10168
5	34	2.27393	22	243	1.23632	1.23632	1.65854	1.65845	1.66281	1.90526	1.90555	1.89205
5	41	2.2667	22	243	1.29964	1.29964	1.72721	1.72671	1.73145	1.67028	1.67184	1.65715
5	64	1.91829	22	243	1.26999	1.26999	1.70142	1.70052	1.70562	0.67144	0.674237	0.658457
5	85	1.47712	22	243	1.16457	1.16457	1.59646	1.59547	1.60064	-0.36949	-0.366417	-0.38242
5	124	1.47712	22	243	0.939932	0.939932	1.37192	1.37089	1.37608	0.325723	0.3289	0.312817
5	160	1.47712	22	243	0.728141	0.728141	1.16013	1.1591	1.16429	0.98143	0.984616	0.968526
5	182	1.47712	22	243	0.598525	0.598525	1.03051	1.02948	1.03468	1.38273	1.38591	1.36982
5	232	1.47712	22	243	0.303894	0.303894	0.735879	0.73485	0.740047	2.29492	2.29811	2.28202
5	275	2.4417	22	243	2.26883	2.26883	2.47738	2.48883	2.47631	-0.110478	-0.145931	-0.107167
5	314	1.96778	22	243	2.08746	2.08746	2.29485	2.30627	2.29375	-1.01263	-1.04797	-1.0092
5	330	1.86088	22	243	1.99544	1.99544	2.20276	2.21417	2.20165	-1.0585	-1.09381	-1.05506
5	366	1.98243	22	243	1.78434	1.78434	1.99162	2.00302	1.99051	-0.028463	-0.0637627	-0.0250142
6	14	1.47712	20	237	-0.545786	-0.545786	-0.396757	-0.392936	-0.39451	5.80162	5.78979	5.79466
6	28	1.615	20	237	1.14945	1.14945	1.38769	1.3862	1.38696	0.703776	0.708396	0.706027
6	34	1.60831	20	237	1.26335	1.26335	1.50592	1.50385	1.50491	0.317023	0.323417	0.320136
6	41	1.47712	20	237	1.30776	1.30776	1.55199	1.54952	1.55081	-0.231807	-0.22414	-0.228154
6	61	1.47712	20	237	1.27526	1.27526	1.52048	1.51738	1.51906	-0.134246	-0.124645	-0.129858
6	85	1.47712	20	237	1.15466	1.15466	1.39991	1.39654	1.3984	0.239038	0.249481	0.243728
6	118	1.47712	20	237	0.964545	0.964545	1.20976	1.2063	1.20822	0.827753	0.838475	0.83254
6	156	1.47712	20	237	0.741087	0.741087	0.986295	0.982817	0.984744	1.51962	1.53039	1.52442
6	196	1.47712	20	237	0.505411	0.505411	0.750618	0.747139	0.749066	2.24929	2.26006	2.25409
6	236	1.47712	20	237	0.269703	0.269703	0.514909	0.51143	0.513358	2.97905	2.98983	2.98386
6	273	2.07298	20	237	2.25881	2.25881	2.41368	2.41217	2.41118	-1.05481	-1.05013	-1.04708
6	321	1.97202	20	237	2.01337	2.01337	2.1675	2.16558	2.16487	-0.605211	-0.599273	-0.597076
6	338	1.65369	20	237	1.91415	1.91415	2.06824	2.0663	2.06561	-1.28346	-1.27745	-1.2753
6	369	1.75937	20	237	1.73186	1.73186	1.88593	1.88398	1.88329	-0.391852	-0.385808	-0.383682
7	14	1.47712	22	314	-0.545786	-0.545786	-0.156292	-0.16926	-0.14716	5.05713	5.09728	5.02885
7	29	1.47712	22	314	1.11592	1.11592	1.55074	1.55117	1.54774	-0.22794	-0.229258	-0.218643
7	34	1.67459	22	314	1.23632	1.23632	1.6742	1.67518	1.67023	0.00120871	-0.00185219	0.0134796
7	41	1.83979	22	314	1.29964	1.29964	1.73923	1.74038	1.73463	0.31135	0.307773	0.325579
7	57	1.47958	22	314	1.29587	1.29587	1.73685	1.73793	1.7316	-0.796524	-0.799868	-0.780286
7	86	1.47712	22	314	1.15905	1.15905	1.60063	1.60154	1.59501	-0.382377	-0.385203	-0.364986
7	118	1.47712	22	314	0.975092	0.975092	1.41678	1.41765	1.41108	0.186805	0.184141	0.204452
7	272	1.47712	22	314	0.068184	0.068184	0.509895	0.510744	0.50418	2.99458	2.99195	3.01227
7	308	1.47712	22	314	-0.143955	-0.143955	0.297756	0.298605	0.29204	3.65137	3.64874	3.66907
7	338	2.90168	22	314	2.26708	2.26708	2.66189	2.64438	2.66614	0.742386	0.796589	0.729237
7	369	2.60794	22	314	2.16931	2.16931	2.5645	2.54653	2.56829	0.134486	0.190111	0.122757
8	12	1.47712	23	250	-0.577386	-0.577386	-0.707818	-0.701748	-0.705763	6.76468	6.74588	6.75832
8	28	1.47712	23	250	1.02601	1.02601	0.738879	0.728405	0.734761	2.28563	2.31806	2.29838
8	34	1.47712	23	250	1.21924	1.21924	0.90798	0.894127	0.902544	1.76209	1.80498	1.77892
8	41	1.47712	23	250	1.2942	1.2942	0.974364	0.959297	0.96851	1.55656	1.60321	1.57469
8	61	1.47712	23	250	1.2852	1.2852	0.958916	0.942987	0.952859	1.60439	1.6537	1.62314
8	86	1.47712	23	250	1.164	1.164	0.836317	0.820231	0.830271	1.98396	2.03376	2.00268
8	121	1.47712	23	250	0.962808	0.962808	0.634846	0.618737	0.628816	2.60772	2.6576	2.62639
8	160	1.47712	23	250	0.733458	0.733458	0.405468	0.389358	0.399441	3.31789	3.36777	3.33655
8	197	1.47712	23	250	0.515458	0.515458	0.187466	0.171355	0.181439	3.99283	4.04271	4.01149
8	244	1.47712	23	250	0.238501	0.238501	-0.0894914	-0.105602	-0.0955183	4.85031	4.90019	4.86897
8	278	1.65273	23	250	2.27389	2.27389	2.14412	2.1456	2.14189	-1.52136	-1.52595	-1.51445
8	315	1.47712	23	250	2.12037	2.12037	1.99084	1.99245	1.98881	-1.59051	-1.59548	-1.58423
8	336	1.47712	23	250	2.00055	2.00055	1.87102	1.87264	1.86902	-1.21954	-1.22455	-1.21333
8	366	1.47712	23	250	1.82483	1.82483	1.6953	1.69692	1.6933	-0.675486	-0.680504	-0.6693
8	397	1.47712	23	250	1.6423	1.6423	1.51276	1.51438	1.51076	-0.110337	-0.115356	-0.104156
8	482	1.47712	23	250	1.14143	1.14143	1.01189	1.01351	1.0099	1.44037	1.43535	1.44655
9	14	1.47712	21	237	-0.545786	-0.545786	-0.618088	-0.630998	-0.626046	6.48687	6.52684	6.51151
9	28	1.47712	21	237	1.11609	1.11609	0.921527	0.919121	0.922778	1.72015	1.72759	1.71627
9	34	1.59605	21	237	1.2509	1.2509	1.04574	1.04429	1.04792	1.70376	1.70825	1.69704
9	41	1.47712	21	237	1.30412	1.30412	1.09436	1.09334	1.09701	1.18505	1.18821	1.17684
9	55	1.47712	21	237	1.29939	1.29939	1.08621	1.08551	1.0893	1.21029	1.21245	1.20072
9	86	1.47712	21	237	1.15407	1.15407	0.939166	0.938641	0.942552	1.66554	1.66716	1.65505
9	118	1.47712	21	237	0.969815	0.969815	0.754665	0.754165	0.758105	2.23676	2.23831	2.22611
9	159	1.47712	21	237	0.728719	0.728719	0.513533	0.513037	0.516983	2.98332	2.98485	2.97264
9	187	1.47712	21	237	0.563749	0.563749	0.348561	0.348065	0.352011	3.49408	3.49561	3.48339
9	237	1.47712	21	237	0.269116	0.269116	0.0539268	0.0534313	0.0573773	4.40628	4.40781	4.3956
9	273	2.28981	21	237	2.25893	2.25893	2.18724	2.17025	2.17547	0.317579	0.370154	0.354018
9	308	1.83816	21	237	2.08809	2.08809	2.0161	1.99916	2.00452	-0.55092	-0.498484	-0.515076
9	330	1.80916	21	237	1.96109	1.96109	1.88905	1.87212	1.8775	-0.247353	-0.194941	-0.211596
9	369	1.55925	21	237	1.73198	1.73198	1.65991	1.64298	1.64837	-0.31165	-0.259247	-0.275925
10	12	1.47712	21	300	-0.577386	-0.577386	-0.312272	-0.33655	-0.32583	5.54005	5.61521	5.58203
10	27	1.71122	21	300	1.0758	1.0758	1.481	1.49724	1.48815	0.712758	0.662476	0.690615
10	40	1.91593	21	300	1.30012	1.30012	1.72059	1.73974	1.7296	0.604768	0.545496	0.576869
10	54	1.76797	21	300	1.30214	1.30214	1.72535	1.74472	1.73476	0.131968	0.0719771	0.102825
10	85	1.47712	21	300	1.15963	1.15963	1.58402	1.60331	1.59365	-0.330955	-0.390686	-0.360791
10	119	1.47712	21	300	0.963961	0.963961	1.3885	1.40774	1.39817	0.274385	0.214797	0.244434
10	158	1.47712	21	300	0.734612	0.734612	1.15916	1.1784	1.16884	0.984413	0.924852	0.954446
10	182	1.47712	21	300	0.593213	0.593213	1.01777	1.037	1.02745	1.42219	1.36263	1.39222
10	236	1.47712	21	300	0.27501	0.27501	0.699563	0.7188	0.709243	2.40736	2.3478	2.37739
10	272	1.47712	21	300	0.062871	0.062871	0.487424	0.506661	0.497104	3.06415	3.00459	3.03418
10	300	1.47712	21	300	-0.102126	-0.102126	0.322427	0.341663	0.332106	3.57499	3.51543	3.54502
10	340	2.66539	21	300	2.23918	2.23918	2.511	2.48226	2.49361	0.478014	0.567001	0.531853
10	369	2.29732	21	300	2.09391	2.09391	2.3657	2.33669	2.34837	-0.211705	-0.121888	-0.158041
10	396	2.22686	21	300	1.93813	1.93813	2.20993	2.18086	2.19261	0.0524057	0.142398	0.106024
11	12	1.47712	21	235	-0.577386	-0.577386	-0.946034	-0.95445	-0.95469	7.50221	7.52826	7.529
11	26	1.47712	21	235	1.02609	1.02609	0.617172	0.608918	0.618105	2.66245	2.688	2.65955
11	32	1.47712	21	235	1.21998	1.21998	0.80586	0.797442	0.807998	2.07826	2.10432	2.07164
11	39	1.47712	21	235	1.29516	1.29516	0.879152	0.870636	0.881743	1.85134	1.87771	1.84332
11	53	1.47712	21	235	1.30464	1.30464	0.887316	0.878688	0.890237	1.82607	1.85278	1.81702
11	82	1.47712	21	235	1.17611	1.17611	0.758146	0.749428	0.761242	2.22598	2.25297	2.2164
11	116	1.47712	21	235	0.981525	0.981525	0.563444	0.554704	0.566573	2.82879	2.85585	2.8191
11	152	1.47712	21	235	0.769952	0.769952	0.351855	0.343112	0.354989	3.48388	3.51095	3.47417
11	179	1.47712	21	235	0.610891	0.610891	0.192793	0.18405	0.195928	3.97634	4.00341	3.96664
11	235	1.47712	21	235	0.280904	0.280904	-0.137194	-0.145937	-0.134059	4.998	5.02507	4.98829
11	270	1.78426	21	235	2.26223	2.26223	1.89606	1.8831	1.88342	-0.346151	-0.306017	-0.30699
11	311	1.50515	21	235	2.05987	2.05987	1.69357	1.68052	1.68098	-0.583356	-0.542961	-0.544379
11	334	1.51957	21	235	1.92625	1.92625	1.55993	1.54687	1.54734	-0.124961	-0.0845396	-0.0860062
11	361	1.47712	21	235	1.76756	1.76756	1.40123	1.38818	1.38866	0.234948	0.275377	0.273895
12	14	1.47712	27	245	-0.545786	-0.545786	-0.811766	-0.778946	-0.7888	7.0865	6.98489	7.0154
12	35	1.47712	27	245	1.14706	1.14706	0.896094	0.902308	0.909031	1.79889	1.77965	1.75883
12	84	1.47712	27	245	1.19429	1.19429	0.945034	0.947739	0.95733	1.64737	1.63899	1.6093
12	168	1.47712	27	245	0.707672	0.707672	0.45844	0.461037	0.470786	3.15389	3.14585	3.11566
12	280	2.10449	27	245	2.26159	2.26159	2.00041	2.02787	2.01906	0.322223	0.237219	0.264496
13	14	1.47712	17	2000	-0.545786	-0.545786	-0.542343	-0.557871	-0.554993	6.25236	6.30043	6.29152
13	84	1.47712	17	2000	1.14528	1.14528	1.15088	1.15281	1.15103	1.01007	1.00409	1.00959
13	168	1.47712	17	2000	0.654525	0.654525	0.660211	0.66223	0.660349	2.52919	2.52294	2.52877
14	84	1.66642	17	2000	1.14528	1.14528	0.990242	0.999825	1.00348	2.09349	2.06383	2.05251
15	28	1.47712	28	313	-0.482307	-0.482307	-0.425457	-0.38478	-0.410173	5.89047	5.76454	5.84315
15	84	1.47712	28	313	1.19905	1.19905	1.50406	1.51227	1.51421	-0.0834116	-0.108825	-0.11484
15	122	1.47712	28	313	0.983463	0.983463	1.28881	1.29705	1.29904	0.583006	0.557521	0.55136
15	152	1.47712	28	313	0.807257	0.807257	1.11263	1.12087	1.12286	1.12847	1.10297	1.0968
15	363	2.87973	28	313	2.19479	2.19479	2.25904	2.29501	2.27007	1.92167	1.81031	1.88753
16	28	1.47712	28	291	-0.482307	-0.482307	-0.937879	-0.94916	-0.930493	7.47696	7.51188	7.45409
16	84	1.47712	28	291	1.19905	1.19905	0.95094	0.975821	0.966162	1.62908	1.55205	1.58195
16	124	1.47712	28	291	0.971762	0.971762	0.72413	0.749043	0.739343	2.3313	2.25416	2.2842
16	152	1.47712	28	291	0.807256	0.807256	0.559661	0.584576	0.574872	2.8405	2.76336	2.79341
16	266	1.47712	28	291	0.135566	0.135566	-0.112022	-0.0871066	-0.0968112	4.92006	4.84293	4.87297
16	334	1.81651	28	291	2.22812	2.22812	1.78051	1.76554	1.7836	0.111441	0.157803	0.101875
17	269	1.47712	34	308	0.150154	0.150154	0.240483	0.269186	0.255003	3.82869	3.73983	3.78374
17	308	1.47712	34	308	-0.0796635	-0.0796635	0.0106658	0.0393685	0.0251853	4.54022	4.45135	4.49526
17	332	2.39094	34	308	2.26817	2.26817	2.19811	2.18062	2.18873	0.597005	0.65115	0.626024
17	363	2.16761	34	308	2.17021	2.17021	2.0994	2.08231	2.0902	0.21118	0.264111	0.239683
17	407	2.02078	34	308	1.92078	1.92078	1.84985	1.83288	1.8407	0.529199	0.58173	0.557532
18	366	1.96946	26	227	1.69279	1.69279	1.83216	1.83534	1.83577	0.425109	0.415264	0.413909
19	314	1.60076	30	252	2.13737	2.13737	1.73329	1.70655	1.71977	-0.410326	-0.327556	-0.368486
20	266	2.25212	42	235	2.27505	2.27505	2.50299	2.49667	2.50869	-0.77668	-0.757115	-0.794331
20	316	2.21484	42	235	2.03397	2.03397	2.26192	2.25678	2.26771	-0.145745	-0.129849	-0.163683
20	386	1.67724	42	235	1.62315	1.62315	1.85111	1.84606	1.85691	-0.538296	-0.52266	-0.556263
21	180	1.47712	27	313	0.636976	0.636976	1.28452	1.3066	1.29215	0.596304	0.527948	0.572672
21	261	1.47712	27	313	0.159674	0.159674	0.807219	0.829297	0.814852	2.07405	2.00569	2.05042
21	355	2.53135	27	313	2.23087	2.23087	2.50971	2.47307	2.50253	0.0670102	0.180428	0.0892246
23	188	1.47712	34	308	0.627454	0.627454	1.26442	1.2499	1.27356	0.658544	0.703486	0.630226
23	269	1.47712	34	308	0.150152	0.150152	0.787115	0.772599	0.796262	2.13629	2.18123	2.10797
23	336	2.83601	34	308	2.26933	2.26933	2.63822	2.62852	2.64008	0.612364	0.642397	0.606595
23	363	2.74617	34	308	2.1702	2.1702	2.53885	2.5288	2.54048	0.641857	0.672992	0.636828
23	413	2.76298	34	308	1.88559	1.88559	2.25427	2.24408	2.25581	1.57499	1.60653	1.57021
23	483	2.05538	34	308	1.47343	1.47343	1.84211	1.83192	1.84365	0.660282	0.691847	0.655526
24	186	1.84023	32	312	0.628452	0.628452	1.7629	1.75168	1.75687	0.239416	0.274161	0.258083
24	267	1.57171	32	312	0.15115	0.15115	1.2856	1.27438	1.27957	0.885805	0.920551	0.904474
24	330	3.6248	32	312	2.24544	2.24544	3.23808	3.24042	3.22567	1.19731	1.19006	1.23572
24	361	3.35044	32	312	2.19987	2.19987	3.19206	3.19408	3.17951	0.490366	0.48411	0.529222
25	165	1.47712	27	238	0.725347	0.725347	0.693668	0.693471	0.70019	2.42561	2.42622	2.40542
25	246	2.37803	27	238	2.08671	2.08671	2.24469	2.24114	2.24967	0.412852	0.423831	0.397427
25	313	1.52595	27	238	2.06591	2.06591	2.22805	2.2233	2.23283	-2.17374	-2.15904	-2.18852
25	340	1.53618	27	238	1.90898	1.90898	2.07111	2.06632	2.07588	-1.65618	-1.64135	-1.67093
25	384	1.56122	27	238	1.65008	1.65008	1.81221	1.80741	1.81697	-0.777081	-0.76222	-0.791825
25	460	1.47712	27	238	1.20225	1.20225	1.36438	1.35958	1.36914	0.349049	0.363912	0.334305
26	186	1.47712	29	306	0.612337	0.612337	0.875085	0.881212	0.880097	1.86393	1.84496	1.84841
26	271	1.47712	29	306	0.111462	0.111462	0.374211	0.380337	0.379223	3.41466	3.3957	3.39914
26	334	2.91619	29	306	2.26916	2.26916	2.5392	2.52833	2.52864	1.1672	1.20083	1.19987
26	362	2.48001	29	306	2.16486	2.16486	2.43507	2.42411	2.42432	0.139121	0.173062	0.172416
26	406	2.20683	29	306	1.91478	1.91478	2.18504	2.17405	2.17423	0.067446	0.101471	0.100925
26	481	1.74398	29	306	1.47329	1.47329	1.74356	1.73256	1.73274	0.00130986	0.0353425	0.0348059
