# Supplementary material for: Modeling the kinetics of the neutralizing antibody response against SARS-CoV-2 variants after several administrations of Bnt162b2
Source: PLoS Comput Biol. 2023 Aug 7;19(8):e1011282. doi: 10.1371/journal.pcbi.1011282 (PMC10434962; doi:10.1371/journal.pcbi.1011282)
Supplement: S1 File — The dataset used for this analysis is available in the zip file Neutralization_Data_and_code. (ZIP) [file pcbi.1011282.s005.zip › Neutralization_Data_and_code/MonolixFile_MemoryModel_NeutralizationModel/summary.txt]

********************************************************************************
*             MonolixFile_MemoryModel_NeutralizationModel.mlxtran              *
*             March 31, 2023 at 12:39:48                                       *
*             Monolix version : 2021R2                                         *
********************************************************************************


ESTIMATION OF THE POPULATION PARAMETERS ________________________________________

Fixed Effects ----------------------------------     se_sa    rse(%)
log_theta_muS_M_pop                  :      3.08     0.349      11.3
log_fc_muS_M2_pop                    :      1.92     0.539        28
log_fc_muS_M3_pop                    :      2.91     0.466        16
log_delta_Vac_pop                    :         1                    
log_delta_S_pop                      :      -4.3                    
log_delta_Ab_pop                     :      -2.5    0.0842      3.37
log_gamma_D614G_pop                  :     -1.23     0.332      27.1
log_gamma_Alpha_pop                  :     0.275     0.137      49.9
log_gamma_Beta_pop                   :     -2.05     0.124      6.05
log_gamma_Delta_pop                  :     -1.09     0.115      10.6
log_gamma_Omicron_pop                :     -4.98     0.253      5.09
log_gamma_BA2_pop                    :     -4.27     0.382      8.94
log_gamma_BA5_pop                    :     -4.11     0.164      3.99
log_diff_gamma_D614G_secondinj_pop   :      2.09     0.289      13.9
log_diff_gamma_Alpha_secondinj_pop   :         0                    
log_diff_gamma_Beta_secondinj_pop    :         0                    
log_diff_gamma_Delta_secondinj_pop   :         0                    
log_diff_gamma_Omicron_secondinj_pop :         0                    
log_diff_gamma_BA2_secondinj_pop     :         0                    
log_diff_gamma_BA5_secondinj_pop     :         0                    
log_diff_gamma_D614G_thirdinj_pop    :       2.9     0.371      12.8
log_diff_gamma_Alpha_thirdinj_pop    :      1.75     0.358      20.4
log_diff_gamma_Beta_thirdinj_pop     :     0.832     0.302      36.4
log_diff_gamma_Delta_thirdinj_pop    :   -0.0205      0.21  1.02e+03
log_diff_gamma_Omicron_thirdinj_pop  :      2.52     0.306      12.1
log_diff_gamma_BA2_thirdinj_pop      :      1.63     0.434      26.5
log_diff_gamma_BA5_thirdinj_pop      :     0.513     0.233      45.4

Standard Deviation of the Random Effects -------
omega_log_theta_muS_M                :     0.467    0.0886        19
omega_log_fc_muS_M2                  :     0.877     0.163      18.5
omega_log_delta_Ab                   :      0.02                    
omega_log_gamma_D614G                :     0.746     0.137      18.3

Error Model Parameters -------------------------
a1                                   :      0.24    0.0205      8.55
a2                                   :     0.469    0.0237      5.06
a3                                   :     0.583    0.0369      6.33
a4                                   :     0.459    0.0283      6.16
a5                                   :     0.421    0.0225      5.35
a6                                   :      0.42     0.036      8.58
a7                                   :     0.436    0.0469      10.8
a8                                   :     0.323    0.0313      9.68

Elapsed time (seconds):  1.5e+03
Exploratory phase iterations:      161 (Autostop)
Smoothing phase iterations:        101 (Autostop)

 _______________________________________________________________________________


ESTIMATION OF THE INDIVIDUAL PARAMETERS ________________________________________


Estimation of the individual parameters by Conditional Distribution ------------
                                         min        Q1    median        Q3       max
log_theta_muS_M                  :      1.99      2.82      3.19      3.34      3.72
log_fc_muS_M2                    :     -1.37      1.73      1.96      2.44      2.99
log_fc_muS_M3                    :      2.91      2.91      2.91      2.91      2.91
log_delta_Vac                    :         1         1         1         1         1
log_delta_S                      :      -4.3      -4.3      -4.3      -4.3      -4.3
log_delta_Ab                     :     -2.51      -2.5      -2.5      -2.5     -2.49
log_gamma_D614G                  :     -2.79     -1.61     -1.19    -0.793     0.544
log_gamma_Alpha                  :     0.275     0.275     0.275     0.275     0.275
log_gamma_Beta                   :     -2.05     -2.05     -2.05     -2.05     -2.05
log_gamma_Delta                  :     -1.09     -1.09     -1.09     -1.09     -1.09
log_gamma_Omicron                :     -4.98     -4.98     -4.98     -4.98     -4.98
log_gamma_BA2                    :     -4.27     -4.27     -4.27     -4.27     -4.27
log_gamma_BA5                    :     -4.11     -4.11     -4.11     -4.11     -4.11
log_diff_gamma_D614G_secondinj   :      2.09      2.09      2.09      2.09      2.09
log_diff_gamma_Alpha_secondinj   :         0         0         0         0         0
log_diff_gamma_Beta_secondinj    :         0         0         0         0         0
log_diff_gamma_Delta_secondinj   :         0         0         0         0         0
log_diff_gamma_Omicron_secondinj :         0         0         0         0         0
log_diff_gamma_BA2_secondinj     :         0         0         0         0         0
log_diff_gamma_BA5_secondinj     :         0         0         0         0         0
log_diff_gamma_D614G_thirdinj    :       2.9       2.9       2.9       2.9       2.9
log_diff_gamma_Alpha_thirdinj    :      1.75      1.75      1.75      1.75      1.75
log_diff_gamma_Beta_thirdinj     :     0.832     0.832     0.832     0.832     0.832
log_diff_gamma_Delta_thirdinj    :   -0.0205   -0.0205   -0.0205   -0.0205   -0.0205
log_diff_gamma_Omicron_thirdinj  :      2.52      2.52      2.52      2.52      2.52
log_diff_gamma_BA2_thirdinj      :      1.63      1.63      1.63      1.63      1.63
log_diff_gamma_BA5_thirdinj      :     0.513     0.513     0.513     0.513     0.513

Elapsed time (seconds):       18
Iterations:       81 (Autostop)

 -------------------------------------------------------------------------------


Estimation of the individual parameters by Conditional Mode --------------------
                                         min        Q1    median        Q3       max
log_theta_muS_M                  :      2.04      2.89      3.18      3.34      3.74
log_fc_muS_M2                    :     -1.31      1.82      1.95      2.39      2.88
log_fc_muS_M3                    :      2.91      2.91      2.91      2.91      2.91
log_delta_Vac                    :         1         1         1         1         1
log_delta_S                      :      -4.3      -4.3      -4.3      -4.3      -4.3
log_delta_Ab                     :     -2.51      -2.5      -2.5      -2.5     -2.49
log_gamma_D614G                  :     -2.81     -1.62     -1.22    -0.826     0.567
log_gamma_Alpha                  :     0.275     0.275     0.275     0.275     0.275
log_gamma_Beta                   :     -2.05     -2.05     -2.05     -2.05     -2.05
log_gamma_Delta                  :     -1.09     -1.09     -1.09     -1.09     -1.09
log_gamma_Omicron                :     -4.98     -4.98     -4.98     -4.98     -4.98
log_gamma_BA2                    :     -4.27     -4.27     -4.27     -4.27     -4.27
log_gamma_BA5                    :     -4.11     -4.11     -4.11     -4.11     -4.11
log_diff_gamma_D614G_secondinj   :      2.09      2.09      2.09      2.09      2.09
log_diff_gamma_Alpha_secondinj   :         0         0         0         0         0
log_diff_gamma_Beta_secondinj    :         0         0         0         0         0
log_diff_gamma_Delta_secondinj   :         0         0         0         0         0
log_diff_gamma_Omicron_secondinj :         0         0         0         0         0
log_diff_gamma_BA2_secondinj     :         0         0         0         0         0
log_diff_gamma_BA5_secondinj     :         0         0         0         0         0
log_diff_gamma_D614G_thirdinj    :       2.9       2.9       2.9       2.9       2.9
log_diff_gamma_Alpha_thirdinj    :      1.75      1.75      1.75      1.75      1.75
log_diff_gamma_Beta_thirdinj     :     0.832     0.832     0.832     0.832     0.832
log_diff_gamma_Delta_thirdinj    :   -0.0205   -0.0205   -0.0205   -0.0205   -0.0205
log_diff_gamma_Omicron_thirdinj  :      2.52      2.52      2.52      2.52      2.52
log_diff_gamma_BA2_thirdinj      :      1.63      1.63      1.63      1.63      1.63
log_diff_gamma_BA5_thirdinj      :     0.513     0.513     0.513     0.513     0.513

Elapsed time (seconds):      2.9

 -------------------------------------------------------------------------------

 _______________________________________________________________________________


ESTIMATION OF THE FISHER INFORMATION MATRIX ____________________________________


Estimation of the Fisher information matrix by Stochastic Approximation --------

Correlation Matrix :
                log_theta_muS_M_pop         1
                  log_fc_muS_M2_pop  -0.89252         1
                  log_fc_muS_M3_pop  -0.94971   0.91657         1
                   log_delta_Ab_pop  -0.91753     0.912   0.95706         1
                log_gamma_D614G_pop  -0.80768   0.77066   0.83251    0.8203         1
                log_gamma_Alpha_pop  -0.27281   0.27054   0.27744   0.26949   0.17167         1
                 log_gamma_Beta_pop  -0.20453   0.20343    0.2074   0.19989    0.1221    0.4158         1
                log_gamma_Delta_pop  -0.23555   0.23247   0.23869    0.2292   0.13684   0.43696   0.48397         1
              log_gamma_Omicron_pop  -0.21399   0.21168   0.21993    0.2182   0.17793   0.23826   0.26145   0.27132         1
                  log_gamma_BA2_pop -0.053969   0.05357  0.054895  0.052673  0.038792   0.13134   0.15266    0.1579  0.099823         1
                  log_gamma_BA5_pop  -0.14029   0.13897   0.14455   0.13885   0.11104   0.30588   0.35645   0.36675    0.2282   0.13569         1
 log_diff_gamma_D614G_secondinj_pop   0.87639  -0.86339  -0.90491  -0.90385  -0.83677  -0.35353  -0.32767  -0.35167  -0.29104  -0.10792  -0.26935         1
  log_diff_gamma_D614G_thirdinj_pop    0.8261  -0.78877   -0.8801  -0.83635  -0.81295  -0.18261  -0.13178  -0.14776  -0.18775 -0.043908  -0.11618   0.84834         1
  log_diff_gamma_Alpha_thirdinj_pop     0.172  -0.16835  -0.17388  -0.16635  -0.11354   -0.4021   -0.1743  -0.18468   -0.1052 -0.054119  -0.12912   0.19664 -0.023647         1
   log_diff_gamma_Beta_thirdinj_pop   0.16361  -0.15987  -0.16492  -0.15653  -0.10652  -0.19237   -0.4277  -0.21867  -0.12356 -0.067028  -0.16012   0.20663 -0.056813   0.27926         1
  log_diff_gamma_Delta_thirdinj_pop   0.11197  -0.11046   -0.1132  -0.10694 -0.058507  -0.23473  -0.26141  -0.54408  -0.14294 -0.084408  -0.19796   0.17498   -0.1786   0.34976   0.41456         1
log_diff_gamma_Omicron_thirdinj_pop   0.16347  -0.16185  -0.16803  -0.16618  -0.13435  -0.19271   -0.2124  -0.22003   -0.8149 -0.080377  -0.18518   0.22713 -0.024636   0.25721   0.30402   0.41019         1
    log_diff_gamma_BA2_thirdinj_pop  0.037546 -0.037567 -0.038134 -0.035671 -0.023257  -0.11249  -0.13157  -0.13609 -0.083889  -0.87534  -0.11733   0.08369 -0.089587   0.16731   0.20088      0.28   0.20961         1
    log_diff_gamma_BA5_thirdinj_pop  0.093461 -0.092119 -0.096052 -0.090767 -0.068831  -0.21407  -0.24944  -0.25607  -0.15508 -0.093552  -0.69195   0.18287  -0.14764   0.32151   0.38559   0.52617   0.39225   0.26838         1
              omega_log_theta_muS_M   0.44244  -0.42437  -0.45788  -0.45447  -0.38498  -0.12902 -0.097522  -0.11395 -0.098702 -0.022709 -0.051491   0.40521   0.39758  0.084733  0.081706  0.050662  0.072048  0.014605  0.028256         1
                omega_log_fc_muS_M2  -0.21594   0.17623   0.21551   0.22044   0.17919  0.069784  0.051825  0.054198  0.052374   0.00891  0.016981  -0.20122   -0.1876 -0.054112 -0.053635 -0.021393 -0.036777-0.0034459-0.0088871 -0.078866         1
              omega_log_gamma_D614G   0.33929  -0.33956  -0.35196  -0.37042  -0.29612 -0.098071 -0.076274  -0.08854  -0.10369 -0.031518 -0.078578   0.33062   0.30447  0.073473  0.073707  0.035474  0.075692  0.024056  0.041647   0.18374 -0.087377         1
                                 a1   -0.7551   0.73441   0.77923   0.77591   0.65695   0.22801   0.17089   0.19792   0.17705  0.044412   0.11302   -0.7282  -0.67375  -0.14481  -0.13797 -0.093473   -0.1346 -0.030336 -0.073635  -0.39498   0.21163  -0.32162         1
                                 a2   0.14159  -0.13821  -0.14783  -0.15433  -0.15359 -0.057955 -0.056297  -0.05806 -0.052242 -0.023814 -0.047737   0.18766   0.16918  0.020659  0.021221 0.0032652  0.024325 0.0068688  0.011531  0.067232 -0.070062  0.058882  -0.11974         1
                                 a3   0.34975  -0.34188  -0.35929   -0.3569  -0.27619  -0.13348 -0.046017 -0.060026 -0.052391-0.00028168-0.0010957   0.29136   0.28578     0.072   0.04368  0.027645  0.039549-0.0031638 0.0016215   0.15887  -0.11234   0.11559  -0.29455  0.054451         1
                                 a4 -0.046953  0.046839  0.048784   0.05137  0.046091 -0.014452  -0.10671 -0.016611-0.0039114-0.0027329-0.0050627 -0.040684 -0.043118-0.00091859  0.036696  0.011806 0.0044896 0.0031697 0.0062704 -0.035014-0.0074431 -0.036082  0.043401  -0.02513-0.0086303         1
                                 a5   0.26828  -0.26097  -0.27497  -0.27892  -0.23165 -0.092683 -0.076811  -0.10896 -0.064718  -0.02487 -0.058872   0.28005   0.23282  0.070827   0.07324  0.031325  0.051283  0.019079  0.044662    0.1159 -0.098673   0.11068  -0.22913  0.071703  0.098715 -0.032667         1
                                 a6   0.20133  -0.19771  -0.20768  -0.21266  -0.17463 -0.069679  -0.05793 -0.061543  -0.43618  -0.02924 -0.041691    0.1908   0.18736  0.034382  0.032832  0.026896   0.33751  0.021133  0.020772   0.10315 -0.076607  0.096344  -0.17534  0.015317  0.072275  0.010888  0.039503         1
                                 a7   0.12612  -0.12422  -0.13157  -0.13726  -0.12061   -0.0386 -0.032483 -0.035844 -0.053163  -0.19532 -0.022129   0.13054   0.12745  0.018479  0.017674  0.015481   0.03926   0.14674  0.011817  0.079532 -0.039595  0.041101  -0.11271  0.014919  0.0432120.00070429  0.027643  0.078027         1
                                 a8   0.29322  -0.28828  -0.30902  -0.31891  -0.29758 -0.066162 -0.051501 -0.059523 -0.073878 -0.016033  -0.35087   0.31842   0.29475  0.045391   0.04479  0.028788  0.056985  0.010923   0.21722   0.13618 -0.058687   0.13414  -0.25507  0.032007  0.082236 -0.044239  0.087443  0.039606  0.035517         1

                               min       max   max/min
Eigen values           :     0.017       8.3   4.9e+02

Elapsed time (seconds):       98
Iterations:       50 (Autostop)

 -------------------------------------------------------------------------------

 _______________________________________________________________________________


ESTIMATION OF THE LOG-LIKELIHOOD _______________________________________________

                                                            (is)
-2 x log-likelihood                       (OFV) :        1566.53
Akaike Information Criteria               (AIC) :        1626.53
Corrected Bayesian Information Criteria  (BICc) :        1774.65
Bayesian Information Criteria             (BIC) :        1664.27

Elapsed time                          (seconds) :          59.91
CPU time                              (seconds) :          59.00
MonteCarlo size (is):    10000 (Fixed number of iterations)


[Importance Sampling] Standard error        : 0.096
                      Sampling distribution : T-distribution with 5 degrees of freedom

 _______________________________________________________________________________

DATASET INFORMATION
Number of individuals: 26
Number of observations (obsid 1): 226
Number of observations (obsid 2): 228
Number of observations (obsid 3): 183
Number of observations (obsid 4): 183
Number of observations (obsid 5): 232
Number of observations (obsid 6): 227
Number of observations (obsid 7): 74
Number of observations (obsid 8): 197
Number of doses: 0
