# Supplementary material for: Modeling the kinetics of the neutralizing antibody response against SARS-CoV-2 variants after several administrations of Bnt162b2
Source: PLoS Comput Biol. 2023 Aug 7;19(8):e1011282. doi: 10.1371/journal.pcbi.1011282 (PMC10434962; doi:10.1371/journal.pcbi.1011282)
Supplement: S1 File — The dataset used for this analysis is available in the zip file Neutralization_Data_and_code. (ZIP) [file pcbi.1011282.s005.zip › Neutralization_Data_and_code/MonolixFile_MemoryModel_NeutralizationModel/Tests/correlationRandomEffects.txt]

eta1	eta2	coeff	statistics	p-value
eta_log_theta_muS_M	eta_log_fc_muS_M2	0	-1.58855	0.12473
eta_log_theta_muS_M	eta_log_delta_Ab	0	0.764314	0.451834
eta_log_theta_muS_M	eta_log_gamma_D614G	0	-1.03343	0.311298
eta_log_fc_muS_M2	eta_log_delta_Ab	0	-0.968159	0.342238
eta_log_fc_muS_M2	eta_log_gamma_D614G	0	1.84006	0.0776617
eta_log_delta_Ab	eta_log_gamma_D614G	0	0.572228	0.572278
