# Supplementary material for: Modeling the kinetics of the neutralizing antibody response against SARS-CoV-2 variants after several administrations of Bnt162b2
Source: PLoS Comput Biol. 2023 Aug 7;19(8):e1011282. doi: 10.1371/journal.pcbi.1011282 (PMC10434962; doi:10.1371/journal.pcbi.1011282)
Supplement: S1 File — The dataset used for this analysis is available in the zip file Neutralization_Data_and_code. (ZIP) [file pcbi.1011282.s005.zip › Neutralization_Data_and_code/MonolixFile_MemoryModel_NeutralizationModel/Tests/correlationRandomEffectsCovariates.txt]

eta	covariate	statistics	p-value	test
eta_log_theta_muS_M	NbInj	0.0228502	0.881111	Anova
eta_log_fc_muS_M2	NbInj	0.000684912	0.979337	Anova
eta_log_delta_Ab	NbInj	1.70501	0.204012	Anova
eta_log_gamma_D614G	NbInj	0.0230395	0.880623	Anova
