# Supplementary material for: Modeling the kinetics of the neutralizing antibody response against SARS-CoV-2 variants after several administrations of Bnt162b2
Source: PLoS Comput Biol. 2023 Aug 7;19(8):e1011282. doi: 10.1371/journal.pcbi.1011282 (PMC10434962; doi:10.1371/journal.pcbi.1011282)
Supplement: S1 File — The dataset used for this analysis is available in the zip file Neutralization_Data_and_code. (ZIP) [file pcbi.1011282.s005.zip › Neutralization_Data_and_code/MonolixFile_MemoryModel_NeutralizationModel/Tests/normalityIndividualParameters.txt]

parameter	statistics	p-value	test
log_theta_muS_M	0.937398	0.0994418	Shapiro-Wilk
log_fc_muS_M2	0.827613	0.00015845	Shapiro-Wilk
log_delta_Ab	0.954594	0.0523606	Shapiro-Wilk
log_gamma_D614G	0.965428	0.76557	Shapiro-Wilk
